# Supplementary material for: Chemical Analysis of Morphological Changes in Lysophosphatidic Acid-Treated Ovarian Cancer Cells
Source: Sci Rep. 2017 Nov 10;7:15295. doi: 10.1038/s41598-017-15547-7 (PMC5681516; doi:10.1038/s41598-017-15547-7)
Supplement: Supplementary file 2 — MS Dataset [file 41598_2017_15547_MOESM2_ESM.xlsx]

## Sheet: OvCa429LPA
Accession	Description	Score	Coverage	# Proteins	# Unique Peptides	# Peptides	# PSMs	# AAs	MW [kDa]	calc. pI
H0YN42	Annexin (Fragment) OS=Homo sapiens GN=ANXA2 PE=1 SV=1 - [H0YN42_HUMAN]	440.274	27.73	24	7	7	19	256	28.8068	5.78271
	A3	Sequence	# PSMs	# Proteins	# Protein Groups	Protein Group Accessions	Modifications	ΔCn	q-Value	PEP	IonScore	Exp Value	Charge	MH+ [Da]	ΔM [ppm]	RT [min]	# Missed Cleavages
	High	GLGTDEDSLIEIIcSR	1	15	1	H0YN42	C14(Carbamidomethyl)	0	0	7.097e-08	88.11	5.40994e-07	2	1777.87	1.2763	36.8528	0
	High	sTVHEILcKLSLEGDHSTPPSAYGSVK	4	16	1	H0YN42	N-Term(Acetyl); C8(Carbamidomethyl)	0	0	2.704e-09	62.95	0.000184316	3	2954.46	1.30007	34.661	1
	High	SVPHLQKVFDRYK	4	8	1	H0YN42		0	0	0.000129	45.68	0.00512535	3	1616.89	1.39046	21.0994	2
	High	GTDVPKWISImTER	2	10	1	H0YN42	M11(Oxidation)	0	0	2.722e-06	44.91	0.0114692	3	1648.84	0.180597	27.2531	1
	High	sTVHEILcK	5	17	1	H0YN42	N-Term(Acetyl); C8(Carbamidomethyl)	0	0	0.007989	40.15	0.0191906	2	1128.57	-0.0951892	22.2964	0
	High	KGTDVPKWISImTER	2	10	1	H0YN42	M12(Oxidation)	0	0	0.001284	38.66	0.0405779	3	1776.93	-0.999881	25.0652	2
	High	WISImTER	1	10	1	H0YN42	M5(Oxidation)	0	0.001	0.04624	29.23	0.257782	2	1051.52	-0.164447	23.2912	0
A2A2D0	Stathmin (Fragment) OS=Homo sapiens GN=STMN1 PE=1 SV=8 - [A2A2D0_HUMAN]	87.43	15.29	3	1	1	2	85	9.78727	7.41553
	A3	Sequence	# PSMs	# Proteins	# Protein Groups	Protein Group Accessions	Modifications	ΔCn	q-Value	PEP	IonScore	Exp Value	Charge	MH+ [Da]	ΔM [ppm]	RT [min]	# Missed Cleavages
	High	aSSDIQVKELEKR	2	3	1	A2A2D0	N-Term(Acetyl)	0	0	7.845e-06	60.2	0.000253933	3	1544.83	-0.764459	20.3603	2
Q5T7C4	High mobility group protein B1 OS=Homo sapiens GN=HMGB1 PE=1 SV=1 - [Q5T7C4_HUMAN]	65.59	9.49	3	1	1	2	158	18.2993	9.70068
	A3	Sequence	# PSMs	# Proteins	# Protein Groups	Protein Group Accessions	Modifications	ΔCn	q-Value	PEP	IonScore	Exp Value	Charge	MH+ [Da]	ΔM [ppm]	RT [min]	# Missed Cleavages
	High	IKGEHPGLSIGDVAK	2	3	1	Q5T7C4		0	0	8.255e-05	53.04	0.000762518	3	1520.84	-0.158545	20.0667	1
Q00610-2	Isoform 2 of Clathrin heavy chain 1 OS=Homo sapiens GN=CLTC - [CLH1_HUMAN]	302.074	6.04	4	9	9	9	1639	187.771	5.69385
	A3	Sequence	# PSMs	# Proteins	# Protein Groups	Protein Group Accessions	Modifications	ΔCn	q-Value	PEP	IonScore	Exp Value	Charge	MH+ [Da]	ΔM [ppm]	RT [min]	# Missed Cleavages
	High	LASTLVHLGEYQAAVDGAR	1	4	1	Q00610-2		0	0	3.991e-07	89.2	3.68013e-07	3	1971.03	-2.16112	28.1085	0
	High	IYIDSNNNPER	1	3	1	Q00610-2		0	0	1.512e-08	79.9	2.66159e-06	2	1334.63	0.389247	15.9784	0
	High	KFNALFAQGNYSEAAKVAANAPK	1	3	1	Q00610-2		0	0	8.964e-08	72.07	1.71546e-05	3	2410.25	1.07091	27.265	2
	High	LLLPWLEAR	1	3	1	Q00610-2		0	0	0.0001813	63.37	2.27597e-05	2	1110.67	0.209448	38.3449	0
	High	NNLAGAEELFAR	1	3	1	Q00610-2		0	0	2.631e-07	60.59	0.000299604	2	1304.66	-0.608868	28.1557	0
	High	KFNALFAQGNYSEAAK	1	3	1	Q00610-2		0	0	0.001207	39.97	0.0338077	3	1758.88	0.54629	24.2943	1
	High	FLRENPYYDSR	1	3	1	Q00610-2		0	0	0.005303	34.78	0.0775596	3	1459.7	0.972002	18.8653	1
	High	mAVRNNLAGAEELFAR	1	3	1	Q00610-2	M1(Oxidation)	0	0	0.000359	29.68	0.382253	3	1777.89	-4.4077	27.5588	1
	High	GILRTPDTIR	1	3	1	Q00610-2		0	0	0.002933	25.36	0.368933	3	1141.67	0.201212	20.4398	1
F8VR69	60S ribosomal protein L6 (Fragment) OS=Homo sapiens GN=RPL6 PE=1 SV=8 - [F8VR69_HUMAN]	39.36	14.29	4	1	1	1	63	7.18617	11.6489
	A3	Sequence	# PSMs	# Proteins	# Protein Groups	Protein Group Accessions	Modifications	ΔCn	q-Value	PEP	IonScore	Exp Value	Charge	MH+ [Da]	ΔM [ppm]	RT [min]	# Missed Cleavages
	High	YYPTEDVPR	1	4	1	F8VR69		0	0	0.02411	39.36	0.0191546	2	1139.54	-0.750331	18.8499	0
O43707	Alpha-actinin-4 OS=Homo sapiens GN=ACTN4 PE=1 SV=2 - [ACTN4_HUMAN]	296.046	8.23	21	7	7	14	911	104.788	5.43994
	A3	Sequence	# PSMs	# Proteins	# Protein Groups	Protein Group Accessions	Modifications	ΔCn	q-Value	PEP	IonScore	Exp Value	Charge	MH+ [Da]	ΔM [ppm]	RT [min]	# Missed Cleavages
	High	TINEVENQILTR	3	13	1	O43707		0	0	6.399e-05	70.27	2.73553e-05	2	1429.76	0.0732542	25.4103	0
	High	GISQEQmQEFR	1	5	1	O43707	M7(Oxidation)	0	0	1.313e-05	61.04	0.000119316	2	1368.62	-0.834062	16.8419	0
	High	TINEVENQILTRDAK	3	13	1	O43707		0	0	0.0002209	58.18	0.000457913	3	1743.92	-1.09251	24.2246	1
	High	HRPELIEYDKLR	2	2	1	O43707		0	0	0.0001726	49.87	0.00199225	4	1568.85	0.142565	20.2558	1
	High	ALDFIASK	2	13	1	O43707		0	0	0.03161	45.72	0.00257468	2	864.484	1.27114	23.1615	0
	High	TIPWLEDRVPQK	2	3	1	O43707		0	0	0.009798	27.78	0.261174	3	1481.81	-0.412192	27.1816	1
	High	KDDPVTNLNNAFEVAEK	1	2	1	O43707		0	0.001	0.04981	32.34	0.196679	3	1903.94	0.245472	27.8812	1
P62851	40S ribosomal protein S25 OS=Homo sapiens GN=RPS25 PE=1 SV=1 - [RS25_HUMAN]	63.61	8	1	1	1	1	125	13.7337	10.1108
	A3	Sequence	# PSMs	# Proteins	# Protein Groups	Protein Group Accessions	Modifications	ΔCn	q-Value	PEP	IonScore	Exp Value	Charge	MH+ [Da]	ΔM [ppm]	RT [min]	# Missed Cleavages
	High	LITPAVVSER	1	1	1	P62851		0	0	0.0001743	63.61	5.55495e-05	2	1084.64	1.139	22.7142	0
Q04837	Single-stranded DNA-binding protein, mitochondrial OS=Homo sapiens GN=SSBP1 PE=1 SV=1 - [SSBP_HUMAN]	0	14.19	1	1	1	2	148	17.249	9.59814
	A3	Sequence	# PSMs	# Proteins	# Protein Groups	Protein Group Accessions	Modifications	ΔCn	q-Value	PEP	IonScore	Exp Value	Charge	MH+ [Da]	ΔM [ppm]	RT [min]	# Missed Cleavages
	High	QATTIIADNIIFLSDQTKEKE	2	1	1	Q04837		0	0	0.001422	30.83	0.182472	3	2378.26	5.07217	35.0223	2
P05783	Keratin, type I cytoskeletal 18 OS=Homo sapiens GN=KRT18 PE=1 SV=2 - [K1C18_HUMAN]	1925.9	46.74	14	28	30	98	430	48.0285	5.45264
	A3	Sequence	# PSMs	# Proteins	# Protein Groups	Protein Group Accessions	Modifications	ΔCn	q-Value	PEP	IonScore	Exp Value	Charge	MH+ [Da]	ΔM [ppm]	RT [min]	# Missed Cleavages
	High	NHEEEVKGLQAQIASSGLTVEVDAPK	2	2	1	P05783		0	0	2.214e-10	137.24	5.77631e-12	3	2749.4	1.24807	28.8448	1
	High	TVQSLEIDLDSMR	2	2	1	P05783		0	0	2.723e-11	91.57	2.23547e-07	2	1506.75	0.461187	30.9649	0
	High	QSVENDIHGLR	5	2	1	P05783		0	0	6.124e-05	80.85	1.70944e-06	2	1267.64	-0.888518	18.5007	0
	High	RIVDGKVVSETNDTK	1	1	1	P05783		0	0	6.334e-07	77.88	4.47649e-06	3	1660.89	-0.338286	14.6065	2
	High	GLQAQIASSGLTVEVDAPK	1	2	1	P05783		0	0	1.344e-05	69.21	3.1193e-05	2	1884.01	0.254138	29.7444	0
	High	TVQSLEIDLDSmR	5	2	1	P05783	M12(Oxidation)	0	0	0.0002064	67.79	4.78397e-05	2	1522.74	0.428792	26.3602	0
	High	NLKASLENSLR	3	2	1	P05783		0	0	1.058e-07	67.7	4.17258e-05	3	1244.7	0.705078	21.566	1
	High	LLEDGEDFNLGDALDSSNSmQTIQK	2	1	1	P05783	M20(Oxidation)	0	0	4.323e-06	67.48	4.15805e-05	3	2756.25	-0.699984	32.1456	0
	High	VIDDTNITR	3	2	1	P05783		0	0	9.038e-06	67.19	6.10771e-05	2	1046.55	0.529428	16.6636	0
	High	IVLQIDNAR	6	4	2	P08727;P05783		0	0	1.369e-05	63.67	4.87094e-05	2	1041.61	-0.0203169	22.8961	0
	High	TVQSLEIDLDSmRNLK	4	2	1	P05783	M12(Oxidation)	0	0	0.0006264	54.08	0.0012161	2	1877.97	0.973112	26.2837	1
	High	RTVQSLEIDLDSmR	2	2	1	P05783	M13(Oxidation)	0	0	1.685e-05	53.17	0.00156175	3	1678.84	-0.664311	24.1411	1
	High	QAQEYEALLNIK	2	2	1	P05783		0	0	0.0002365	53.04	0.00147513	2	1419.75	-1.82036	29.2844	0
	High	IVLQIDnAR	3	4	2	P08727;P05783	N7(Deamidated)	0	0	0.002924	51.72	0.00133148	2	1042.59	0.909456	23.418	0
	High	GLQAQIASSGLTVEVDAPKSQDLAK	2	2	1	P05783		0	0	8.177e-07	51.06	0.00142819	3	2526.35	3.91276	28.8273	1
	High	VVSETNDTKVLRH	1	1	1	P05783		0	0	1.051e-05	50.63	0.00178919	3	1497.8	0.261406	14.9674	2
	High	NLKASLENSLREVEAR	6	2	1	P05783		0	0	5.579e-05	47.19	0.00489495	4	1828.98	-2.17499	28.0302	2
	High	LASYLDR	2	2	1	P05783		0	0	0.01903	46.54	0.00183223	2	837.446	-0.0747134	17.3824	0
	High	AQYDELAR	3	2	1	P05783		0	0	0.01074	43.31	0.00915819	2	965.469	0.268682	16.3746	0
	High	sFTTRSTFSTNYR	2	2	1	P05783	N-Term(Acetyl)	0	0	0.03061	42.96	0.0133917	2	1609.76	-0.379563	23.7977	1
	High	TVQSLEIDLDSMRNLK	1	2	1	P05783		0	0	0.009044	42.22	0.0168241	3	1861.98	3.35692	32.1372	1
	High	QSVENDIHGLRK	3	2	1	P05783		0	0	0.03875	41.74	0.0143623	3	1395.73	0.124088	16.6761	1
	High	ASLENSLREVEAR	5	2	1	P05783		0	0	0.02728	40.79	0.0264986	2	1473.77	3.39685	23.2875	1
	High	IVDGKVVSETNDTK	1	1	1	P05783		0	0	0.0001963	39.87	0.0311846	3	1504.78	-1.13389	15.425	1
	High	LAADDFR	4	27	3	P05783;P08727;P13645		0	0	0.03933	39.76	0.00928943	2	807.4	0.21741	18.0624	0
	High	IMADIRAQYDELAR	4	2	1	P05783		0	0	0.006382	38.9	0.0417328	2	1664.84	-0.497883	26.2042	1
	High	aQYDELAR	1	2	1	P05783	N-Term(Acetyl)	0	0	0.007785	35.77	0.0556053	2	1007.48	2.00848	17.7513	0
	High	ImADIRAQYDELAR	6	2	1	P05783	M2(Oxidation)	0	0	6.355e-05	33.59	0.137251	3	1680.84	-0.526105	23.8879	1
	High	LASYLDRVR	3	2	1	P05783		0	0	0.005043	31.7	0.0800482	3	1092.62	1.14579	19.6608	1
	High	VKYETELAmRQSVENDIHGLR	2	2	1	P05783	M9(Oxidation)	0	0	0.002937	30.08	0.363001	4	2504.25	-1.09636	22.8538	2
	High	LAADDFRVKYETELAmR	3	2	1	P05783	M16(Oxidation)	0	0	0.002962	29.08	0.453284	4	2044.02	-0.497283	25.5992	2
	High	SQDLAKImADIR	2	2	1	P05783	M8(Oxidation)	0	0	0.001546	29.06	0.353871	3	1376.72	0.379547	22.0775	1
	High	LAADDFRVKYETELAMR	2	2	1	P05783		0	0	0.0001018	25.84	0.898211	4	2028.03	2.70964	27.6496	2
	High	ASLENSLR	1	2	1	P05783		0	0.002	0.06877	39.65	0.0295207	2	889.474	0.333183	16.5603	0
	High	VKYETELAmR	2	2	1	P05783	M9(Oxidation)	0	0.004	0.1096	42	0.0120671	3	1255.64	0.542414	16.9028	1
	High	SQDLAKImADIRAQYDELAR	1	2	1	P05783	M8(Oxidation)	0	0.007	0.204	28.04	0.514843	3	2323.17	0.600144	33.5014	2
Q5JP53	Tubulin beta chain OS=Homo sapiens GN=TUBB PE=1 SV=1 - [Q5JP53_HUMAN]	342.468	12.21	19	4	4	13	426	47.736	4.80518
	A3	Sequence	# PSMs	# Proteins	# Protein Groups	Protein Group Accessions	Modifications	ΔCn	q-Value	PEP	IonScore	Exp Value	Charge	MH+ [Da]	ΔM [ppm]	RT [min]	# Missed Cleavages
	High	LAVNmVPFPR	3	17	1	Q5JP53	M5(Oxidation)	0	0	0.0002826	63.66	0.000138178	2	1159.63	-3.13752	26.6921	0
	High	SGPFGQIFRPDNFVFGQSGAGNNWAK	2	11	1	Q5JP53		0	0	4.33e-08	59.37	0.000421923	3	2798.35	0.730028	37.8848	0
	High	LAVNMVPFPR	2	17	1	Q5JP53		0	0	0.003678	56.69	0.000637724	2	1143.63	-3.25146	30.8294	0
	High	KLAVNmVPFPR	4	17	1	Q5JP53	M6(Oxidation)	0	0	0.001219	49.11	0.0024113	2	1287.73	1.53572	24.2685	1
	High	AILVDLEPGTmDSVR	2	10	1	Q5JP53	M11(Oxidation)	0	0	0.005739	38.85	0.0467707	2	1631.83	-1.43117	28.4566	0
P00367-2	Isoform 2 of Glutamate dehydrogenase 1, mitochondrial OS=Homo sapiens GN=GLUD1 - [DHE3_HUMAN]	145.29	5.37	4	1	1	2	391	42.9227	7.57666
	A3	Sequence	# PSMs	# Proteins	# Protein Groups	Protein Group Accessions	Modifications	ΔCn	q-Value	PEP	IonScore	Exp Value	Charge	MH+ [Da]	ΔM [ppm]	RT [min]	# Missed Cleavages
	High	IIAEGANGPTTPEADKIFLER	2	4	1	P00367-2		0	0	6.402e-09	84.97	8.82182e-07	3	2242.17	0.640205	27.9638	1
P10412	Histone H1.4 OS=Homo sapiens GN=HIST1H1E PE=1 SV=2 - [H14_HUMAN]	1047.41	32.42	4	3	10	40	219	21.852	11.0337
	A3	Sequence	# PSMs	# Proteins	# Protein Groups	Protein Group Accessions	Modifications	ΔCn	q-Value	PEP	IonScore	Exp Value	Charge	MH+ [Da]	ΔM [ppm]	RT [min]	# Missed Cleavages
	High	KASGPPVSELITK	8	3	2	P10412;P16403		0	0	1.018e-08	88.99	1.49274e-07	2	1326.77	2.1566	21.4891	1
	High	SLVSKGTLVQTK	6	5	2	P10412;P16403		0	0	6.32e-10	79.15	6.22079e-07	2	1260.75	-0.667005	18.2868	1
	High	SGVSLAALKK	4	3	2	P10412;P16403		0	0	2.302e-06	61.96	2.80508e-05	2	973.604	-0.312176	19.4376	1
	High	ASGPPVSELITKAVAASKER	8	3	2	P10412;P16403		0	0	1.228e-11	58.1	0.000199023	4	2011.12	-0.320624	30.9545	2
	High	LGLKSLVSKGTLVQTK	1	5	2	P10412;P16403		0	0	2.671e-06	57.89	1.05661e-05	3	1672.04	1.03828	25.2206	2
	High	sETAPAAPAAPAPAEK	1	1	1	P10412	N-Term(Acetyl)	0.0172	0	2.803e-05	56.72	0.000672386	2	1520.76	3.12824	18.0646	0
	High	IKLGLKSLVSK	1	5	2	P10412;P16403		0	0	4.211e-05	42.7	5.90735e-05	3	1185.79	0.867505	23.5469	2
	High	ASGPPVSELITK	3	3	2	P10412;P16403		0	0	1.297e-05	42.49	0.0117096	2	1198.67	-1.2797	23.9474	0
	High	sETAPAAPAAPAPAEKTPVKK	6	1	1	P10412	N-Term(Acetyl)	0	0	6.756e-05	30.9	0.17232	3	2074.12	0.35255	17.8576	2
	High	RKASGPPVSELITK	2	2	1	P10412		0	0	0.002282	22.87	0.400997	3	1482.86	-1.89712	19.4368	2
H0YH80	Heterogeneous nuclear ribonucleoprotein A1 (Fragment) OS=Homo sapiens GN=HNRNPA1 PE=1 SV=1 - [H0YH80_HUMAN]	134.73	18.85	5	2	2	3	191	19.4599	9.80322
	A3	Sequence	# PSMs	# Proteins	# Protein Groups	Protein Group Accessions	Modifications	ΔCn	q-Value	PEP	IonScore	Exp Value	Charge	MH+ [Da]	ΔM [ppm]	RT [min]	# Missed Cleavages
	High	SSGPYGGGGQYFAKPR	2	5	1	H0YH80		0	0	3.175e-08	81.33	1.91598e-06	3	1628.78	-1.30599	18.9805	0
	High	NQGGYGGSSSSSSYGSGRRF	1	5	1	H0YH80		0	0	0.001786	29.4	0.128077	3	1997.87	-1.50609	15.9992	2
P34897-3	Isoform 3 of Serine hydroxymethyltransferase, mitochondrial OS=Homo sapiens GN=SHMT2 - [GLYM_HUMAN]	212.281	9.52	4	6	6	11	483	53.4214	8.14795
	A3	Sequence	# PSMs	# Proteins	# Protein Groups	Protein Group Accessions	Modifications	ΔCn	q-Value	PEP	IonScore	Exp Value	Charge	MH+ [Da]	ΔM [ppm]	RT [min]	# Missed Cleavages
	High	VLELVSITANKNTcPGDR	2	4	1	P34897-3	C14(Carbamidomethyl)	0	0	4.338e-08	71.67	2.23054e-05	3	1987.03	1.81724	26.0809	1
	High	VLELVSITANKNTcPGDRSAITPGGLR	1	4	1	P34897-3	C14(Carbamidomethyl)	0	0	1.04e-06	46.74	0.00377174	4	2839.51	-0.319633	29.0913	2
	High	LGAPALTSR	2	4	1	P34897-3		0	0	0.001108	44.45	0.00521693	2	885.516	0.499521	18.3746	0
	High	AFPmPGFDEH	2	3	1	P34897-3	M4(Oxidation)	0	0	0.006685	36.19	0.012118	2	1163.48	0.443148	23.0559	0
	High	AFPMPGFDEH	2	3	1	P34897-3		0	0	0.001365	32.99	0.0235096	2	1147.49	-0.046016	28.7523	0
	High	SAITPGGLRLGAPALTSR	1	4	1	P34897-3		0	0	0.005501	16.86	1.19001	3	1738	2.04442	28.0391	1
	High	SAITPGGLR	1	4	1	P34897-3		0	0.005	0.1453	28.48	0.242304	2	871.498	-1.63484	17.8324	0
P40939	Trifunctional enzyme subunit alpha, mitochondrial OS=Homo sapiens GN=HADHA PE=1 SV=2 - [ECHA_HUMAN]	124.523	4.46	3	3	3	3	763	82.9469	9.0415
	A3	Sequence	# PSMs	# Proteins	# Protein Groups	Protein Group Accessions	Modifications	ΔCn	q-Value	PEP	IonScore	Exp Value	Charge	MH+ [Da]	ΔM [ppm]	RT [min]	# Missed Cleavages
	High	TLQEVTQLSQEAQR	1	2	1	P40939		0	0	8.921e-07	102.58	1.92537e-08	2	1630.84	1.18158	23.4633	0
	High	cLAPmmSEVIR	1	2	1	P40939	C1(Carbamidomethyl); M5(Oxidation); M6(Oxidation)	0	0	0.01595	35.91	0.0468403	2	1338.62	-3.66091	19.8762	0
	High	ILQEGVDPK	1	2	1	P40939		0	0.005	0.1181	42.7	0.00691697	2	998.552	0.0642042	15.8261	0
C9JKI3	Caveolin (Fragment) OS=Homo sapiens GN=CAV1 PE=1 SV=1 - [C9JKI3_HUMAN]	39.88	10.87	2	1	1	1	138	15.9181	5.24951
	A3	Sequence	# PSMs	# Proteins	# Protein Groups	Protein Group Accessions	Modifications	ΔCn	q-Value	PEP	IonScore	Exp Value	Charge	MH+ [Da]	ΔM [ppm]	RT [min]	# Missed Cleavages
	High	aDELSEKQVYDAHTK	1	2	1	C9JKI3	N-Term(Acetyl)	0	0	0.0004109	39.88	0.0310615	3	1775.85	0.517448	19.659	1
P61981	14-3-3 protein gamma OS=Homo sapiens GN=YWHAG PE=1 SV=2 - [1433G_HUMAN]	35.38	4.45	1	1	1	1	247	28.2849	4.89404
	A3	Sequence	# PSMs	# Proteins	# Protein Groups	Protein Group Accessions	Modifications	ΔCn	q-Value	PEP	IonScore	Exp Value	Charge	MH+ [Da]	ΔM [ppm]	RT [min]	# Missed Cleavages
	High	vDREQLVQKAR	1	1	1	P61981	N-Term(Acetyl)	0	0	0.003222	35.38	0.0477917	3	1383.77	-0.306906	17.7312	2
Q562R1	Beta-actin-like protein 2 OS=Homo sapiens GN=ACTBL2 PE=1 SV=2 - [ACTBL_HUMAN]	577.705	13.56	2	1	6	26	376	41.976	5.59229
	A3	Sequence	# PSMs	# Proteins	# Protein Groups	Protein Group Accessions	Modifications	ΔCn	q-Value	PEP	IonScore	Exp Value	Charge	MH+ [Da]	ΔM [ppm]	RT [min]	# Missed Cleavages
	High	SYELPDGQVITIGNER	10	11	3	P60709;P63261;Q562R1		0	0	2.768e-08	81.44	2.62067e-06	2	1790.89	1.03587	30.2678	0
	High	sYELPDGQVITIGNER	2	11	3	P60709;P63261;Q562R1	N-Term(Acetyl)	0	0	1.618e-05	45.05	0.0112039	2	1832.91	4.50535	30.9526	0
	High	IIAPPER	4	9	3	P60709;P63261;Q562R1		0	0	0.03944	43.37	0.00106319	2	795.472	-0.413387	16.9372	0
	High	SYELPDGQVITIGNERFR	6	11	3	P60709;P63261;Q562R1		0	0	0.0001214	36.16	0.0827266	3	2094.06	1.29501	30.9082	1
	High	HQGVMVGMGQKDcYVGDEAQSKR	1	1	1	Q562R1	C13(Carbamidomethyl)	0	0	3.265e-06	35.73	0.0793616	4	2580.2	7.99484	9.42556	2
	High	HQGVMVGMGqKDcYVGDEAQSKR	1	1	1	Q562R1	Q10(Deamidated); C13(Carbamidomethyl)	0	0	0.000857	31.17	0.178432	4	2581.17	5.19876	16.832	2
	High	IKIIAPPER	1	9	3	P60709;P63261;Q562R1		0	0.004	0.1136	34.86	0.00486616	2	1036.65	1.89708	19.6333	1
	High	IKIIAPPERK	1	9	3	P60709;P63261;Q562R1		0	0.005	0.1345	13.01	0.357525	3	1164.75	0.419855	17.281	2
D6RFM2	Tropomyosin alpha-3 chain OS=Homo sapiens GN=TPM3 PE=1 SV=1 - [D6RFM2_HUMAN]	38.91	22.45	10	1	1	2	49	5.80197	5.40186
	A3	Sequence	# PSMs	# Proteins	# Protein Groups	Protein Group Accessions	Modifications	ΔCn	q-Value	PEP	IonScore	Exp Value	Charge	MH+ [Da]	ΔM [ppm]	RT [min]	# Missed Cleavages
	High	aGITTIEAVKR	2	10	1	D6RFM2	N-Term(Acetyl)	0	0	0.006237	37.45	0.0311924	2	1200.7	1.74785	23.966	1
C9K0M0	Trifunctional enzyme subunit beta, mitochondrial (Fragment) OS=Homo sapiens GN=HADHB PE=1 SV=8 - [C9K0M0_HUMAN]	46.22	10.71	7	1	1	1	84	9.27811	10.77
	A3	Sequence	# PSMs	# Proteins	# Protein Groups	Protein Group Accessions	Modifications	ΔCn	q-Value	PEP	IonScore	Exp Value	Charge	MH+ [Da]	ΔM [ppm]	RT [min]	# Missed Cleavages
	High	NVVVVDGVR	1	7	1	C9K0M0		0	0.004	0.1015	46.22	0.00386348	2	956.554	1.85508	19.1763	0
H7BY16	Nucleolin (Fragment) OS=Homo sapiens GN=NCL PE=1 SV=8 - [H7BY16_HUMAN]	51.67	5.41	2	2	2	3	296	32.3701	5.36377
	A3	Sequence	# PSMs	# Proteins	# Protein Groups	Protein Group Accessions	Modifications	ΔCn	q-Value	PEP	IonScore	Exp Value	Charge	MH+ [Da]	ΔM [ppm]	RT [min]	# Missed Cleavages
	High	AIRLELQGPR	1	2	1	H7BY16		0	0	8.397e-05	38.37	0.00692799	3	1152.68	0.120914	22.4895	1
	High	AIRLELQGPRGSPNAR	2	2	1	H7BY16		0	0	0.0006054	27.72	0.220603	4	1734.96	-4.97275	20.8344	2
O94760	N(G),N(G)-dimethylarginine dimethylaminohydrolase 1 OS=Homo sapiens GN=DDAH1 PE=1 SV=3 - [DDAH1_HUMAN]	48.09	6.32	1	1	1	2	285	31.1019	5.80811
	A3	Sequence	# PSMs	# Proteins	# Protein Groups	Protein Group Accessions	Modifications	ΔCn	q-Value	PEP	IonScore	Exp Value	Charge	MH+ [Da]	ΔM [ppm]	RT [min]	# Missed Cleavages
	High	aGLGHPAAFGRATHAVVR	2	1	1	O94760	N-Term(Acetyl)	0	0	0.0002245	32.1	0.141879	4	1829.99	-0.44199	22.0645	1
P06748-2	Isoform 2 of Nucleophosmin OS=Homo sapiens GN=NPM1 - [NPM_HUMAN]	170.776	15.85	2	3	3	7	265	29.4462	4.61475
	A3	Sequence	# PSMs	# Proteins	# Protein Groups	Protein Group Accessions	Modifications	ΔCn	q-Value	PEP	IonScore	Exp Value	Charge	MH+ [Da]	ΔM [ppm]	RT [min]	# Missed Cleavages
	High	mTDQEAIQDLWQWRK	2	2	1	P06748-2	M1(Oxidation)	0	0	6.432e-05	65.18	9.41568e-05	3	1963.93	-3.61865	31.8219	1
	High	MTDQEAIQDLWQWRK	1	2	1	P06748-2		0	0	0.0007308	61.18	0.000246228	3	1947.93	-2.09149	33.6445	1
	High	FINYVKNcFR	2	2	1	P06748-2	C8(Carbamidomethyl)	0	0	0.0005811	46.91	0.00714187	3	1360.68	0.593276	23.5354	1
	High	mQASIEKGGSLPKVEAK	2	2	1	P06748-2	M1(Oxidation)	0	0	0.00564	31.1	0.209393	4	1788.96	1.58007	17.8926	2
F8W1E5	Rac GTPase-activating protein 1 (Fragment) OS=Homo sapiens GN=RACGAP1 PE=1 SV=1 - [F8W1E5_HUMAN]	111.58	10.32	3	1	1	2	155	16.9245	8.71924
	A3	Sequence	# PSMs	# Proteins	# Protein Groups	Protein Group Accessions	Modifications	ΔCn	q-Value	PEP	IonScore	Exp Value	Charge	MH+ [Da]	ΔM [ppm]	RT [min]	# Missed Cleavages
	High	SIGSAVDQGNESIVAK	2	3	1	F8W1E5		0	0	4.742e-05	78.3	4.88919e-06	2	1574.8	-1.20828	20.5965	0
P02538	Keratin, type II cytoskeletal 6A OS=Homo sapiens GN=KRT6A PE=1 SV=3 - [K2C6A_HUMAN]	264.668	8.33	15	1	4	8	564	60.0083	8.00146
	A3	Sequence	# PSMs	# Proteins	# Protein Groups	Protein Group Accessions	Modifications	ΔCn	q-Value	PEP	IonScore	Exp Value	Charge	MH+ [Da]	ΔM [ppm]	RT [min]	# Missed Cleavages
	High	NLDLDSIIAEVKAQYEEIAQR	3	4	2	P02538;P35908		0	0	1.017e-12	80.39	2.64087e-06	3	2418.26	1.73842	45.9692	1
	High	TLNNKFASFIDKVR	2	16	4	P05787;P02538;P08729;P35908		0	0	1.945e-05	58.87	0.000195096	4	1652.91	0.852727	27.8987	2
	High	FASFIDKVR	2	25	4	P05787;P02538;P08729;P35908		0	0	0.0001216	42.22	0.00784827	3	1082.6	-0.105765	23.584	1
	High	tAAEnEFVTLKK	1	4	1	P02538	N-Term(Acetyl); N5(Deamidated)	0	0.006	0.1978	47.84	0.0042581	3	1393.73	7.53924	19.2457	1
H0Y4K8	Fibronectin (Fragment) OS=Homo sapiens GN=FN1 PE=1 SV=1 - [H0Y4K8_HUMAN]	123.553	15.77	17	2	2	3	241	26.5385	6.88818
	A3	Sequence	# PSMs	# Proteins	# Protein Groups	Protein Group Accessions	Modifications	ΔCn	q-Value	PEP	IonScore	Exp Value	Charge	MH+ [Da]	ΔM [ppm]	RT [min]	# Missed Cleavages
	High	SSPVVIDASTAIDAPSNLR	2	17	1	H0Y4K8		0	0	3.839e-14	103.47	1.19709e-08	2	1913	3.35208	29.4128	0
	High	FLATTPNSLLVSWQPPRAR	1	17	1	H0Y4K8		0	0	8.536e-05	39.23	0.0172651	3	2154.18	0.192585	34.6223	1
P08729	Keratin, type II cytoskeletal 7 OS=Homo sapiens GN=KRT7 PE=1 SV=5 - [K2C7_HUMAN]	1251.64	32.62	15	12	14	47	469	51.3543	5.47803
	A3	Sequence	# PSMs	# Proteins	# Protein Groups	Protein Group Accessions	Modifications	ΔCn	q-Value	PEP	IonScore	Exp Value	Charge	MH+ [Da]	ΔM [ppm]	RT [min]	# Missed Cleavages
	High	SLDLDGIIAEVKAQYEEMAK	2	1	1	P08729		0	0	2.248e-13	80.8	2.85919e-06	3	2223.12	0.545396	44.9858	1
	High	TAAENEFVVLKK	5	4	1	P08729		0	0	2.21e-05	74.81	5.76825e-06	3	1348.75	1.15707	21.8789	1
	High	SLDLDGIIAEVK	2	1	1	P08729		0	0	7.394e-07	74.72	8.14549e-06	2	1272.71	0.580311	35.6511	0
	High	LQAEIDNIKNQR	4	1	1	P08729		0	0	1.293e-05	72.68	1.26488e-05	2	1441.77	-0.949967	17.9843	1
	High	LDADPSLQR	5	1	1	P08729		0	0	0.0003556	71.65	1.22591e-05	2	1014.52	-1.23316	16.264	0
	High	AKQEELEAALQR	4	1	1	P08729		0	0	0.0005531	70.06	2.81484e-05	3	1385.74	0.804111	19.425	1
	High	VDALNDEINFLR	2	1	1	P08729		0	0	3.98e-05	65.36	9.74363e-05	2	1418.72	-1.82571	32.2493	0
	High	SAYGGPVGAGIR	3	1	1	P08729		0	0	2.231e-07	63.37	0.000128642	2	1104.58	-0.0487584	18.8066	0
	High	SSRLPDIFEAQIAGLR	2	1	1	P08729		0	0	2.579e-05	62.12	0.00012843	3	1772.97	0.468374	34.8294	1
	High	TLNNKFASFIDKVR	2	16	4	P05787;P02538;P08729;P35908		0	0	1.945e-05	58.87	0.000195096	4	1652.91	0.852727	27.8987	2
	High	AIQRLQAEIDNIKNQR	7	1	1	P08729		0	0	2.475e-08	57.63	0.000213918	3	1910.06	2.62787	23.2142	2
	High	SLDLDGIIAEVKAQYEEmAK	2	1	1	P08729	M18(Oxidation)	0	0	8.057e-06	52.06	0.00210898	3	2239.12	1.72214	40.3779	1
	High	sIHFSSPVFTSR	4	1	1	P08729	N-Term(Acetyl)	0	0	0.002984	45	0.00970345	2	1406.71	0.527863	30.0855	0
	High	FASFIDKVR	2	25	4	P05787;P02538;P08729;P35908		0	0	0.0001216	42.22	0.00784827	3	1082.6	-0.105765	23.584	1
	High	GQLEALQVDGGRLEAELR	1	1	1	P08729		0	0	0.0001733	25.7	0.600078	3	1954.04	-0.139695	30.9377	1
F8WEI7	Galectin-1 OS=Homo sapiens GN=LGALS1 PE=1 SV=1 - [F8WEI7_HUMAN]	216.517	73.68	2	2	2	6	38	4.03796	6.3667
	A3	Sequence	# PSMs	# Proteins	# Protein Groups	Protein Group Accessions	Modifications	ΔCn	q-Value	PEP	IonScore	Exp Value	Charge	MH+ [Da]	ΔM [ppm]	RT [min]	# Missed Cleavages
	High	acGLVASNLNLKPGEcLR	4	2	1	F8WEI7	N-Term(Acetyl); C2(Carbamidomethyl); C16(Carbamidomethyl)	0	0	5.11e-08	104.7	1.15732e-08	2	2014.02	0.594842	31.1456	0
	High	acGLVASNLNLKPGEcLRVRGEVAPDAK	2	2	1	F8WEI7	N-Term(Acetyl); C2(Carbamidomethyl); C16(Carbamidomethyl)	0	0	0.001367	22.53	1.47576	4	3036.57	-1.9244	29.7942	2
P68363	Tubulin alpha-1B chain OS=Homo sapiens GN=TUBA1B PE=1 SV=1 - [TBA1B_HUMAN]	685.648	28.82	27	8	10	30	451	50.1196	5.05908
	A3	Sequence	# PSMs	# Proteins	# Protein Groups	Protein Group Accessions	Modifications	ΔCn	q-Value	PEP	IonScore	Exp Value	Charge	MH+ [Da]	ΔM [ppm]	RT [min]	# Missed Cleavages
	High	DVNAAIATIKTKR	6	9	1	P68363		0	0	9.868e-10	80.28	8.30211e-07	2	1400.82	-0.25587	20.1228	2
	High	QLFHPEQLITGKEDAANNYAR	4	24	1	P68363		0	0	4.604e-08	73.62	1.60725e-05	3	2415.2	-2.80799	26.7071	1
	High	SIQFVDWcPTGFK	2	4	1	P68363	C8(Carbamidomethyl)	0	0	1.214e-08	69.98	2.22723e-05	2	1584.75	1.10314	34.5006	0
	High	AVFVDLEPTVIDEVR	6	13	1	P68363		0	0	1.804e-06	66.13	7.21836e-05	2	1701.9	-1.90129	35.5972	0
	High	AYHEQLSVAEITNAcFEPANQmVK	2	10	1	P68363	C15(Carbamidomethyl); M22(Oxidation)	0	0	0.008659	40.42	0.0258093	3	2766.28	-3.81753	29.5342	0
	High	DVNAAIATIK	2	9	1	P68363		0	0	0.003976	39	0.028735	2	1015.58	-0.597672	22.3307	0
	High	VGINYQPPTVVPGGDLAKVQR	1	15	2	P68363;V9GZ17		0	0	1.035e-05	38.02	0.0224888	3	2208.21	-2.06128	28.3646	1
	High	AVFVDLEPTVIDEVRTGTYR	5	13	1	P68363		0	0	1.065e-06	35.4	0.0757635	3	2280.19	-0.255992	35.2552	1
	High	VGINYQPPTVVPGGDLAK	1	15	2	P68363;V9GZ17		0	0	0.01168	25.68	0.55999	2	1824.98	-3.47277	28.7348	0
	High	GHYTIGKEIIDLVLDRIR	1	9	1	P68363		0	0.005	0.124	20.08	0.809451	4	2111.19	-1.30854	40.7981	2
Q5T6W2	Heterogeneous nuclear ribonucleoprotein K (Fragment) OS=Homo sapiens GN=HNRNPK PE=1 SV=1 - [Q5T6W2_HUMAN]	119.458	9.76	4	2	2	4	379	41.7807	5.59229
	A3	Sequence	# PSMs	# Proteins	# Protein Groups	Protein Group Accessions	Modifications	ΔCn	q-Value	PEP	IonScore	Exp Value	Charge	MH+ [Da]	ΔM [ppm]	RT [min]	# Missed Cleavages
	High	ILSISADIETIGEILKK	2	4	1	Q5T6W2		0	0	3.284e-06	58.21	5.87421e-05	3	1843.08	-0.950484	43.1962	1
	High	ALRTDYNASVSVPDSSGPER	2	4	1	Q5T6W2		0	0	2.431e-06	49.77	0.00384008	3	2121.02	-0.0600017	20.9501	1
P25705-2	Isoform 2 of ATP synthase subunit alpha, mitochondrial OS=Homo sapiens GN=ATP5A1 - [ATPA_HUMAN]	1046.48	26.04	9	15	15	37	503	54.4597	8.23584
	A3	Sequence	# PSMs	# Proteins	# Protein Groups	Protein Group Accessions	Modifications	ΔCn	q-Value	PEP	IonScore	Exp Value	Charge	MH+ [Da]	ΔM [ppm]	RT [min]	# Missed Cleavages
	High	VVDALGNAIDGKGPIGSK	4	6	1	P25705-2		0	0	1.763e-09	117.93	2.79769e-10	2	1710.94	-0.390131	24.7806	1
	High	ILGADTSVDLEETGR	2	8	1	P25705-2		0	0	1.492e-08	97.63	5.71598e-08	2	1575.78	-1.36958	24.7663	0
	High	VGLKAPGIIPR	4	7	1	P25705-2		0	0	2.898e-05	73.1	3.15907e-07	3	1120.72	-1.96403	23.5335	1
	High	VVDALGNAIDGKGPIGSKTR	4	6	1	P25705-2		0	0	1.513e-07	65.61	3.86217e-05	3	1968.08	-1.80169	23.0828	2
	High	ISVREPmQTGIK	3	7	1	P25705-2	M7(Oxidation)	0	0	2.002e-05	60.78	0.000214165	2	1374.74	0.0728617	17.6026	1
	High	TSIAIDTIINQKR	1	5	1	P25705-2		0	0	1.928e-06	54.07	0.000489677	3	1472.84	-0.523096	26.247	1
	High	STVAQLVKR	1	4	1	P25705-2		0	0	0.002319	44.42	0.0026672	2	1001.61	1.48824	16.6193	1
	High	RVGLKAPGIIPR	3	7	1	P25705-2		0	0	1.571e-05	42.97	0.000194295	3	1276.82	-1.18614	21.2679	2
	High	TGAIVDVPVGEELLGRVVDALGNAIDGKGPIGSK	4	5	1	P25705-2		0	0	4.732e-08	42.57	0.00421929	3	3316.81	-0.677203	47.5212	2
	High	VLSIGDGIAR	2	7	1	P25705-2		0	0	0.01234	40.98	0.0160836	2	1000.58	2.77455	23.4784	0
	High	AVDSLVPIGR	2	6	1	P25705-2		0	0	0.002253	40.73	0.00745959	2	1026.6	0.955725	24.7631	0
	High	AVDSLVPIGRGQR	2	5	1	P25705-2		0	0	0.01447	29.17	0.136919	3	1367.77	-2.45139	21.7694	1
	High	TGAIVDVPVGEELLGR	2	6	1	P25705-2		0	0	0.002881	28.77	0.24371	2	1624.89	-1.58426	33.7948	0
	High	ISVREPMQTGIK	1	7	1	P25705-2		0	0	0.01506	22.4	1.40407	3	1358.75	0.521441	20.1214	1
	High	ELIIGDRQTGK	1	5	1	P25705-2		0	0.001	0.05011	20.88	1.96919	3	1229.69	0.486445	17.6549	1
	High	ELIIGDRQTGKTSIAIDTIINQK	1	5	1	P25705-2		0	0.006	0.1703	27.49	0.149452	4	2527.4	-2.42798	30.6161	2
P40926-2	Isoform 2 of Malate dehydrogenase, mitochondrial OS=Homo sapiens GN=MDH2 - [MDHM_HUMAN]	99.5	12.16	3	2	2	4	296	30.8552	8.42627
	A3	Sequence	# PSMs	# Proteins	# Protein Groups	Protein Group Accessions	Modifications	ΔCn	q-Value	PEP	IonScore	Exp Value	Charge	MH+ [Da]	ΔM [ppm]	RT [min]	# Missed Cleavages
	High	GYLGPEQLPDcLKGcDVVVIPAGVPR	2	2	1	P40926-2	C11(Carbamidomethyl); C15(Carbamidomethyl)	0	0	1.053e-07	45.31	0.00894515	3	2809.43	-2.39797	34.954	1
	High	KGEDFVKTLK	2	3	1	P40926-2		0	0	8.696e-05	42.38	0.00584455	3	1164.66	0.0750459	17.2162	2
Q5T8U3	60S ribosomal protein L7a (Fragment) OS=Homo sapiens GN=RPL7A PE=1 SV=1 - [Q5T8U3_HUMAN]	47.5805	14.66	2	2	2	3	191	21.5314	11.019
	A3	Sequence	# PSMs	# Proteins	# Protein Groups	Protein Group Accessions	Modifications	ΔCn	q-Value	PEP	IonScore	Exp Value	Charge	MH+ [Da]	ΔM [ppm]	RT [min]	# Missed Cleavages
	High	AAGKGDVPTKRPPVLR	2	2	1	Q5T8U3		0	0	3.178e-05	35.57	0.00941542	4	1661.98	-0.484954	15.9834	2
	High	KVVNPLFEKRPK	1	2	1	Q5T8U3		0	0	0.01279	29.85	0.0349878	4	1454.88	-1.49188	17.3728	2
P14174	Macrophage migration inhibitory factor OS=Homo sapiens GN=MIF PE=1 SV=4 - [MIF_HUMAN]	118.866	9.57	1	1	1	3	115	12.4682	7.88428
	A3	Sequence	# PSMs	# Proteins	# Protein Groups	Protein Group Accessions	Modifications	ΔCn	q-Value	PEP	IonScore	Exp Value	Charge	MH+ [Da]	ΔM [ppm]	RT [min]	# Missed Cleavages
	High	PmFIVNTNVPR	2	1	1	P14174	M2(Oxidation)	0	0	6.011e-08	67.33	5.80208e-05	2	1303.68	-0.935924	24.7438	0
	High	PMFIVNTNVPR	1	1	1	P14174		0	0	1.927e-05	63.35	0.00014209	2	1287.69	-0.156584	27.9521	0
K7EK43	Tubulin beta-6 chain (Fragment) OS=Homo sapiens GN=TUBB6 PE=1 SV=1 - [K7EK43_HUMAN]	119.579	45.16	1	1	1	5	31	3.41965	4.4624
	A3	Sequence	# PSMs	# Proteins	# Protein Groups	Protein Group Accessions	Modifications	ΔCn	q-Value	PEP	IonScore	Exp Value	Charge	MH+ [Da]	ΔM [ppm]	RT [min]	# Missed Cleavages
	High	xLVDLEPGTMDSVR	2	1	1	K7EK43	N-Term(Acetyl); X1(K)	0	0	2.555e-05	79.04	4.09329e-06	2	1601.82	-0.117536	30.1499	1
	High	xLVDLEPGTmDSVR	3	1	1	K7EK43	N-Term(Acetyl); X1(K); M10(Oxidation)	0	0	0.02766	41.32	0.0244541	2	1617.82	0.00860168	26.7652	1
F5GYK7	Glycerol-3-phosphate dehydrogenase OS=Homo sapiens GN=GPD2 PE=1 SV=1 - [F5GYK7_HUMAN]	112.79	5.01	2	2	2	3	379	41.4863	8.19189
	A3	Sequence	# PSMs	# Proteins	# Protein Groups	Protein Group Accessions	Modifications	ΔCn	q-Value	PEP	IonScore	Exp Value	Charge	MH+ [Da]	ΔM [ppm]	RT [min]	# Missed Cleavages
	High	TALVERDDFSSGTSSR	2	2	1	F5GYK7		0	0	1.694e-10	68.7	3.44997e-05	3	1727.82	-1.24107	18.5957	1
	High	GLKTALVERDDFSSGTSSR	1	2	1	F5GYK7		0	0	0.0006888	30.68	0.296836	3	2026.02	-1.99699	20.5389	2
P10606	Cytochrome c oxidase subunit 5B, mitochondrial OS=Homo sapiens GN=COX5B PE=1 SV=2 - [COX5B_HUMAN]	32.5	10.85	1	1	1	1	129	13.6869	8.80713
	A3	Sequence	# PSMs	# Proteins	# Protein Groups	Protein Group Accessions	Modifications	ΔCn	q-Value	PEP	IonScore	Exp Value	Charge	MH+ [Da]	ΔM [ppm]	RT [min]	# Missed Cleavages
	High	cGAHYKLVPQQLAH	1	1	1	P10606	C1(Carbamidomethyl)	0	0	0.006296	32.5	0.177334	3	1621.83	-1.00928	20.1792	1
P11021	78 kDa glucose-regulated protein OS=Homo sapiens GN=HSPA5 PE=1 SV=2 - [GRP78_HUMAN]	235.564	18.2	4	8	8	17	654	72.2884	5.16064
	A3	Sequence	# PSMs	# Proteins	# Protein Groups	Protein Group Accessions	Modifications	ΔCn	q-Value	PEP	IonScore	Exp Value	Charge	MH+ [Da]	ΔM [ppm]	RT [min]	# Missed Cleavages
	High	TKPYIQVDIGGGQTK	3	1	1	P11021		0	0	1.552e-06	59.73	0.00024337	2	1604.87	2.73458	22.2356	0
	High	AKFEELNmDLFR	4	1	1	P11021	M8(Oxidation)	0	0	3.283e-07	57.85	0.000456412	2	1528.74	-2.72716	27.8976	1
	High	ALSSQHQARIEIESFYEGEDFSETLTR	1	1	1	P11021		0	0	2.643e-09	55.73	0.000855095	4	3143.48	-2.76075	32.2343	1
	High	LTPEEIER	2	4	1	P11021		0	0	0.01221	43.07	0.0108153	2	986.515	-0.293004	17.8163	0
	High	ITITNDQNRLTPEEIER	2	1	1	P11021		0	0	6.538e-05	38.84	0.0422089	3	2042.05	-0.56622	23.5484	1
	High	QATKDAGTIAGLNVmR	2	1	1	P11021	M15(Oxidation)	0	0	0.009667	34.63	0.109572	3	1661.87	1.26167	20.1732	1
	High	IQQLVKEFFnGKEPSR	1	1	1	P11021	N10(Deamidated)	0	0	0.002045	23.38	1.03457	4	1921.02	3.28644	26.6298	2
	High	LIGRTWNDPSVQQDIK	1	1	1	P11021		0	0	0.01726	19.53	2.9852	3	1869.98	0.176232	23.4582	1
	High	AKFEELNMDLFR	1	1	1	P11021		0	0.002	0.08062	26.12	0.678174	3	1512.75	2.12467	32.2069	1
C9J7B7	26S proteasome non-ATPase regulatory subunit 6 (Fragment) OS=Homo sapiens GN=PSMD6 PE=1 SV=1 - [C9J7B7_HUMAN]	90.73	11.81	3	1	1	2	144	16.5541	4.65283
	A3	Sequence	# PSMs	# Proteins	# Protein Groups	Protein Group Accessions	Modifications	ΔCn	q-Value	PEP	IonScore	Exp Value	Charge	MH+ [Da]	ΔM [ppm]	RT [min]	# Missed Cleavages
	High	PLENLEEEGLPKNPDLR	2	3	1	C9J7B7		0	0	0.0001982	57.83	0.000547767	3	1963.01	-0.426918	26.0246	1
H0Y8D1	Trypsin-1 (Fragment) OS=Homo sapiens GN=PRSS1 PE=1 SV=1 - [H0Y8D1_HUMAN]	115.285	7.04	5	1	1	9	142	15.4118	7.26904
	A3	Sequence	# PSMs	# Proteins	# Protein Groups	Protein Group Accessions	Modifications	ΔCn	q-Value	PEP	IonScore	Exp Value	Charge	MH+ [Da]	ΔM [ppm]	RT [min]	# Missed Cleavages
	High	TLNNDImLIK	5	5	1	H0Y8D1	M7(Oxidation)	0	0	0.001141	59.77	0.000221369	2	1190.65	1.28978	25.5107	0
	High	TLNNDIMLIK	4	5	1	H0Y8D1		0	0	0.0003669	45.01	0.00671858	2	1174.65	-0.735351	28.2429	0
H3BUC0	Kinesin-like protein KIFC3 (Fragment) OS=Homo sapiens GN=KIFC3 PE=1 SV=1 - [H3BUC0_HUMAN]	40.43	5.1	1	1	1	1	196	20.2771	9.08545
	A3	Sequence	# PSMs	# Proteins	# Protein Groups	Protein Group Accessions	Modifications	ΔCn	q-Value	PEP	IonScore	Exp Value	Charge	MH+ [Da]	ΔM [ppm]	RT [min]	# Missed Cleavages
	High	xLVDLAGSER	1	1	1	H3BUC0	X1(S)	0	0	0.01889	40.43	0.0273894	2	1046.54	-2.74608	22.1776	0
C9J3N8	Heat shock protein beta-1 OS=Homo sapiens GN=HSPB1 PE=1 SV=1 - [C9J3N8_HUMAN]	305.026	91.89	2	3	3	9	37	3.88598	5.021
	A3	Sequence	# PSMs	# Proteins	# Protein Groups	Protein Group Accessions	Modifications	ΔCn	q-Value	PEP	IonScore	Exp Value	Charge	MH+ [Da]	ΔM [ppm]	RT [min]	# Missed Cleavages
	High	AQLGGPEAAKSDETAAK	3	2	1	C9J3N8		0	0	4.871e-11	98.99	3.96025e-08	2	1643.82	-0.115246	7.24288	1
	High	LATQSNEITIPVTFESR	4	2	1	C9J3N8		0	0	8.695e-07	79.82	3.08839e-06	2	1905.99	-0.237548	31.0532	0
	High	LATQSNEITIPVTFESRAQLGGPEAAKSDETAAK	2	2	1	C9J3N8		0	0	2.056e-06	32.12	0.168785	4	3530.79	-1.58052	29.7	2
Q13404-8	Isoform 6 of Ubiquitin-conjugating enzyme E2 variant 1 OS=Homo sapiens GN=UBE2V1 - [UB2V1_HUMAN]	80.54	11.43	2	1	1	1	105	11.7579	5.51611
	A3	Sequence	# PSMs	# Proteins	# Protein Groups	Protein Group Accessions	Modifications	ΔCn	q-Value	PEP	IonScore	Exp Value	Charge	MH+ [Da]	ΔM [ppm]	RT [min]	# Missed Cleavages
	High	aATTGSGVKVPR	1	2	1	Q13404-8	N-Term(Acetyl)	0	0	1.067e-10	80.54	1.96706e-06	2	1185.66	-0.0500695	16.8909	1
H3BTN5	Pyruvate kinase (Fragment) OS=Homo sapiens GN=PKM PE=1 SV=1 - [H3BTN5_HUMAN]	824.307	27.42	11	13	13	39	485	53.0112	6.84424
	A3	Sequence	# PSMs	# Proteins	# Protein Groups	Protein Group Accessions	Modifications	ΔCn	q-Value	PEP	IonScore	Exp Value	Charge	MH+ [Da]	ΔM [ppm]	RT [min]	# Missed Cleavages
	High	APIIAVTRNPQTAR	6	6	1	H3BTN5		0	0	7.574e-09	81.39	5.12268e-07	2	1507.87	2.42708	19.1839	1
	High	LNFSHGTHEYHAETIKNVR	4	7	1	H3BTN5		0	0	5.737e-07	72.13	2.33979e-05	4	2253.11	-1.79402	17.9126	1
	High	GADFLVTEVENGGSLGSKK	2	6	1	H3BTN5		0	0	1.683e-11	67.72	5.60128e-05	3	1907.97	-0.170368	29.0257	1
	High	GADFLVTEVEnGGSLGSKK	2	6	1	H3BTN5	N11(Deamidated)	0	0	2.522e-06	63.46	0.000157245	3	1908.95	-2.09245	27.1138	1
	High	NTGIIcTIGPASR	5	9	1	H3BTN5	C6(Carbamidomethyl)	0	0	8.885e-05	62.1	0.000203692	2	1359.71	1.18795	23.0683	0
	High	GADFLVTEVEnGGSLGSK	3	6	1	H3BTN5	N11(Deamidated)	0	0	1.469e-06	57.16	0.000572889	2	1780.86	1.08867	29.1368	0
	High	GVNLPGAAVDLPAVSEKDIQDLK	2	7	1	H3BTN5		0	0	5.89e-07	52.52	0.000956346	3	2349.26	-0.833023	34.3966	1
	High	SVETLKEmIK	3	8	1	H3BTN5	M8(Oxidation)	0	0	0.001234	49.25	0.00215357	3	1193.64	0.222272	17.847	1
	High	IISKIENHEGVR	1	7	1	H3BTN5		0	0	2.003e-05	43.17	0.00663642	3	1394.78	0.275681	15.3767	1
	High	APIIAVTR	2	6	1	H3BTN5		0	0	0.001563	41.79	0.00209923	2	840.53	-0.52298	19.7355	0
	High	TGLIKGSGTAEVELKK	4	8	1	H3BTN5		0	0	2.608e-05	39.09	0.0125777	3	1630.93	-2.97373	19.0662	2
	High	NIKIISKIENHEGVR	1	7	1	H3BTN5		0	0	0.0002139	32.64	0.0431246	4	1750	0.220531	20.338	2
	High	YRPRAPIIAVTR	2	6	1	H3BTN5		0	0	0.0007439	30.15	0.056514	3	1412.85	-0.710257	20.0274	1
	High	YRPRAPIIAVTRNPQTAR	2	6	1	H3BTN5		0	0	0.003149	23.42	0.252746	4	2080.19	1.93657	19.1712	2
K7EK07	Histone H3 (Fragment) OS=Homo sapiens GN=H3F3B PE=1 SV=1 - [K7EK07_HUMAN]	253.532	10.61	6	3	3	12	132	14.9053	11.2974
	A3	Sequence	# PSMs	# Proteins	# Protein Groups	Protein Group Accessions	Modifications	ΔCn	q-Value	PEP	IonScore	Exp Value	Charge	MH+ [Da]	ΔM [ppm]	RT [min]	# Missed Cleavages
	High	RVTImPKDIQLAR	4	6	1	K7EK07	M5(Oxidation)	0	0	0.001589	57.32	0.000223536	4	1556.89	-0.163592	21.2386	2
	High	RVTIMPKDIQLAR	2	6	1	K7EK07		0	0	0.0001704	55.54	0.000203018	3	1540.9	1.69272	23.8277	2
	High	VTImPKDIQLAR	4	6	1	K7EK07	M4(Oxidation)	0	0	2.526e-07	51.19	0.00130776	3	1400.79	0.71011	22.9023	1
	High	VTIMPKDIQLARR	1	6	1	K7EK07		0	0	0.02921	21.19	0.575947	3	1540.9	0.623254	23.4488	2
	High	VTImPKDIQLARR	1	6	1	K7EK07	M4(Oxidation)	0	0.005	0.1193	23.43	0.55449	3	1556.89	0.433092	20.9692	2
P16403	Histone H1.2 OS=Homo sapiens GN=HIST1H1C PE=1 SV=2 - [H12_HUMAN]	1034.28	30.52	3	1	8	33	213	21.3517	10.9312
	A3	Sequence	# PSMs	# Proteins	# Protein Groups	Protein Group Accessions	Modifications	ΔCn	q-Value	PEP	IonScore	Exp Value	Charge	MH+ [Da]	ΔM [ppm]	RT [min]	# Missed Cleavages
	High	KASGPPVSELITK	8	3	2	P10412;P16403		0	0	1.018e-08	88.99	1.49274e-07	2	1326.77	2.1566	21.4891	1
	High	SLVSKGTLVQTK	6	5	2	P10412;P16403		0	0	6.32e-10	79.15	6.22079e-07	2	1260.75	-0.667005	18.2868	1
	High	SGVSLAALKK	4	3	2	P10412;P16403		0	0	2.302e-06	61.96	2.80508e-05	2	973.604	-0.312176	19.4376	1
	High	sETAPAAPAAAPPAEK	2	1	1	P16403	N-Term(Acetyl)	0	0	2.104e-06	60.4	0.000297452	2	1520.75	-4.97898	18.2442	0
	High	ASGPPVSELITKAVAASKER	8	3	2	P10412;P16403		0	0	1.228e-11	58.1	0.000199023	4	2011.12	-0.320624	30.9545	2
	High	LGLKSLVSKGTLVQTK	1	5	2	P10412;P16403		0	0	2.671e-06	57.89	1.05661e-05	3	1672.04	1.03828	25.2206	2
	High	IKLGLKSLVSK	1	5	2	P10412;P16403		0	0	4.211e-05	42.7	5.90735e-05	3	1185.79	0.867505	23.5469	2
	High	ASGPPVSELITK	3	3	2	P10412;P16403		0	0	1.297e-05	42.49	0.0117096	2	1198.67	-1.2797	23.9474	0
X6R2L4	RuvB-like helicase OS=Homo sapiens GN=RUVBL2 PE=1 SV=1 - [X6R2L4_HUMAN]	136.61	8.88	6	2	2	4	259	27.9128	9.90576
	A3	Sequence	# PSMs	# Proteins	# Protein Groups	Protein Group Accessions	Modifications	ΔCn	q-Value	PEP	IonScore	Exp Value	Charge	MH+ [Da]	ΔM [ppm]	RT [min]	# Missed Cleavages
	High	GLGLDDALEPR	2	3	1	X6R2L4		0	0	0.0002023	55.31	0.000498785	2	1155.6	-1.68134	26.3956	0
	High	AVLIAGQPGTGK	2	5	1	X6R2L4		0	0	0.004095	52.92	0.000417083	2	1111.65	0.521124	18.7482	0
P04004	Vitronectin OS=Homo sapiens GN=VTN PE=1 SV=1 - [VTNC_HUMAN]	157.046	5.44	1	3	3	6	478	54.2712	5.79541
	A3	Sequence	# PSMs	# Proteins	# Protein Groups	Protein Group Accessions	Modifications	ΔCn	q-Value	PEP	IonScore	Exp Value	Charge	MH+ [Da]	ΔM [ppm]	RT [min]	# Missed Cleavages
	High	DVWGIEGPIDAAFTR	2	1	1	P04004		0	0	0.0001762	60.39	0.000313815	2	1646.82	-0.569251	37.8724	0
	High	LIRDVWGIEGPIDAAFTR	2	1	1	P04004		0	0	3.485e-05	52.11	0.00144597	3	2029.08	-0.966636	36.8675	1
	High	AVRPGYPKLIR	2	1	1	P04004		0	0	0.03679	33.29	0.0253628	3	1269.78	-0.772964	19.0687	1
P29401	Transketolase OS=Homo sapiens GN=TKT PE=1 SV=3 - [TKT_HUMAN]	77.6622	5.78	5	4	4	4	623	67.8347	7.66455
	A3	Sequence	# PSMs	# Proteins	# Protein Groups	Protein Group Accessions	Modifications	ΔCn	q-Value	PEP	IonScore	Exp Value	Charge	MH+ [Da]	ΔM [ppm]	RT [min]	# Missed Cleavages
	High	KISSDLDGHPVPK	1	4	1	P29401		0	0	9.451e-05	50.49	0.00195366	3	1392.75	-0.0568929	16.0834	1
	High	ISSDLDGHPVPK	1	4	1	P29401		0	0	0.01379	42.07	0.0155466	3	1264.66	2.37403	17.0022	0
	High	LGHASDRIIALDGDTK	1	3	1	P29401		0	0	0.018	10.57	20.421	3	1681.89	1.09682	20.6582	1
	High	LILDSAR	1	3	1	P29401		0	0.006	0.1719	41.54	0.00814039	2	787.468	0.775614	18.8431	0
F5H2D2	Prohibitin-2 OS=Homo sapiens GN=PHB2 PE=1 SV=1 - [F5H2D2_HUMAN]	65.79	18.39	8	1	1	2	87	9.26095	10.2427
	A3	Sequence	# PSMs	# Proteins	# Protein Groups	Protein Group Accessions	Modifications	ΔCn	q-Value	PEP	IonScore	Exp Value	Charge	MH+ [Da]	ΔM [ppm]	RT [min]	# Missed Cleavages
	High	aQNLKDLAGRLPAGPR	2	8	1	F5H2D2	N-Term(Acetyl)	0	0	2.773e-07	50.88	0.000899057	3	1718.97	-0.442194	28.9462	2
H7C1J8	Heterogeneous nuclear ribonucleoprotein A3 (Fragment) OS=Homo sapiens GN=HNRNPA3 PE=1 SV=1 - [H7C1J8_HUMAN]	27.25	20.87	3	1	1	2	115	11.2909	9.70068
	A3	Sequence	# PSMs	# Proteins	# Protein Groups	Protein Group Accessions	Modifications	ΔCn	q-Value	PEP	IonScore	Exp Value	Charge	MH+ [Da]	ΔM [ppm]	RT [min]	# Missed Cleavages
	High	SSGSPYGGGYGSGGGSGGYGSRRF	2	3	1	H7C1J8		0	0	6.702e-06	27.25	0.226886	3	2213.96	-1.85316	19.1168	2
H0Y2X5	Aldehyde dehydrogenase 1 family, member A3, isoform CRA_b OS=Homo sapiens GN=ALDH1A3 PE=1 SV=1 - [H0Y2X5_HUMAN]	93.91	6.42	6	2	2	3	405	44.2288	7.56201
	A3	Sequence	# PSMs	# Proteins	# Protein Groups	Protein Group Accessions	Modifications	ΔCn	q-Value	PEP	IonScore	Exp Value	Charge	MH+ [Da]	ΔM [ppm]	RT [min]	# Missed Cleavages
	High	IAFTGSTEVGK	2	6	1	H0Y2X5		0	0	9.659e-07	55.69	0.000514864	2	1109.59	3.31532	19.8203	0
	High	IAKEEIFGPVQPILK	1	2	1	H0Y2X5		0	0	0.004137	27.65	0.0685445	3	1681.99	2.64445	30.6222	1
H7BZD1	Glutaminase kidney isoform, mitochondrial (Fragment) OS=Homo sapiens GN=GLS PE=1 SV=1 - [H7BZD1_HUMAN]	44.18	8.77	3	1	1	2	114	12.6144	8.27979
	A3	Sequence	# PSMs	# Proteins	# Protein Groups	Protein Group Accessions	Modifications	ΔCn	q-Value	PEP	IonScore	Exp Value	Charge	MH+ [Da]	ΔM [ppm]	RT [min]	# Missed Cleavages
	High	VADYIPQLAK	2	3	1	H7BZD1		0	0	0.0008916	35.88	0.0559188	2	1117.62	-0.928929	25.4161	0
P09496-5	Isoform 5 of Clathrin light chain A OS=Homo sapiens GN=CLTA - [CLCA_HUMAN]	73.94	7.83	6	1	1	2	166	17.6767	4.64014
	A3	Sequence	# PSMs	# Proteins	# Protein Groups	Protein Group Accessions	Modifications	ΔCn	q-Value	PEP	IonScore	Exp Value	Charge	MH+ [Da]	ΔM [ppm]	RT [min]	# Missed Cleavages
	High	SVLISLKQAPLVH	2	6	1	P09496-5		0	0	1.488e-05	47.7	0.000323515	3	1404.86	0.777165	28.7957	1
Q9NS69	Mitochondrial import receptor subunit TOM22 homolog OS=Homo sapiens GN=TOMM22 PE=1 SV=3 - [TOM22_HUMAN]	48.85	17.61	1	1	1	2	142	15.5118	4.33545
	A3	Sequence	# PSMs	# Proteins	# Protein Groups	Protein Group Accessions	Modifications	ΔCn	q-Value	PEP	IonScore	Exp Value	Charge	MH+ [Da]	ΔM [ppm]	RT [min]	# Missed Cleavages
	High	QILLGPNTGLSGGmPGALPSLPGKI	2	1	1	Q9NS69	M14(Oxidation)	0	0	0.0001578	43.9	0.00447915	3	2404.32	-1.00994	36.895	1
A8MX94	Glutathione S-transferase P OS=Homo sapiens GN=GSTP1 PE=1 SV=1 - [A8MX94_HUMAN]	27.95	18.39	2	2	2	3	174	19.468	5.97314
	A3	Sequence	# PSMs	# Proteins	# Protein Groups	Protein Group Accessions	Modifications	ΔCn	q-Value	PEP	IonScore	Exp Value	Charge	MH+ [Da]	ΔM [ppm]	RT [min]	# Missed Cleavages
	High	AFLASPEYVNLPInGnGKQ	1	2	1	A8MX94	N14(Deamidated); N16(Deamidated)	0	0	0.000573	27.95	0.593682	3	2034.01	-1.80823	33.4154	1
	High	PPYTVVYFPVRGR	2	2	1	A8MX94		0	0	0.00379	17.72	2.91855	3	1550.85	-0.976029	27.9806	1
H7C1V0	Cathepsin D (Fragment) OS=Homo sapiens GN=CTSD PE=1 SV=1 - [H7C1V0_HUMAN]	34.56	5.29	9	1	1	1	189	20.3585	8.44092
	A3	Sequence	# PSMs	# Proteins	# Protein Groups	Protein Group Accessions	Modifications	ΔCn	q-Value	PEP	IonScore	Exp Value	Charge	MH+ [Da]	ΔM [ppm]	RT [min]	# Missed Cleavages
	High	VSTLPAITLK	1	9	1	H7C1V0		0	0.006	0.1711	34.56	0.0241112	2	1042.65	1.01635	27.4908	0
P49411	Elongation factor Tu, mitochondrial OS=Homo sapiens GN=TUFM PE=1 SV=2 - [EFTU_HUMAN]	80.4533	7.3	1	3	3	4	452	49.5102	7.60596
	A3	Sequence	# PSMs	# Proteins	# Protein Groups	Protein Group Accessions	Modifications	ΔCn	q-Value	PEP	IonScore	Exp Value	Charge	MH+ [Da]	ΔM [ppm]	RT [min]	# Missed Cleavages
	High	AEAGDNLGALVR	1	1	1	P49411		0	0	1.299e-09	79.26	2.74031e-06	2	1185.62	-1.18427	23.1935	0
	High	GTVVTGTLER	2	1	1	P49411		0	0	0.02919	24.61	0.895118	2	1032.57	1.13927	18.0303	0
	High	TVVTGIEmFHK	1	1	1	P49411	M8(Oxidation)	0	0	0.008306	19.25	3.33078	3	1277.66	1.66504	21.5635	0
P19404	NADH dehydrogenase [ubiquinone] flavoprotein 2, mitochondrial OS=Homo sapiens GN=NDUFV2 PE=1 SV=2 - [NDUV2_HUMAN]	85.13	12.05	2	1	1	2	249	27.374	8.06006
	A3	Sequence	# PSMs	# Proteins	# Protein Groups	Protein Group Accessions	Modifications	ΔCn	q-Value	PEP	IonScore	Exp Value	Charge	MH+ [Da]	ΔM [ppm]	RT [min]	# Missed Cleavages
	High	SGRFScEPAGGLTSLTEPPKGPGFGVQAGL	2	2	1	P19404	C6(Carbamidomethyl)	0	0	2.455e-08	53.47	0.00159559	3	2974.47	-0.930712	33.3871	2
P63261	Actin, cytoplasmic 2 OS=Homo sapiens GN=ACTG1 PE=1 SV=1 - [ACTG_HUMAN]	3756.69	49.6	23	3	23	137	375	41.7658	5.47803
	A3	Sequence	# PSMs	# Proteins	# Protein Groups	Protein Group Accessions	Modifications	ΔCn	q-Value	PEP	IonScore	Exp Value	Charge	MH+ [Da]	ΔM [ppm]	RT [min]	# Missed Cleavages
	High	KDLYANTVLSGGTTmYPGIADR	2	2	2	P60709;P63261	M15(Oxidation)	0	0	2.875e-07	94.57	1.26144e-07	3	2359.16	-0.306236	27.2062	1
	High	HQGVMVGMGQKDSYVGDEAQSKR	2	20	2	P60709;P63261		0	0	3.572e-12	94.47	1.10897e-07	4	2507.18	0.278229	18.3031	2
	High	eEEIAALVIDnGSGMcKAGFAGDDAPR	3	6	1	P63261	N-Term(Acetyl); N11(Deamidated); C16(Carbamidomethyl)	0	0	5.425e-10	92.61	1.56012e-07	3	2836.31	11.365	38.6363	1
	High	HQGVmVGMGQKDSYVGDEAQSKR	9	20	2	P60709;P63261	M5(Oxidation)	0	0	8.87e-15	90.65	2.63765e-07	4	2523.18	1.51771	17.1903	2
	High	eEEIAALVIDNGSGMcK	4	6	1	P63261	N-Term(Acetyl); C16(Carbamidomethyl)	0	0	9.566e-08	83.43	1.17457e-06	2	1877.86	0.810863	38.0985	0
	High	HQGVmVGmGQKDSYVGDEAQSK	6	20	2	P60709;P63261	M5(Oxidation); M8(Oxidation)	0	0	9.024e-09	83.28	9.05956e-07	3	2383.07	0.179916	16.1602	1
	High	SYELPDGQVITIGNER	10	11	3	P60709;P63261;Q562R1		0	0	2.768e-08	81.44	2.62067e-06	2	1790.89	1.03587	30.2678	0
	High	HQGVmVGmGQKDSYVGDEAQSKR	13	20	2	P60709;P63261	M5(Oxidation); M8(Oxidation)	0	0	1.675e-07	79.82	2.59589e-06	4	2539.16	-2.16207	15.5854	2
	High	AGFAGDDAPR	11	27	2	P60709;P63261		0	0	2.572e-05	73.2	8.53158e-06	2	976.449	0.249539	8.66983	0
	High	eEEIAALVIDNGSGmcK	4	6	1	P63261	N-Term(Acetyl); M15(Oxidation); C16(Carbamidomethyl)	0	0	4.283e-06	66.14	5.35085e-05	2	1893.86	2.39326	35.8182	0
	High	eEEIAALVIDNGSGmcKAGFAGDDAPR	4	6	1	P63261	N-Term(Acetyl); M15(Oxidation); C16(Carbamidomethyl)	0	0	6.072e-12	64.85	6.9429e-05	3	2851.29	-0.287608	35.9306	1
	High	eEEIAALVIDnGSGmcKAGFAGDDAPR	3	6	1	P63261	N-Term(Acetyl); N11(Deamidated); M15(Oxidation); C16(Carbamidomethyl)	0	0	1.301e-08	62.78	8.81265e-05	3	2852.26	-2.72951	35.225	1
	High	HQGVmVGMGQKDSYVGDEAQSK	5	20	2	P60709;P63261	M5(Oxidation)	0	0	4.391e-07	62.64	0.000119083	4	2367.07	1.22458	18.0253	1
	High	eEEIAALVIDNGSGMcKAGFAGDDAPR	2	6	1	P63261	N-Term(Acetyl); C16(Carbamidomethyl)	0	0	3.002e-11	61.03	0.000201002	3	2835.29	0.522062	38.5969	1
	High	VAPEEHPVLLTEAPLNPK	2	9	2	P60709;P63261		0	0	1.796e-05	55.12	0.000457416	3	1954.06	0.211469	27.0177	0
	High	GYSFTTTAER	2	4	2	P60709;P63261		0	0	0.001786	51.58	0.00140256	2	1132.53	-0.0514182	18.4299	0
	High	EITALAPSTMK	2	8	2	P60709;P63261		0	0	0.0004626	50.56	0.00252983	2	1161.62	1.47508	22.1601	0
	High	mQKEITALAPSTmK	2	8	2	P60709;P63261	M1(Oxidation); M13(Oxidation)	0	0	6.722e-06	47.95	0.00470953	3	1580.8	0.855739	17.8844	1
	High	DIKEKLcYVALDFEQEmATAASSSSLEK	2	4	2	P60709;P63261	C7(Carbamidomethyl); M17(Oxidation)	0	0	1.383e-05	45.98	0.0088877	4	3179.51	-2.24896	34.7372	2
	High	sYELPDGQVITIGNER	2	11	3	P60709;P63261;Q562R1	N-Term(Acetyl)	0	0	1.618e-05	45.05	0.0112039	2	1832.91	4.50535	30.9526	0
	High	EITALAPSTmK	3	8	2	P60709;P63261	M10(Oxidation)	0	0	0.005017	44.5	0.00941497	2	1177.62	1.83406	18.3974	0
	High	IIAPPER	4	9	3	P60709;P63261;Q562R1		0	0	0.03944	43.37	0.00106319	2	795.472	-0.413387	16.9372	0
	High	AVFPSIVGRPR	10	26	2	P60709;P63261		0	0	4.266e-05	42.52	0.00680945	3	1198.71	0.40629	24.1425	0
	High	EITALAPSTmKIK	6	8	2	P60709;P63261	M10(Oxidation)	0	0	0.0001994	40.76	0.0156014	2	1418.79	-0.430405	20.3113	1
	High	AVFPSIVGRPRHQGVmVGmGQKDSYVGDEAQSK	2	20	2	P60709;P63261	M16(Oxidation); M19(Oxidation)	0	0	0.0002901	37.29	0.061012	4	3562.75	-1.54083	22.6024	2
	High	SYELPDGQVITIGNERFR	6	11	3	P60709;P63261;Q562R1		0	0	0.0001214	36.16	0.0827266	3	2094.06	1.29501	30.9082	1
	High	mQKEITALAPSTmKIK	1	8	2	P60709;P63261	M1(Oxidation); M13(Oxidation)	0	0	0.004825	33.86	0.0788791	3	1821.98	0.829851	19.2014	2
	High	aVFPSIVGRPR	4	26	2	P60709;P63261	N-Term(Acetyl)	0	0	0.0005895	33.49	0.0500096	3	1240.72	-0.522316	26.2335	0
	High	MQKEITALAPSTmK	1	8	2	P60709;P63261	M13(Oxidation)	0	0	0.00495	27.22	0.54388	3	1564.81	1.51537	19.4126	1
	High	eEEIAALVIDNGSGmcKAGFAGDDAPRAVFPSIVGRPR	2	6	1	P63261	N-Term(Acetyl); M15(Oxidation); C16(Carbamidomethyl)	0	0	0.02952	20.03	3.01361	4	4030.97	-1.68714	38.6663	2
	High	AGFAGDDAPRAVFPSIVGRPR	2	26	2	P60709;P63261		0	0	1.68e-05	17.15	5.20432	4	2156.13	-2.35568	28.5192	1
	High	eEEIAALVIDNGSGMcKAGFAGDDAPRAVFPSIVGRPR	2	6	1	P63261	N-Term(Acetyl); C16(Carbamidomethyl)	0	0	0.001079	12.65	16.3464	4	4014.95	-7.58179	40.3611	2
	High	VAPEEHPVLLTEAPLNPKANREK	2	8	2	P60709;P63261		0	0	0.01414	11.6	8.98688	4	2552.38	-0.112061	23.4475	2
	High	IKIIAPPER	1	9	3	P60709;P63261;Q562R1		0	0.004	0.1136	34.86	0.00486616	2	1036.65	1.89708	19.6333	1
	High	IKIIAPPERK	1	9	3	P60709;P63261;Q562R1		0	0.005	0.1345	13.01	0.357525	3	1164.75	0.419855	17.281	2
P38646	Stress-70 protein, mitochondrial OS=Homo sapiens GN=HSPA9 PE=1 SV=2 - [GRP75_HUMAN]	548.652	13.7	3	10	10	19	679	73.6348	6.16357
	A3	Sequence	# PSMs	# Proteins	# Protein Groups	Protein Group Accessions	Modifications	ΔCn	q-Value	PEP	IonScore	Exp Value	Charge	MH+ [Da]	ΔM [ppm]	RT [min]	# Missed Cleavages
	High	VQQTVQDLFGRAPSK	2	1	1	P38646		0	0	6.758e-07	76.95	5.84721e-06	2	1673.89	-2.04255	24.2936	1
	High	DAGQISGLNVLR	2	1	1	P38646		0	0	9.754e-06	72.57	1.2918e-05	2	1242.68	-1.0145	27.1087	0
	High	STNGDTFLGGEDFDQALLR	1	1	1	P38646		0	0	0.0012	70.13	2.72568e-05	2	2055.97	2.05293	34.9385	0
	High	QATKDAGQISGLNVLR	2	1	1	P38646		0	0	0.000224	70.09	1.87083e-05	3	1670.92	2.62993	24.0124	1
	High	VQQTVQDLFGR	2	1	1	P38646		0	0	0.0009583	60.99	0.000242351	2	1290.68	1.39544	25.8799	0
	High	AQFEGIVTDLIR	2	2	1	P38646		0	0	0.002077	59.21	0.000282362	2	1361.74	-1.74297	35.5263	0
	High	RYDDPEVQKDIK	1	2	1	P38646		0	0	0.0013	51.58	0.00216709	3	1505.76	-1.79461	15.9718	2
	High	ETGVDLTKDNmALQR	3	1	1	P38646	M11(Oxidation)	0	0	0.003312	42.39	0.0200715	2	1706.84	0.39973	19.29	1
	High	AQFEGIVTDLIRR	2	2	1	P38646		0	0	0.03274	28.75	0.227032	3	1517.84	-1.22072	32.8915	1
	High	mPKVQQTVQDLFGRAPSK	2	1	1	P38646	M1(Oxidation)	0	0	0.02467	22.75	1.46896	4	2046.08	-1.29074	26.4258	2
P30101	Protein disulfide-isomerase A3 OS=Homo sapiens GN=PDIA3 PE=1 SV=4 - [PDIA3_HUMAN]	217.33	14.65	1	4	6	9	505	56.7468	6.354
	A3	Sequence	# PSMs	# Proteins	# Protein Groups	Protein Group Accessions	Modifications	ΔCn	q-Value	PEP	IonScore	Exp Value	Charge	MH+ [Da]	ΔM [ppm]	RT [min]	# Missed Cleavages
	High	TFSHELSDFGLESTAGEIPVVAIR	1	1	1	P30101		0	0	3.423e-05	76.79	7.07915e-06	3	2575.31	1.73319	37.2387	0
	High	FLQDYFDGNLKR	2	1	1	P30101		0	0	5.869e-05	70.56	2.44808e-05	3	1515.76	0.313278	27.5022	1
	High	IFRDGEEAGAYDGPR	2	2	2	P30101;H7BZJ3		0	0	1.545e-05	48.72	0.00325553	3	1652.77	-0.492013	18.3812	1
	High	LAPEYEAAATR	2	2	2	P30101;H7BZJ3		0	0	4.374e-05	45.01	0.00895075	2	1191.6	0.639969	17.5153	0
	High	KTFSHELSDFGLESTAGEIPVVAIR	1	1	1	P30101		0	0	0.0005957	32.21	0.144672	4	2703.41	4.19756	34.8161	1
	High	TADGIVSHLKK	1	1	1	P30101		0	0	0.01944	23.13	0.394719	3	1168.67	-0.922616	16.7169	1
D6RCN3	Annexin A5 OS=Homo sapiens GN=ANXA5 PE=1 SV=1 - [D6RCN3_HUMAN]	28.84	68.57	4	1	1	1	35	3.71085	6.56592
	A3	Sequence	# PSMs	# Proteins	# Protein Groups	Protein Group Accessions	Modifications	ΔCn	q-Value	PEP	IonScore	Exp Value	Charge	MH+ [Da]	ΔM [ppm]	RT [min]	# Missed Cleavages
	High	aQVLRGTVTDFPGFDERADAETLR	1	4	1	D6RCN3	N-Term(Acetyl)	0	0	0.0008306	28.84	0.459837	3	2706.35	0.982874	35.4531	2
Q96C19	EF-hand domain-containing protein D2 OS=Homo sapiens GN=EFHD2 PE=1 SV=1 - [EFHD2_HUMAN]	58.23	4.58	1	1	1	1	240	26.6805	5.19873
	A3	Sequence	# PSMs	# Proteins	# Protein Groups	Protein Group Accessions	Modifications	ΔCn	q-Value	PEP	IonScore	Exp Value	Charge	MH+ [Da]	ΔM [ppm]	RT [min]	# Missed Cleavages
	High	aTDELATKLSR	1	1	1	Q96C19	N-Term(Acetyl)	0	0	0.0006082	58.23	0.000447485	2	1246.66	-0.939344	22.7868	1
H0YIC4	Citrate synthase (Fragment) OS=Homo sapiens GN=CS PE=1 SV=1 - [H0YIC4_HUMAN]	50.05	8.94	4	1	1	1	123	14.1144	9.56885
	A3	Sequence	# PSMs	# Proteins	# Protein Groups	Protein Group Accessions	Modifications	ΔCn	q-Value	PEP	IonScore	Exp Value	Charge	MH+ [Da]	ΔM [ppm]	RT [min]	# Missed Cleavages
	High	VVPGYGHAVLR	1	4	1	H0YIC4		0	0	1.677e-07	50.05	0.000968288	3	1167.66	0.0894806	19.0361	0
P08727	Keratin, type I cytoskeletal 19 OS=Homo sapiens GN=KRT19 PE=1 SV=4 - [K1C19_HUMAN]	1212.69	52.5	27	16	19	53	400	44.0791	5.13525
	A3	Sequence	# PSMs	# Proteins	# Protein Groups	Protein Group Accessions	Modifications	ΔCn	q-Value	PEP	IonScore	Exp Value	Charge	MH+ [Da]	ΔM [ppm]	RT [min]	# Missed Cleavages
	High	FGAQLAHIQALISGIEAQLGDVR	2	2	1	P08727		0	0	7.831e-10	100.39	1.21486e-08	3	2407.31	0.160027	46.3801	0
	High	QSSATSSFGGLGGGSVR	2	2	1	P08727		0	0	6.923e-12	87.61	4.45328e-07	2	1554.75	-1.86588	21.3835	0
	High	AALEDTLAETEAR	3	2	1	P08727		0	0	1.903e-06	77.54	5.58106e-06	2	1389.68	-1.2116	22.8874	0
	High	IVLQIDNAR	6	4	2	P08727;P05783		0	0	1.369e-05	63.67	4.87094e-05	2	1041.61	-0.0203169	22.8961	0
	High	ALEAANGELEVK	2	1	1	P08727		0	0	3.224e-07	62.45	0.000155894	2	1243.65	0.841844	20.7436	0
	High	RVLDELTLAR	2	11	1	P08727		0	0	0.0006082	56.7	0.00033427	2	1185.69	-2.01296	24.286	1
	High	SLLEGQEDHYNNLSASK	2	1	1	P08727		0	0	1.63e-06	55.6	0.00077862	3	1904.89	-2.10874	20.8145	0
	High	FGPGVAFR	2	2	1	P08727		0	0	0.0008055	53.57	0.000492067	2	850.455	-2.12064	23.1405	0
	High	IVLQIDnAR	3	4	2	P08727;P05783	N7(Deamidated)	0	0	0.002924	51.72	0.00133148	2	1042.59	0.909456	23.418	0
	High	TKFETEQALR	2	4	1	P08727		0	0	0.02208	48.6	0.00319766	3	1222.64	-1.10479	16.3851	1
	High	LAADDFRTKFETEQALR	6	4	1	P08727		0	0	2.339e-06	45.7	0.0085214	4	2011.03	0.548029	25.4129	2
	High	ILGATIENSR	1	1	1	P08727		0	0	0.00201	45.06	0.00838358	2	1073.59	-0.325271	19.2337	0
	High	LASYLDKVR	2	9	2	P08727;P13645		0	0	0.0003667	43.8	0.00375391	3	1064.61	0.90427	19.4802	1
	High	TLQGLEIELQSQLSmK	2	6	1	P08727	M15(Oxidation)	0	0	0.01433	41.67	0.0184829	3	1833.97	1.60584	35.5527	0
	High	VLDELTLAR	2	12	1	P08727		0	0	0.001337	40.6	0.0188302	2	1029.59	0.453237	25.4731	0
	High	LAADDFR	4	27	3	P05783;P08727;P13645		0	0	0.03933	39.76	0.00928943	2	807.4	0.21741	18.0624	0
	High	ALEAANGELEVKIRDWYQK	3	1	1	P08727		0	0	0.00116	33.22	0.138713	4	2233.16	1.42762	29.4493	2
	High	mSVEADInGLRR	1	4	1	P08727	M1(Oxidation); N8(Deamidated)	0	0	0.01227	30.07	0.297073	3	1377.68	0.22154	18.4858	1
	High	mSVEADINGLRR	2	4	1	P08727	M1(Oxidation)	0	0	0.005406	28.94	0.410184	3	1376.7	0.891954	20.7914	1
	High	ALEAAnGELEVK	1	1	1	P08727	N6(Deamidated)	0	0	0.002603	28.48	0.416777	2	1244.63	-8.58008	20.3103	0
	High	APSIHGGSGGRGVSVSSAR	2	2	1	P08727		0	0	0.000171	21.12	2.08006	4	1738.89	-0.480712	15.4111	1
	High	FGAQLAHIQALISGIEAQLGDVRADSERQNQEYQR	1	1	1	P08727		0	0.002	0.08395	11.63	16.8572	4	3911.98	1.03049	44.5245	2
H0YA55	Serum albumin (Fragment) OS=Homo sapiens GN=ALB PE=1 SV=1 - [H0YA55_HUMAN]	323.778	8.59	9	4	4	15	454	51.5358	6.94678
	A3	Sequence	# PSMs	# Proteins	# Protein Groups	Protein Group Accessions	Modifications	ΔCn	q-Value	PEP	IonScore	Exp Value	Charge	MH+ [Da]	ΔM [ppm]	RT [min]	# Missed Cleavages
	High	KVPQVSTPTLVEVSR	9	9	1	H0YA55		0	0	2.939e-07	74.59	3.15389e-06	2	1639.94	-1.06013	24.5301	1
	High	cASLqKFGER	1	5	1	H0YA55	C1(Carbamidomethyl); Q5(Deamidated)	0	0	0.006174	49.86	0.00207069	2	1196.59	14.9212	16.0726	1
	High	cASLQKFGER	2	5	1	H0YA55	C1(Carbamidomethyl)	0	0	0.005227	36.98	0.0479069	3	1195.59	0.991734	16.0162	1
	High	YIcENQDSISSK	2	7	1	H0YA55	C3(Carbamidomethyl)	0	0.004	0.09275	25.08	0.36075	2	1443.64	-0.126069	16.5874	0
	High	YIcENQDSISSKLK	1	7	1	H0YA55	C3(Carbamidomethyl)	0	0.005	0.118	12.77	14.5349	3	1684.82	-1.28943	19.6908	1
M0R2L9	40S ribosomal protein S19 (Fragment) OS=Homo sapiens GN=RPS19 PE=1 SV=1 - [M0R2L9_HUMAN]	226.77	21.13	5	1	1	4	71	8.18427	8.88037
	A3	Sequence	# PSMs	# Proteins	# Protein Groups	Protein Group Accessions	Modifications	ΔCn	q-Value	PEP	IonScore	Exp Value	Charge	MH+ [Da]	ΔM [ppm]	RT [min]	# Missed Cleavages
	High	PGVTVKDVNQQEFVR	4	5	1	M0R2L9		0	0	3.842e-08	81.29	2.24503e-06	2	1715.91	-0.398244	21.7562	1
Q15084-3	Isoform 3 of Protein disulfide-isomerase A6 OS=Homo sapiens GN=PDIA6 - [PDIA6_HUMAN]	160.53	9.15	5	2	2	4	437	47.8081	5.08447
	A3	Sequence	# PSMs	# Proteins	# Protein Groups	Protein Group Accessions	Modifications	ΔCn	q-Value	PEP	IonScore	Exp Value	Charge	MH+ [Da]	ΔM [ppm]	RT [min]	# Missed Cleavages
	High	IFQKGESPVDYDGGR	2	5	1	Q15084-3		0	0	0.0005379	59.66	0.000318374	3	1667.8	-0.0293701	19.5778	1
	High	ALDLFSDNAPPPELLEIINEDIAKR	2	5	1	Q15084-3		0	0	9.65e-08	58.38	0.000337253	3	2793.46	-0.843577	45.1266	1
P10599-2	Isoform 2 of Thioredoxin OS=Homo sapiens GN=TXN - [THIO_HUMAN]	59.66	23.53	2	1	1	2	85	9.44569	6.03662
	A3	Sequence	# PSMs	# Proteins	# Protein Groups	Protein Group Accessions	Modifications	ΔCn	q-Value	PEP	IonScore	Exp Value	Charge	MH+ [Da]	ΔM [ppm]	RT [min]	# Missed Cleavages
	High	VGEFSGANKEKLEATINELV	2	2	1	P10599-2		0	0	0.01981	44.07	0.0124613	3	2148.11	-2.28237	33.7687	2
P35232	Prohibitin OS=Homo sapiens GN=PHB PE=1 SV=1 - [PHB_HUMAN]	202.265	16.54	7	5	5	10	272	29.7859	5.75732
	A3	Sequence	# PSMs	# Proteins	# Protein Groups	Protein Group Accessions	Modifications	ΔCn	q-Value	PEP	IonScore	Exp Value	Charge	MH+ [Da]	ΔM [ppm]	RT [min]	# Missed Cleavages
	High	SRNITYLPAGQSVLLQLPQ	4	1	1	P35232		0	0	1.959e-07	66.78	2.47045e-05	2	2098.17	1.38851	35.7085	1
	High	KLEAAEDIAYQLSR	2	1	1	P35232		0	0	0.002122	66.54	5.59651e-05	3	1606.84	0.0502737	27.5499	1
	High	KLEAAEDIAYQLSRSR	1	1	1	P35232		0	0	0.00375	34.68	0.0966249	3	1849.97	-4.03189	27.1444	2
	High	ILFRPVASQLPR	2	7	1	P35232		0	0	6.616e-05	32.85	0.024643	3	1396.84	0.574881	26.5379	0
	High	NITYLPAGQSVLLQLPQ	1	1	1	P35232		0	0.005	0.1424	18.19	2.30895	3	1855.03	-2.13731	38.8084	0
H0Y3Z3	Protein disulfide-isomerase (Fragment) OS=Homo sapiens GN=P4HB PE=1 SV=1 - [H0Y3Z3_HUMAN]	62.66	6.93	5	2	2	2	274	31.5234	4.62744
	A3	Sequence	# PSMs	# Proteins	# Protein Groups	Protein Group Accessions	Modifications	ΔCn	q-Value	PEP	IonScore	Exp Value	Charge	MH+ [Da]	ΔM [ppm]	RT [min]	# Missed Cleavages
	High	LITLEEEmTK	1	4	1	H0Y3Z3	M8(Oxidation)	0	0	0.003844	45.84	0.00700273	2	1222.62	-2.80669	20.7447	0
	High	TVIDYNGER	1	4	1	H0Y3Z3		0	0.001	0.04784	41.82	0.0127323	2	1066.52	-0.110968	16.9731	0
P23527	Histone H2B type 1-O OS=Homo sapiens GN=HIST1H2BO PE=1 SV=3 - [H2B1O_HUMAN]	348.189	30.95	17	6	6	25	126	13.8976	10.3159
	A3	Sequence	# PSMs	# Proteins	# Protein Groups	Protein Group Accessions	Modifications	ΔCn	q-Value	PEP	IonScore	Exp Value	Charge	MH+ [Da]	ΔM [ppm]	RT [min]	# Missed Cleavages
	High	HAVSEGTKAVTKYTSSK	4	14	1	P23527		0	0	2.815e-06	60.83	0.000223485	3	1793.94	0.670334	9.61315	2
	High	EIQTAVRLLLPGELAK	7	16	1	P23527		0	0	1.691e-05	59.49	3.52564e-05	2	1751.04	-1.18007	34.1928	1
	High	STITSREIQTAVR	5	15	1	P23527		0	0	0.003094	44.88	0.00573942	2	1461.8	1.17474	19.1211	1
	High	LLLPGELAKHAVSEGTK	5	17	1	P23527		0	0	4.192e-05	39.19	0.00710369	3	1763.02	5.40547	26.4272	1
	High	LLLPGELAK	3	17	1	P23527		0	0	0.01164	34.22	0.00817436	2	953.603	-0.359236	27.4578	0
	High	STITSREIQTAVRLLLPGELAK	1	15	1	P23527		0	0.004	0.09342	13.76	1.2138	3	2396.39	-0.207979	39.074	2
D6RGE0	40S ribosomal protein S3a (Fragment) OS=Homo sapiens GN=RPS3A PE=1 SV=1 - [D6RGE0_HUMAN]	27.32	20	5	1	1	1	65	7.28083	9.37842
	A3	Sequence	# PSMs	# Proteins	# Protein Groups	Protein Group Accessions	Modifications	ΔCn	q-Value	PEP	IonScore	Exp Value	Charge	MH+ [Da]	ΔM [ppm]	RT [min]	# Missed Cleavages
	High	FNIRNIGKTLVTR	1	5	1	D6RGE0		0	0	0.002734	27.32	0.0600544	3	1531.91	5.22696	26.2511	2
P07900	Heat shock protein HSP 90-alpha OS=Homo sapiens GN=HSP90AA1 PE=1 SV=5 - [HS90A_HUMAN]	143.717	10.38	8	2	6	7	732	84.6067	5.021
	A3	Sequence	# PSMs	# Proteins	# Protein Groups	Protein Group Accessions	Modifications	ΔCn	q-Value	PEP	IonScore	Exp Value	Charge	MH+ [Da]	ΔM [ppm]	RT [min]	# Missed Cleavages
	High	GVVDSEDLPLNISR	1	7	2	P07900;P08238		0	0	1.647e-06	81.5	1.87924e-06	2	1513.78	-3.09678	28.6276	0
	High	HLEINPDHSIIETLR	2	2	1	P07900		0	0	5.269e-07	60.53	0.000251107	3	1786.95	0.742462	27.4899	0
	High	ADLINNLGTIAK	1	5	2	P07900;P08238		0	0	7.569e-05	52.23	0.00138861	2	1242.7	-6.22351	28.3863	0
	High	YIDQEELNK	1	5	2	P07900;P08238		0	0	0.02699	33.1	0.0980047	2	1151.56	-1.29148	16.7488	0
	High	TLTIVDTGIGmTKADLINNLGTIAK	1	3	2	P08238;P07900	M11(Oxidation)	0	0	0.01662	11.85	7.18117	3	2589.42	-0.287498	37.1094	1
	High	ELHINLIPNKQDR	1	2	1	P07900		0	0.009	0.2385	15.17	5.70014	3	1589.88	0.542078	23.8528	1
P62861	40S ribosomal protein S30 OS=Homo sapiens GN=FAU PE=1 SV=1 - [RS30_HUMAN]	27.77	18.64	2	1	1	1	59	6.64382	12.147
	A3	Sequence	# PSMs	# Proteins	# Protein Groups	Protein Group Accessions	Modifications	ΔCn	q-Value	PEP	IonScore	Exp Value	Charge	MH+ [Da]	ΔM [ppm]	RT [min]	# Missed Cleavages
	High	FVNVVPTFGKK	1	2	1	P62861		0	0	0.01524	27.77	0.138199	3	1235.71	-0.918608	25.6493	1
P62937	Peptidyl-prolyl cis-trans isomerase A OS=Homo sapiens GN=PPIA PE=1 SV=2 - [PPIA_HUMAN]	146.99	26.67	4	3	3	5	165	18.0009	7.81104
	A3	Sequence	# PSMs	# Proteins	# Protein Groups	Protein Group Accessions	Modifications	ΔCn	q-Value	PEP	IonScore	Exp Value	Charge	MH+ [Da]	ΔM [ppm]	RT [min]	# Missed Cleavages
	High	KITIADcGQLE	2	2	1	P62937	C7(Carbamidomethyl)	0	0	0.03896	68.65	4.29707e-05	2	1247.63	-0.213973	21.7179	1
	High	ALSTGEKGFGYKGScFHR	1	3	1	P62937	C15(Carbamidomethyl)	0	0	3.561e-08	45.53	0.00951514	4	2001.96	1.25368	18.6572	2
	High	SIYGEKFEDENFILK	2	4	1	P62937		0	0	0.003485	31.02	0.297967	3	1831.92	2.24253	29.9332	1
C9J406	MICOS complex subunit MIC60 OS=Homo sapiens GN=IMMT PE=1 SV=1 - [C9J406_HUMAN]	56.2	5.16	8	2	2	2	659	73.209	6.07471
	A3	Sequence	# PSMs	# Proteins	# Protein Groups	Protein Group Accessions	Modifications	ΔCn	q-Value	PEP	IonScore	Exp Value	Charge	MH+ [Da]	ΔM [ppm]	RT [min]	# Missed Cleavages
	High	GIEQAVQSHAVAEEEAR	1	7	1	C9J406		0	0	4.746e-06	46.49	0.00742276	3	1823.89	-1.22803	20.7714	0
	High	LAQQEKQEQVKIESLAK	1	6	1	C9J406		0	0	0.01116	28.71	0.203023	3	1970.09	1.0217	19.7802	2
P55072	Transitional endoplasmic reticulum ATPase OS=Homo sapiens GN=VCP PE=1 SV=4 - [TERA_HUMAN]	180.427	6.2	1	4	4	6	806	89.2657	5.26221
	A3	Sequence	# PSMs	# Proteins	# Protein Groups	Protein Group Accessions	Modifications	ΔCn	q-Value	PEP	IonScore	Exp Value	Charge	MH+ [Da]	ΔM [ppm]	RT [min]	# Missed Cleavages
	High	QAAPcVLFFDELDSIAKAR	2	1	1	P55072	C5(Carbamidomethyl)	0	0	1.794e-05	77.49	6.11534e-06	3	2151.1	2.21871	43.0193	1
	High	WALSQSNPSALR	1	1	1	P55072		0	0	1.855e-05	58.03	0.000468653	2	1329.7	3.9899	24.1829	0
	High	QAAPcVLFFDELDSIAK	1	1	1	P55072	C5(Carbamidomethyl)	0	0	0.01613	42.56	0.0184385	2	1923.94	-4.11334	44.2205	0
	High	aSGADSKGDDLSTAILKQK	2	1	1	P55072	N-Term(Acetyl)	0	0	1.092e-05	34.89	0.104713	3	1947.01	1.2532	23.232	2
P04406	Glyceraldehyde-3-phosphate dehydrogenase OS=Homo sapiens GN=GAPDH PE=1 SV=3 - [G3P_HUMAN]	351.267	20.6	3	6	6	15	335	36.0304	8.45557
	A3	Sequence	# PSMs	# Proteins	# Protein Groups	Protein Group Accessions	Modifications	ΔCn	q-Value	PEP	IonScore	Exp Value	Charge	MH+ [Da]	ΔM [ppm]	RT [min]	# Missed Cleavages
	High	VIHDNFGIVEGLmTTVHAITATQK	1	3	1	P04406	M13(Oxidation)	0	0	3.7e-06	75.03	8.80599e-06	4	2611.35	-0.126883	38.0228	0
	High	GKVKVGVnGFGR	2	1	1	P04406	N8(Deamidated)	0	0	1.376e-07	60.65	0.000117353	3	1218.7	1.20229	18.0004	2
	High	TVDGPSGKLWR	1	3	1	P04406		0	0	3.769e-05	55.28	0.00096446	3	1215.65	1.09975	19.7338	1
	High	DGRGALQNIIPASTGAAK	2	3	1	P04406		0	0	3.861e-06	49.14	0.00229658	3	1739.94	0.177842	25.0628	1
	High	GKVKVGVNGFGR	2	1	1	P04406		0	0	0.0004254	48.52	0.00121201	3	1217.71	0.231793	16.2257	2
	High	GALQNIIPASTGAAK	5	3	1	P04406		0	0	0.001769	46.32	0.00339168	2	1411.79	-2.66514	25.831	0
	High	GALQNIIPASTGAAKAVGK	2	3	1	P04406		0	0	5.42e-05	35.73	0.0186175	3	1767.01	0.421848	26.3144	1
O00299	Chloride intracellular channel protein 1 OS=Homo sapiens GN=CLIC1 PE=1 SV=4 - [CLIC1_HUMAN]	26.76	4.98	1	1	1	1	241	26.9057	5.17334
	A3	Sequence	# PSMs	# Proteins	# Protein Groups	Protein Group Accessions	Modifications	ΔCn	q-Value	PEP	IonScore	Exp Value	Charge	MH+ [Da]	ΔM [ppm]	RT [min]	# Missed Cleavages
	High	aEEQPQVELFVK	1	1	1	O00299	N-Term(Acetyl)	0	0	0.02465	26.76	0.659052	2	1458.75	-0.969978	31.0134	0
H0YAM1	G-rich sequence factor 1 (Fragment) OS=Homo sapiens GN=GRSF1 PE=1 SV=1 - [H0YAM1_HUMAN]	50.26	9.65	6	1	1	1	114	13.3527	6.31592
	A3	Sequence	# PSMs	# Proteins	# Protein Groups	Protein Group Accessions	Modifications	ΔCn	q-Value	PEP	IonScore	Exp Value	Charge	MH+ [Da]	ΔM [ppm]	RT [min]	# Missed Cleavages
	High	SSPVVNDGVVR	1	6	1	H0YAM1		0	0.001	0.04254	50.26	0.00215928	2	1128.6	1.0234	17.1593	0
P35579	Myosin-9 OS=Homo sapiens GN=MYH9 PE=1 SV=4 - [MYH9_HUMAN]	668.17	8.83	14	12	13	21	1960	226.392	5.60498
	A3	Sequence	# PSMs	# Proteins	# Protein Groups	Protein Group Accessions	Modifications	ΔCn	q-Value	PEP	IonScore	Exp Value	Charge	MH+ [Da]	ΔM [ppm]	RT [min]	# Missed Cleavages
	High	QLLQANPILEAFGNAK	1	12	2	P35579;Q7Z406-5		0	0	1.595e-10	93.53	7.68774e-08	2	1726.95	3.13724	38.0947	0
	High	aQQAADKYLYVDKNFINNPLAQADWAAK	1	3	1	P35579	N-Term(Acetyl)	0	0	1.224e-07	91.73	2.24291e-07	3	3208.6	-3.01175	36.9753	2
	High	IAQLEEQLDNETKER	3	2	1	P35579		0	0	1.128e-13	90.21	3.33479e-07	3	1815.91	1.39959	21.9595	1
	High	IAQLEEELEEEQGNTELINDRLK	2	2	1	P35579		0	0	6.507e-08	74.49	1.25911e-05	3	2713.34	-6.49131	31.5138	1
	High	KANLQIDQINTDLNLER	1	2	1	P35579		0	0	1.808e-08	72.92	1.26988e-05	3	1998.06	-0.842164	28.6046	1
	High	NTDQASmPDNTAAQKVSHLLGINVTDFTR	1	2	1	P35579	M7(Oxidation)	0	0	9.983e-07	61.29	0.000270422	4	3160.53	-2.41005	35.7443	1
	High	QLEEAEEEAQRANASR	3	2	1	P35579		0	0	1.07e-06	52.72	0.00134283	3	1830.86	-1.06137	16.9423	1
	High	VSHLLGINVTDFTR	1	2	1	P35579		0	0	0.001981	46.12	0.00624174	3	1571.85	-1.65837	31.5679	0
	High	IAQLEEELEEEQGNTELINDRLKK	4	2	1	P35579		0	0	6.617e-06	44.38	0.0121828	4	2841.44	-1.7567	29.5644	2
	High	ASITALEAK	1	2	1	P35579		0	0	0.008248	44.36	0.00794986	2	903.514	-0.187495	18.9032	0
	High	AGKLDPHLVLDQLR	1	7	1	P35579		0	0	0.0001492	41.06	0.00693335	3	1574.9	-0.18105	28.6021	1
	High	IAQLEEQLDNETKERQAAcK	1	2	1	P35579	C19(Carbamidomethyl)	0	0	0.0001434	33.05	0.176455	4	2374.17	3.00972	21.0161	2
	High	QLEEAEEEAQRANASRR	1	2	1	P35579		0	0	0.01604	24.8	1.0727	3	1986.96	-0.540261	16.6507	2
E9PG15	14-3-3 protein theta (Fragment) OS=Homo sapiens GN=YWHAQ PE=1 SV=1 - [E9PG15_HUMAN]	23.92	7.38	2	1	1	1	149	17.0376	5.78271
	A3	Sequence	# PSMs	# Proteins	# Protein Groups	Protein Group Accessions	Modifications	ΔCn	q-Value	PEP	IonScore	Exp Value	Charge	MH+ [Da]	ΔM [ppm]	RT [min]	# Missed Cleavages
	High	mEKTELIQKAK	1	2	1	E9PG15	N-Term(Acetyl); M1(Oxidation)	0	0.006	0.1847	23.92	0.961866	3	1376.74	-0.927204	9.60461	2
E9PN89	Heat shock cognate 71 kDa protein (Fragment) OS=Homo sapiens GN=HSPA8 PE=1 SV=1 - [E9PN89_HUMAN]	195.803	14.1	12	4	4	7	312	34.797	7.53271
	A3	Sequence	# PSMs	# Proteins	# Protein Groups	Protein Group Accessions	Modifications	ΔCn	q-Value	PEP	IonScore	Exp Value	Charge	MH+ [Da]	ΔM [ppm]	RT [min]	# Missed Cleavages
	High	DAGTIAGLNVLR	2	9	1	E9PN89		0	0	5.732e-05	61.79	0.000149727	2	1199.67	-1.90605	29.1795	0
	High	QATKDAGTIAGLNVLR	1	8	1	E9PN89		0	0	5.853e-05	61.74	0.000117029	2	1627.91	-2.64665	26.0071	1
	High	ARFEELNADLFR	2	7	1	E9PN89		0	0	9.442e-06	60.49	0.000240299	3	1480.76	2.67001	29.1039	1
	High	STAGDTHLGGEDFDNR	2	5	1	E9PN89		0	0	0.0004233	33.38	0.0392155	3	1691.73	0.228191	17.4462	0
F5GZ39	Polyubiquitin-C (Fragment) OS=Homo sapiens GN=UBC PE=1 SV=1 - [F5GZ39_HUMAN]	480.769	78.69	22	6	6	15	61	6.87163	5.0083
	A3	Sequence	# PSMs	# Proteins	# Protein Groups	Protein Group Accessions	Modifications	ΔCn	q-Value	PEP	IonScore	Exp Value	Charge	MH+ [Da]	ΔM [ppm]	RT [min]	# Missed Cleavages
	High	LIFAGKQLEDGR	5	21	1	F5GZ39		0	0	1.946e-05	78.93	2.57539e-06	2	1346.74	0.341833	22.5541	1
	High	TLTGKTITLEVEPSDTIENVKAK	1	20	1	F5GZ39		0	0	3.38e-09	68.21	2.07636e-05	3	2487.35	-0.793867	26.9955	2
	High	TITLEVEPSDTIENVKAK	3	20	1	F5GZ39		0	0	2.44e-06	67.85	4.42795e-05	3	1987.06	-1.68382	26.8206	1
	High	TLTGKTITLEVEPSDTIENVK	1	20	1	F5GZ39		0	0	5.827e-05	57.96	0.000300397	3	2288.23	3.03572	28.6834	1
	High	TITLEVEPSDTIENVK	4	20	1	F5GZ39		0	0	0.0002508	53.2	0.00158139	2	1787.93	1.45304	28.8909	0
	High	IQDKEGIPPDQQR	1	22	1	F5GZ39		0	0	0.01557	23	1.25197	3	1523.78	1.09716	14.7746	1
P04075	Fructose-bisphosphate aldolase A OS=Homo sapiens GN=ALDOA PE=1 SV=2 - [ALDOA_HUMAN]	1249	34.89	11	9	9	33	364	39.3953	8.08936
	A3	Sequence	# PSMs	# Proteins	# Protein Groups	Protein Group Accessions	Modifications	ΔCn	q-Value	PEP	IonScore	Exp Value	Charge	MH+ [Da]	ΔM [ppm]	RT [min]	# Missed Cleavages
	High	IVAPGKGILAADESTGSIAKR	6	6	1	P04075		0	0	1.082e-09	91.8	5.27233e-08	4	2054.16	0.709151	22.9825	2
	High	IVAPGKGILAADESTGSIAK	4	6	1	P04075		0	0	1.322e-09	88.38	1.72293e-07	3	1898.06	1.69906	24.4398	1
	High	ALANSLAcQGKYTPSGQAGAAASESLFVSNHAY	3	4	1	P04075	C8(Carbamidomethyl)	0	0	8.601e-07	70.26	3.16522e-05	3	3341.59	0.478243	29.9588	1
	High	PYQYPALTPEQKKELSDIAHR	9	6	1	P04075		0	0	1.024e-11	65.44	8.4599e-05	4	2484.28	-1.96652	25.8838	2
	High	IGEHTPSALAImENANVLAR	2	7	1	P04075	M12(Oxidation)	0	0	1.178e-05	56.55	0.000697678	3	2123.09	-1.93155	27.1219	0
	High	cVLKIGEHTPSALAImENANVLAR	2	7	1	P04075	C1(Carbamidomethyl); M16(Oxidation)	0	0	0.001034	54.75	0.000990828	4	2623.35	-9.23732	29.458	1
	High	ALANSLAcQGK	1	4	1	P04075	C8(Carbamidomethyl)	0	0	6.831e-06	53.7	0.00133818	2	1132.58	0.928669	16.7233	0
	High	pYqYPALTPEQKKELSDIAHR	1	6	1	P04075	N-Term(Acetyl); Q3(Deamidated)	0	0	0.0001248	41.42	0.0231331	4	2527.29	4.1718	28.6806	2
	High	PYQYPALTPEQKK	2	6	1	P04075		0	0	0.0007864	25.38	0.852543	3	1562.82	0.991046	20.1583	1
	High	YASIcQqNGIVPIVEPEILPDGDHDLKR	3	5	1	P04075	C5(Carbamidomethyl); Q7(Deamidated)	0	0.001	0.0448	20.97	2.66825	4	3177.59	-0.264993	33.5941	1
F2Z3P9	NADH dehydrogenase [ubiquinone] 1 beta subcomplex subunit 4 OS=Homo sapiens GN=NDUFB4 PE=1 SV=1 - [F2Z3P9_HUMAN]	29.47	15.94	4	1	1	1	69	8.0503	10.0962
	A3	Sequence	# PSMs	# Proteins	# Protein Groups	Protein Group Accessions	Modifications	ΔCn	q-Value	PEP	IonScore	Exp Value	Charge	MH+ [Da]	ΔM [ppm]	RT [min]	# Missed Cleavages
	High	sFPKYKPSSLR	1	4	1	F2Z3P9	N-Term(Acetyl)	0	0	0.01403	29.47	0.200482	3	1351.74	0.613483	21.3242	1
P08238	Heat shock protein HSP 90-beta OS=Homo sapiens GN=HSP90AB1 PE=1 SV=4 - [HS90B_HUMAN]	135.996	8.01	8	1	5	6	724	83.2121	5.03369
	A3	Sequence	# PSMs	# Proteins	# Protein Groups	Protein Group Accessions	Modifications	ΔCn	q-Value	PEP	IonScore	Exp Value	Charge	MH+ [Da]	ΔM [ppm]	RT [min]	# Missed Cleavages
	High	GVVDSEDLPLNISR	1	7	2	P07900;P08238		0	0	1.647e-06	81.5	1.87924e-06	2	1513.78	-3.09678	28.6276	0
	High	ADLINNLGTIAK	1	5	2	P07900;P08238		0	0	7.569e-05	52.23	0.00138861	2	1242.7	-6.22351	28.3863	0
	High	IDIIPNPQER	2	2	1	P08238		0	0	0.0138	51.27	0.00118051	2	1194.65	-0.0155888	24.4964	0
	High	YIDQEELNK	1	5	2	P07900;P08238		0	0	0.02699	33.1	0.0980047	2	1151.56	-1.29148	16.7488	0
	High	TLTLVDTGIGmTKADLINNLGTIAK	1	3	2	P08238;P07900	M11(Oxidation)	0	0	0.01662	11.85	7.18117	3	2589.42	-0.287498	37.1094	1
E5RIP1	40S ribosomal protein S20 OS=Homo sapiens GN=RPS20 PE=1 SV=1 - [E5RIP1_HUMAN]	69.6	39.13	4	1	1	3	46	5.42587	9.61279
	A3	Sequence	# PSMs	# Proteins	# Protein Groups	Protein Group Accessions	Modifications	ΔCn	q-Value	PEP	IonScore	Exp Value	Charge	MH+ [Da]	ΔM [ppm]	RT [min]	# Missed Cleavages
	High	aFKDTGKTPVEPEVAIHR	3	4	1	E5RIP1	N-Term(Acetyl)	0	0	0.0007655	36.52	0.0530813	4	2037.07	-1.09316	23.095	2
P06576	ATP synthase subunit beta, mitochondrial OS=Homo sapiens GN=ATP5B PE=1 SV=3 - [ATPB_HUMAN]	1318.04	35.35	5	18	18	50	529	56.5246	5.40186
	A3	Sequence	# PSMs	# Proteins	# Protein Groups	Protein Group Accessions	Modifications	ΔCn	q-Value	PEP	IonScore	Exp Value	Charge	MH+ [Da]	ΔM [ppm]	RT [min]	# Missed Cleavages
	High	ImDPNIVGSEHYDVAR	2	2	1	P06576	M2(Oxidation)	0	0	1.012e-08	91.11	2.09957e-07	3	1831.86	-2.02822	21.9117	0
	High	VLDSGAPIKIPVGPETLGR	4	3	1	P06576		0	0	5.962e-09	77.72	1.12161e-06	3	1919.09	-1.32888	30.6816	1
	High	AIAELGIYPAVDPLDSTSR	4	2	1	P06576		0	0	1.613e-05	77.53	5.04557e-06	2	1988.04	3.81984	34.8037	0
	High	SLQDIIAILGmDELSEEDKLTVSR	1	2	1	P06576	M11(Oxidation)	0	0	6.77e-13	75.77	8.79302e-06	3	2691.37	-2.50154	43.8088	1
	High	LVLEVAQHLGESTVR	3	1	1	P06576		0	0	5.775e-06	74.1	4.67438e-06	2	1650.92	1.46955	27.9186	0
	High	ImNVIGEPIDER	2	3	1	P06576	M2(Oxidation)	0	0	0.002056	65.79	7.82859e-05	2	1401.7	-0.300548	22.9744	0
	High	ILQDYKSLQDIIAILGmDELSEEDKLTVSR	2	1	1	P06576	M17(Oxidation)	0	0	1.645e-11	64.25	8.37554e-05	4	3451.78	-3.20189	44.5047	2
	High	TVLImELINNVAK	2	5	1	P06576	M5(Oxidation)	0	0	4.953e-06	63.29	6.64074e-05	2	1473.83	0.107268	37.7905	0
	High	TREGNDLYHEmIESGVINLKDATSK	2	5	1	P06576	M11(Oxidation)	0	0	5.515e-06	59.3	0.000425372	4	2836.37	-3.60447	25.9341	2
	High	GQKVLDSGAPIKIPVGPETLGR	4	3	1	P06576		0	0	1.415e-09	56.51	0.000131222	4	2232.27	-1.54569	28.9758	2
	High	TIAmDGTEGLVR	2	3	1	P06576	M4(Oxidation)	0	0	0.0003295	53.56	0.00123025	2	1278.64	-0.377531	19.9722	0
	High	ETRLVLEVAQHLGESTVR	4	1	1	P06576		0	0	1.237e-06	47.91	0.00245948	3	2037.11	1.75669	30.1675	1
	High	TVLIMELINNVAK	2	5	1	P06576		0	0	0.002755	45.09	0.00373394	2	1457.84	-1.62119	43.0346	0
	High	TIAMDGTEGLVR	2	3	1	P06576		0	0	0.02289	39.55	0.0352829	2	1262.64	-2.28266	23.7113	0
	High	ImNVIGEPIDERGPIKTK	5	3	1	P06576	M2(Oxidation)	0	0	0.0006143	37.91	0.0290203	3	2026.1	0.992911	22.7026	2
	High	VVDLLAPYAK	1	3	1	P06576		0	0	0.007501	34.57	0.0378643	2	1088.64	3.01474	28.6547	0
	High	ImDPNIVGSEHYDVARGVQK	1	1	1	P06576	M2(Oxidation)	0	0	0.001015	34.47	0.130422	4	2244.11	2.81187	21.9821	1
	High	IMNVIGEPIDERGPIKTK	2	3	1	P06576		0	0	3.165e-06	33.9	0.0640809	3	2010.1	-2.95603	25.1607	2
	High	TIAMDGTEGLVRGQK	1	3	1	P06576		0	0	5.336e-05	33.14	0.16165	3	1575.81	-0.773471	21.3031	1
	High	LVLEVAqHLGESTVR	2	1	1	P06576	Q7(Deamidated)	0	0	0.0002401	32.74	0.0644915	3	1651.92	12.0233	27.9136	0
	High	EGNDLYHEmIESGVINLKDATSK	1	5	1	P06576	M9(Oxidation)	0	0	0.0008479	30.57	0.294716	4	2579.22	-3.16069	27.4448	1
	High	ImNVIGEPIDERGPIK	1	3	1	P06576	M2(Oxidation)	0	0	0.04057	12.1	14.1447	3	1796.96	-0.878427	24.5602	1
X6RJP6	Transgelin-2 (Fragment) OS=Homo sapiens GN=TAGLN2 PE=1 SV=1 - [X6RJP6_HUMAN]	101.053	5.88	2	1	1	3	187	21.0725	7.81104
	A3	Sequence	# PSMs	# Proteins	# Protein Groups	Protein Group Accessions	Modifications	ΔCn	q-Value	PEP	IonScore	Exp Value	Charge	MH+ [Da]	ΔM [ppm]	RT [min]	# Missed Cleavages
	High	aNRGPAYGLSR	3	2	1	X6RJP6	N-Term(Acetyl)	0	0	0.001016	63.86	0.000134261	2	1203.62	-0.181151	16.8756	1
A2A3R5	40S ribosomal protein S6 OS=Homo sapiens GN=RPS6 PE=1 SV=1 - [A2A3R5_HUMAN]	145.42	7.8	2	2	2	5	218	24.953	11.1362
	A3	Sequence	# PSMs	# Proteins	# Protein Groups	Protein Group Accessions	Modifications	ΔCn	q-Value	PEP	IonScore	Exp Value	Charge	MH+ [Da]	ΔM [ppm]	RT [min]	# Missed Cleavages
	High	DIPGLTDTTVPR	4	2	1	A2A3R5		0	0	6.272e-08	63.4	9.55314e-05	2	1284.68	2.58084	25.6334	0
	High	DIPGLTDTTVPRRLGPK	1	2	1	A2A3R5		0	0.008	0.2149	12.24	5.26884	3	1836.03	0.386023	25.1914	2
D6RAA8	Calpastatin (Fragment) OS=Homo sapiens GN=CAST PE=1 SV=1 - [D6RAA8_HUMAN]	26.68	11.54	22	1	1	2	78	8.71644	4.70361
	A3	Sequence	# PSMs	# Proteins	# Protein Groups	Protein Group Accessions	Modifications	ΔCn	q-Value	PEP	IonScore	Exp Value	Charge	MH+ [Da]	ΔM [ppm]	RT [min]	# Missed Cleavages
	High	qAEPELDLR	2	22	1	D6RAA8	Q1(Deamidated)	0	0.002	0.06002	18.85	2.29097	2	1071.53	1.75415	20.9901	0
F8WEB6	14-3-3 protein eta OS=Homo sapiens GN=YWHAH PE=1 SV=1 - [F8WEB6_HUMAN]	49.4288	23.08	3	1	1	2	39	4.50325	8.23584
	A3	Sequence	# PSMs	# Proteins	# Protein Groups	Protein Group Accessions	Modifications	ΔCn	q-Value	PEP	IonScore	Exp Value	Charge	MH+ [Da]	ΔM [ppm]	RT [min]	# Missed Cleavages
	High	gDREQLLQR	2	3	1	F8WEB6	N-Term(Acetyl)	0	0	0.0135	47.78	0.00314276	2	1156.61	-1.04254	16.8347	1
P35908	Keratin, type II cytoskeletal 2 epidermal OS=Homo sapiens GN=KRT2 PE=1 SV=2 - [K22E_HUMAN]	260.467	7.36	12	1	4	8	639	65.3932	8.00146
	A3	Sequence	# PSMs	# Proteins	# Protein Groups	Protein Group Accessions	Modifications	ΔCn	q-Value	PEP	IonScore	Exp Value	Charge	MH+ [Da]	ΔM [ppm]	RT [min]	# Missed Cleavages
	High	NLDLDSIIAEVKAQYEEIAQR	3	4	2	P02538;P35908		0	0	1.017e-12	80.39	2.64087e-06	3	2418.26	1.73842	45.9692	1
	High	TLNNKFASFIDKVR	2	16	4	P05787;P02538;P08729;P35908		0	0	1.945e-05	58.87	0.000195096	4	1652.91	0.852727	27.8987	2
	High	FASFIDKVR	2	25	4	P05787;P02538;P08729;P35908		0	0	0.0001216	42.22	0.00784827	3	1082.6	-0.105765	23.584	1
	High	TAAENDFVTLKK	1	1	1	P35908		0	0	0.03211	23.39	1.06747	3	1336.71	-3.18336	19.5458	1
P56385	ATP synthase subunit e, mitochondrial OS=Homo sapiens GN=ATP5I PE=1 SV=2 - [ATP5I_HUMAN]	161.035	18.84	1	2	2	6	69	7.92833	9.34912
	A3	Sequence	# PSMs	# Proteins	# Protein Groups	Protein Group Accessions	Modifications	ΔCn	q-Value	PEP	IonScore	Exp Value	Charge	MH+ [Da]	ΔM [ppm]	RT [min]	# Missed Cleavages
	High	IARELAEDDSILK	4	1	1	P56385		0	0	5.42e-06	63.7	0.000107114	2	1472.79	-0.664069	22.6808	1
	High	ELAEDDSILK	2	1	1	P56385		0	0	0.001725	50.01	0.0031233	2	1132.57	1.41748	21.8089	0
P30084	Enoyl-CoA hydratase, mitochondrial OS=Homo sapiens GN=ECHS1 PE=1 SV=4 - [ECHM_HUMAN]	36.24	6.55	1	1	1	1	290	31.3671	8.07471
	A3	Sequence	# PSMs	# Proteins	# Protein Groups	Protein Group Accessions	Modifications	ΔCn	q-Value	PEP	IonScore	Exp Value	Charge	MH+ [Da]	ΔM [ppm]	RT [min]	# Missed Cleavages
	High	SLAmEmVLTGDRISAQDAK	1	1	1	P30084	M4(Oxidation); M6(Oxidation)	0	0	0.0003609	36.24	0.0785665	3	2068	-0.975059	22.4856	1
P51397	Death-associated protein 1 OS=Homo sapiens GN=DAP PE=1 SV=3 - [DAP1_HUMAN]	236.472	23.53	2	3	3	18	102	11.1577	9.31982
	A3	Sequence	# PSMs	# Proteins	# Protein Groups	Protein Group Accessions	Modifications	ΔCn	q-Value	PEP	IonScore	Exp Value	Charge	MH+ [Da]	ΔM [ppm]	RT [min]	# Missed Cleavages
	High	AGHPPAVKAGGMR	1	2	1	P51397		0	0	4.482e-05	50.22	0.00250199	3	1248.66	-1.08518	6.0387	1
	High	sSPPEGKLETKAGHPPAVK	10	2	1	P51397	N-Term(Acetyl)	0	0	4.386e-05	42.34	0.0151054	4	1972.05	-2.08881	17.3343	2
	High	sSPPEGKLETK	7	2	1	P51397	N-Term(Acetyl)	0	0	0.03516	39	0.0310199	2	1214.63	2.02982	9.61568	1
H7BZJ3	Protein disulfide-isomerase A3 (Fragment) OS=Homo sapiens GN=PDIA3 PE=1 SV=1 - [H7BZJ3_HUMAN]	148.697	32.52	1	1	3	6	123	13.5108	7.29834
	A3	Sequence	# PSMs	# Proteins	# Protein Groups	Protein Group Accessions	Modifications	ΔCn	q-Value	PEP	IonScore	Exp Value	Charge	MH+ [Da]	ΔM [ppm]	RT [min]	# Missed Cleavages
	High	SDVLELTDDNFESR	2	1	1	H7BZJ3		0	0	6.745e-10	72.49	1.05485e-05	2	1639.75	0.60483	28.2536	0
	High	IFRDGEEAGAYDGPR	2	2	2	P30101;H7BZJ3		0	0	1.545e-05	48.72	0.00325553	3	1652.77	-0.492013	18.3812	1
	High	LAPEYEAAATR	2	2	2	P30101;H7BZJ3		0	0	4.374e-05	45.01	0.00895075	2	1191.6	0.639969	17.5153	0
J3KTJ8	60S ribosomal protein L26 (Fragment) OS=Homo sapiens GN=RPL26 PE=4 SV=8 - [J3KTJ8_HUMAN]	50.52	14.58	8	1	1	1	96	11.4912	10.9019
	A3	Sequence	# PSMs	# Proteins	# Protein Groups	Protein Group Accessions	Modifications	ΔCn	q-Value	PEP	IonScore	Exp Value	Charge	MH+ [Da]	ΔM [ppm]	RT [min]	# Missed Cleavages
	High	SMPIRKDDEVQVVR	1	8	1	J3KTJ8		0	0	9.918e-05	50.52	0.00274575	3	1671.88	-4.06576	18.031	2
D6RAZ8	Annexin (Fragment) OS=Homo sapiens GN=ANXA3 PE=1 SV=1 - [D6RAZ8_HUMAN]	53.59	7.69	4	1	1	2	104	11.5941	8.39697
	A3	Sequence	# PSMs	# Proteins	# Protein Groups	Protein Group Accessions	Modifications	ΔCn	q-Value	PEP	IonScore	Exp Value	Charge	MH+ [Da]	ΔM [ppm]	RT [min]	# Missed Cleavages
	High	aSIWVGHR	2	4	1	D6RAZ8	N-Term(Acetyl)	0	0	0.01849	44.98	0.00466842	2	967.51	-0.773016	23.7637	0
F8WCF2	Eukaryotic translation initiation factor 4 gamma 1 OS=Homo sapiens GN=EIF4G1 PE=1 SV=1 - [F8WCF2_HUMAN]	88.2367	40	15	1	1	3	50	5.55191	9.979
	A3	Sequence	# PSMs	# Proteins	# Protein Groups	Protein Group Accessions	Modifications	ΔCn	q-Value	PEP	IonScore	Exp Value	Charge	MH+ [Da]	ΔM [ppm]	RT [min]	# Missed Cleavages
	High	IRDPNQGGKDITEEIMSGAR	3	15	1	F8WCF2		0	0	3.363e-06	64.3	0.000134997	3	2187.08	-0.507231	24.5284	2
I3L404	40S ribosomal protein S2 (Fragment) OS=Homo sapiens GN=RPS2 PE=1 SV=1 - [I3L404_HUMAN]	105.37	7.1	6	1	1	5	155	16.5549	10.0669
	A3	Sequence	# PSMs	# Proteins	# Protein Groups	Protein Group Accessions	Modifications	ΔCn	q-Value	PEP	IonScore	Exp Value	Charge	MH+ [Da]	ΔM [ppm]	RT [min]	# Missed Cleavages
	High	GTGIVSAPVPK	5	6	1	I3L404		0	0	0.003029	42.85	0.00355897	2	1025.6	-0.699201	20.0018	0
F6XY72	HCG2001850, isoform CRA_c OS=Homo sapiens GN=NME2 PE=1 SV=2 - [F6XY72_HUMAN]	40.9	20.73	2	1	1	1	82	9.57704	9.70068
	A3	Sequence	# PSMs	# Proteins	# Protein Groups	Protein Group Accessions	Modifications	ΔCn	q-Value	PEP	IonScore	Exp Value	Charge	MH+ [Da]	ΔM [ppm]	RT [min]	# Missed Cleavages
	High	aNLERTFIAIKPDGVQR	1	2	1	F6XY72	N-Term(Acetyl)	0	0	0.0002033	40.9	0.0149358	3	1970.08	-0.0531249	31.2239	1
O00154-2	Isoform 2 of Cytosolic acyl coenzyme A thioester hydrolase OS=Homo sapiens GN=ACOT7 - [BACH_HUMAN]	44.18	6.1	3	1	1	1	246	27.0237	6.99072
	A3	Sequence	# PSMs	# Proteins	# Protein Groups	Protein Group Accessions	Modifications	ΔCn	q-Value	PEP	IonScore	Exp Value	Charge	MH+ [Da]	ΔM [ppm]	RT [min]	# Missed Cleavages
	High	sGPDVETPSAIQIcR	1	3	1	O00154-2	N-Term(Acetyl); C14(Carbamidomethyl)	0	0	0.00209	44.18	0.00958489	2	1671.79	-3.74395	26.5115	0
P23528	Cofilin-1 OS=Homo sapiens GN=CFL1 PE=1 SV=3 - [COF1_HUMAN]	113.45	20.48	5	2	2	6	166	18.4907	8.08936
	A3	Sequence	# PSMs	# Proteins	# Protein Groups	Protein Group Accessions	Modifications	ΔCn	q-Value	PEP	IonScore	Exp Value	Charge	MH+ [Da]	ΔM [ppm]	RT [min]	# Missed Cleavages
	High	LGGSAVISLEGKPL	2	3	1	P23528		0	0	0.0004773	43.69	0.00513289	2	1340.78	-1.44278	29.9965	0
	High	aSGVAVSDGVIKVFNDMKVR	2	3	1	P23528	N-Term(Acetyl)	0	0	1.417e-06	42.27	0.0133023	3	2134.14	2.5914	37.4294	2
	High	aSGVAVSDGVIKVFNDmKVR	2	3	1	P23528	N-Term(Acetyl); M17(Oxidation)	0	0	7.755e-06	36.67	0.0611928	3	2150.13	-1.13766	31.5126	2
P18669	Phosphoglycerate mutase 1 OS=Homo sapiens GN=PGAM1 PE=1 SV=2 - [PGAM1_HUMAN]	145.5	8.27	1	1	1	2	254	28.7858	7.18115
	A3	Sequence	# PSMs	# Proteins	# Protein Groups	Protein Group Accessions	Modifications	ΔCn	q-Value	PEP	IonScore	Exp Value	Charge	MH+ [Da]	ΔM [ppm]	RT [min]	# Missed Cleavages
	High	YADLTEDQLPScESLKDTIAR	2	1	1	P18669	C12(Carbamidomethyl)	0	0	1.999e-07	86.47	7.65202e-07	3	2425.16	1.10789	28.6464	1
D6RC06	Histidine triad nucleotide-binding protein 1 OS=Homo sapiens GN=HINT1 PE=1 SV=1 - [D6RC06_HUMAN]	45.69	30.77	5	1	1	2	65	7.31895	9.40771
	A3	Sequence	# PSMs	# Proteins	# Protein Groups	Protein Group Accessions	Modifications	ΔCn	q-Value	PEP	IonScore	Exp Value	Charge	MH+ [Da]	ΔM [ppm]	RT [min]	# Missed Cleavages
	High	aDEIAKAQVARPGGDTIFGK	2	5	1	D6RC06	N-Term(Acetyl)	0	0	0.0001302	31.86	0.19513	3	2086.09	-0.759597	27.9382	1
P69905	Hemoglobin subunit alpha OS=Homo sapiens GN=HBA1 PE=1 SV=2 - [HBA_HUMAN]	501.302	31.69	2	6	6	41	142	15.2479	8.67529
	A3	Sequence	# PSMs	# Proteins	# Protein Groups	Protein Group Accessions	Modifications	ΔCn	q-Value	PEP	IonScore	Exp Value	Charge	MH+ [Da]	ΔM [ppm]	RT [min]	# Missed Cleavages
	High	mFLSFPTTK	5	2	1	P69905	M1(Oxidation)	0	0	0.001403	57.17	0.000477077	2	1087.55	0.511228	27.7972	0
	High	VGAHAGEYGAEALER	9	1	1	P69905		0	0	2.92e-05	54.09	0.000962572	3	1529.74	0.423736	18.5652	0
	High	TYFPHFDLSHGSAQVK	8	2	1	P69905		0	0	1.168e-06	50.28	0.00325756	3	1833.89	-0.915755	26.7211	0
	High	MFLSFPTTK	5	2	1	P69905		0	0	0.006459	39.74	0.0210747	2	1071.55	-2.06213	30.7364	0
	High	AAWGKVGAHAGEYGAEALER	8	1	1	P69905		0	0	3.293e-05	27.54	0.6381	3	2043	-2.06318	23.5055	1
	High	VGAHAGEYGAEALERmFLSFPTTK	4	1	1	P69905	M16(Oxidation)	0	0	0.002184	24.38	1.31111	4	2598.27	1.85673	35.0742	1
	High	AAWGKVGAHAGEYGAEALERmFLSFPTTK	2	1	1	P69905	M21(Oxidation)	0	0	0.0007857	24.01	1.34688	5	3111.54	0.767777	36.0899	2
P07954-2	Isoform Cytoplasmic of Fumarate hydratase, mitochondrial OS=Homo sapiens GN=FH - [FUMH_HUMAN]	185.02	9.64	2	3	3	5	467	50.1807	7.40088
	A3	Sequence	# PSMs	# Proteins	# Protein Groups	Protein Group Accessions	Modifications	ΔCn	q-Value	PEP	IonScore	Exp Value	Charge	MH+ [Da]	ΔM [ppm]	RT [min]	# Missed Cleavages
	High	IYELAAGGTAVGTGLNTR	2	2	1	P07954-2		0	0	1.908e-08	89.22	3.18812e-07	2	1763.93	0.574739	26.2294	0
	High	AAAEVNQDYGLDPK	2	2	1	P07954-2		0	0	1.849e-05	59.24	0.000326817	2	1490.71	-2.06429	19.6355	0
	High	IANDIRFLGSGPR	1	2	1	P07954-2		0	0	0.002266	22.33	1.45028	3	1415.77	-0.36362	24.2609	1
P62857	40S ribosomal protein S28 OS=Homo sapiens GN=RPS28 PE=1 SV=1 - [RS28_HUMAN]	149.92	18.84	1	1	1	8	69	7.8362	10.6968
	A3	Sequence	# PSMs	# Proteins	# Protein Groups	Protein Group Accessions	Modifications	ΔCn	q-Value	PEP	IonScore	Exp Value	Charge	MH+ [Da]	ΔM [ppm]	RT [min]	# Missed Cleavages
	High	mDTSRVQPIKLAR	4	1	1	P62857	N-Term(Acetyl); M1(Oxidation)	0	0	2.054e-07	52.3	0.00154306	3	1572.85	0.216292	20.3342	2
	High	mDTSRVQPIKLAR	4	1	1	P62857	N-Term(Acetyl)	0	0	3.221e-05	36.34	0.0433655	3	1556.86	1.10795	24.1256	2
P30050	60S ribosomal protein L12 OS=Homo sapiens GN=RPL12 PE=1 SV=1 - [RL12_HUMAN]	41.9	5.45	1	1	1	2	165	17.8075	9.42236
	A3	Sequence	# PSMs	# Proteins	# Protein Groups	Protein Group Accessions	Modifications	ΔCn	q-Value	PEP	IonScore	Exp Value	Charge	MH+ [Da]	ΔM [ppm]	RT [min]	# Missed Cleavages
	High	IGPLGLSPK	2	1	1	P30050		0	0	0.03974	32.46	0.016402	2	881.545	-0.360374	23.5013	0
A0A087WYB4	Stomatin-like protein 2, mitochondrial OS=Homo sapiens GN=STOML2 PE=1 SV=1 - [A0A087WYB4_HUMAN]	110.72	12.9	3	3	3	4	310	33.3884	5.63037
	A3	Sequence	# PSMs	# Proteins	# Protein Groups	Protein Group Accessions	Modifications	ΔCn	q-Value	PEP	IonScore	Exp Value	Charge	MH+ [Da]	ΔM [ppm]	RT [min]	# Missed Cleavages
	High	DVQGTDASLDEELDRVKmS	2	3	1	A0A087WYB4	M18(Oxidation)	0	0	9.3e-10	73.94	9.32421e-06	3	2123.97	-1.066	26.28	2
	High	ATVLESEGTRESAINVAEGKK	1	3	1	A0A087WYB4		0	0	0.0008153	19.68	3.00657	4	2189.14	1.26358	20.7215	2
	High	DVQGTDASLDEELDRVK	1	3	1	A0A087WYB4		0	0.001	0.04856	32.76	0.174762	3	1889.91	-0.0024902	25.6077	1
P02545	Prelamin-A/C OS=Homo sapiens GN=LMNA PE=1 SV=1 - [LMNA_HUMAN]	487.95	16.72	10	9	9	15	664	74.0947	7.02002
	A3	Sequence	# PSMs	# Proteins	# Protein Groups	Protein Group Accessions	Modifications	ΔCn	q-Value	PEP	IonScore	Exp Value	Charge	MH+ [Da]	ΔM [ppm]	RT [min]	# Missed Cleavages
	High	SVGGSGGGSFGDNLVTR	2	5	1	P02545		0	0	1.534e-09	107.02	5.40218e-09	2	1566.75	-2.79293	22.2078	0
	High	TALINSTGEEVAmR	2	7	1	P02545	M13(Oxidation)	0	0	1.728e-06	74.51	1.00571e-05	2	1507.74	1.09814	20.2911	0
	High	SGAQASSTPLSPTR	1	5	1	P02545		0	0	0.0006231	60.39	0.000312307	2	1359.69	-0.279929	15.9809	0
	High	SLETENAGLR	1	5	1	P02545		0	0	0.0004909	58.52	0.000421322	2	1089.56	1.553	16.9821	0
	High	NSNLVGAAHEELQQSR	2	8	1	P02545		0	0	4.423e-10	57.99	0.000502378	3	1752.86	0.719002	20.7512	0
	High	QSAERNSNLVGAAHEELQQSR	1	8	1	P02545		0	0	2.243e-05	43.02	0.0173412	4	2324.13	0.341185	19.8652	1
	High	TSGRVAVEEVDEEGKFVR	1	8	1	P02545		0	0	5.835e-07	40.28	0.0323553	4	2007.01	0.198226	21.3096	2
	High	LVEIDNGKQREFESR	4	9	1	P02545		0	0	0.0001128	34.55	0.119045	4	1819.94	2.97267	18.4186	2
	High	VAVEEVDEEGKFVRLR	1	8	1	P02545		0	0.005	0.1327	24.34	0.924188	4	1875	0.93908	24.0302	2
Q15149-4	Isoform 4 of Plectin OS=Homo sapiens GN=PLEC - [PLEC_HUMAN]	454.743	4.51	10	15	15	17	4547	515.884	5.79541
	A3	Sequence	# PSMs	# Proteins	# Protein Groups	Protein Group Accessions	Modifications	ΔCn	q-Value	PEP	IonScore	Exp Value	Charge	MH+ [Da]	ΔM [ppm]	RT [min]	# Missed Cleavages
	High	LQEAGILSAEELQR	1	9	1	Q15149-4		0	0	3.881e-07	83.46	1.1302e-06	2	1556.83	-0.243478	26.9453	0
	High	GYLNKDTHDQLSEPSEVR	2	9	1	Q15149-4		0	0	6.137e-06	83.03	1.55991e-06	3	2088	-1.26154	18.8628	1
	High	IAEQQKAQAEVEGLGK	1	9	1	Q15149-4		0	0	2.007e-07	78.77	3.22889e-06	3	1698.9	1.26536	19.6457	1
	High	SLVPAAELLESR	1	9	1	Q15149-4		0	0	3.918e-05	75.56	5.6456e-06	2	1284.71	-2.27528	31.1931	0
	High	LAEVEAALEKQR	1	9	1	Q15149-4		0	0	1.1e-05	53.77	0.000997347	3	1356.75	0.339104	20.5069	1
	High	SIQEELQQLR	1	9	1	Q15149-4		0	0	8.035e-05	53.73	0.00120887	2	1243.66	-4.04941	26.7658	0
	High	LLFNDVQTLK	1	10	1	Q15149-4		0	0	0.0004277	53.2	0.00062533	2	1190.68	0.225884	29.2065	0
	High	IAEQQKAQAEVEGLGKGVAR	2	9	1	Q15149-4		0	0	8.3e-08	52.57	0.000969469	3	2082.13	-0.95155	21.5909	2
	High	SIQEELQQLRQSSEAEIQAKAR	1	9	1	Q15149-4		0	0	1.843e-05	52.12	0.00178329	4	2542.31	-5.05701	31.3448	2
	High	LTVDEAVR	1	9	1	Q15149-4		0	0	0.007854	51.37	0.00248161	2	902.495	0.774903	17.6755	0
	High	ARQEELYSELQAR	1	9	1	Q15149-4		0	0	0.005989	44.03	0.0127446	3	1592.8	-0.461573	21.4187	1
	High	LGFHLPLEVAYQR	1	9	1	Q15149-4		0	0	0.007591	42.1	0.0141539	3	1542.84	-0.339002	33.4481	0
	High	sQHQLRVPQPEGLGR	1	1	1	Q15149-4	N-Term(Acetyl)	0	0	0.01286	18.12	4.28901	3	1743.93	1.60685	22.6376	1
	High	GLHQSIEEFRAKIER	1	10	1	Q15149-4		0	0.002	0.06199	13.46	10.477	4	1812.97	-1.42112	24.4192	2
	High	ELIPTEEALRLLDAQLATGGIVDPR	1	9	1	Q15149-4		0	0.004	0.1115	15.9	2.4136	3	2690.48	1.41989	43.9984	1
E9PFW8	Sequestosome-1 (Fragment) OS=Homo sapiens GN=SQSTM1 PE=1 SV=1 - [E9PFW8_HUMAN]	136.15	15.57	4	1	1	2	167	18.3669	8.48486
	A3	Sequence	# PSMs	# Proteins	# Protein Groups	Protein Group Accessions	Modifications	ΔCn	q-Value	PEP	IonScore	Exp Value	Charge	MH+ [Da]	ΔM [ppm]	RT [min]	# Missed Cleavages
	High	AGEARPGPTAESASGPSEDPSVNFLK	2	4	1	E9PFW8		0	0	7.917e-08	77.78	5.60779e-06	3	2571.22	-4.75471	24.7437	0
P00505	Aspartate aminotransferase, mitochondrial OS=Homo sapiens GN=GOT2 PE=1 SV=3 - [AATM_HUMAN]	91.96	12.79	2	4	4	4	430	47.4873	9.01221
	A3	Sequence	# PSMs	# Proteins	# Protein Groups	Protein Group Accessions	Modifications	ΔCn	q-Value	PEP	IonScore	Exp Value	Charge	MH+ [Da]	ΔM [ppm]	RT [min]	# Missed Cleavages
	High	FVTVQTISGTGALR	1	2	1	P00505		0	0	2.64e-06	60.33	0.000144956	2	1449.8	-0.837444	27.1341	0
	High	NLDKEYLPIGGLAEFcK	1	1	1	P00505	C16(Carbamidomethyl)	0	0	0.007372	48.94	0.00414587	3	1966.99	-0.562305	33.589	1
	High	IGASFLQR	1	2	1	P00505		0	0	0.036	30.69	0.111713	2	891.506	1.12458	22.2957	0
	High	ILIRPmYSNPPLNGAR	1	2	1	P00505	M6(Oxidation)	0	0.002	0.07359	23.16	1.05766	3	1827.99	-1.12647	23.7629	0
J3KS60	Rho GDP-dissociation inhibitor 1 OS=Homo sapiens GN=ARHGDIA PE=1 SV=1 - [J3KS60_HUMAN]	46.2333	34.78	7	1	1	3	92	9.93797	4.32275
	A3	Sequence	# PSMs	# Proteins	# Protein Groups	Protein Group Accessions	Modifications	ΔCn	q-Value	PEP	IonScore	Exp Value	Charge	MH+ [Da]	ΔM [ppm]	RT [min]	# Missed Cleavages
	High	aEQEPTAEQLAQIAAENEEDEHSVNYKPPAQK	3	7	1	J3KS60	N-Term(Acetyl)	0	0	0.004098	27.88	0.479339	4	3606.68	-0.695646	29.2292	0
B8ZZL8	10 kDa heat shock protein, mitochondrial OS=Homo sapiens GN=HSPE1 PE=1 SV=1 - [B8ZZL8_HUMAN]	38.87	12.87	3	1	1	2	101	10.6828	9.5835
	A3	Sequence	# PSMs	# Proteins	# Protein Groups	Protein Group Accessions	Modifications	ΔCn	q-Value	PEP	IonScore	Exp Value	Charge	MH+ [Da]	ΔM [ppm]	RT [min]	# Missed Cleavages
	High	KFLPLFDRVLVER	2	3	1	B8ZZL8		0	0	0.01002	30.74	0.0332274	3	1631.96	-1.0664	33.4598	2
A0A087WVQ9	Elongation factor 1-alpha 1 OS=Homo sapiens GN=EEF1A1 PE=1 SV=1 - [A0A087WVQ9_HUMAN]	921.319	25.4	8	9	9	45	441	47.8529	9.02686
	A3	Sequence	# PSMs	# Proteins	# Protein Groups	Protein Group Accessions	Modifications	ΔCn	q-Value	PEP	IonScore	Exp Value	Charge	MH+ [Da]	ΔM [ppm]	RT [min]	# Missed Cleavages
	High	QTVAVGVIKAVDKK	14	4	1	A0A087WVQ9		0	0	1.677e-06	75.36	8.32465e-07	2	1455.89	-2.24283	20.5488	2
	High	IGGIGTVPVGR	4	5	1	A0A087WVQ9		0	0	7.575e-07	62.19	3.22207e-05	2	1025.61	0.243691	21.8223	0
	High	DMRQTVAVGVIK	9	5	1	A0A087WVQ9		0	0	0.004844	59.62	0.000214413	2	1316.74	0.154983	22.5541	1
	High	QTVAVGVIK	5	5	1	A0A087WVQ9		0	0	0.0004251	52.18	0.000709157	2	914.566	-0.787867	19.7629	0
	High	IGGIGTVPVGRVETGVLKPGmVVTFAPVNVTTEVK	3	4	1	A0A087WVQ9	M21(Oxidation)	0	0	1.809e-10	45.59	0.00107386	4	3537.97	-0.669701	35.558	1
	High	QTVAVGVIKAVDK	1	4	1	A0A087WVQ9		0	0	0.0001841	44.62	0.00220892	3	1327.8	1.27649	22.6475	1
	High	DmRQTVAVGVIK	4	5	1	A0A087WVQ9	M2(Oxidation)	0	0	0.03703	41	0.0165895	3	1332.73	-1.17076	19.1664	1
	High	KLEDGPKFLK	2	5	1	A0A087WVQ9		0	0	0.0006056	40.97	0.00878618	3	1174.68	0.0586019	18.5627	2
	High	TIEKFEKEAAEmGK	1	8	1	A0A087WVQ9	M12(Oxidation)	0	0	0.0009325	29.8	0.295709	3	1626.81	0.844591	16.8861	2
	High	qTVAVGVIKAVDKK	1	4	1	A0A087WVQ9	Q1(Deamidated)	0	0	0.001127	28.66	0.0639879	3	1456.87	0.111558	21.8108	2
	High	DGNASGTTLLEALDcILPPTRPTDKPLRLPLQDVYK	1	5	1	A0A087WVQ9	C15(Carbamidomethyl)	0	0	0.0009143	11.94	7.79837	4	3978.1	0.0159407	43.3005	1
P06733	Alpha-enolase OS=Homo sapiens GN=ENO1 PE=1 SV=2 - [ENOA_HUMAN]	130.91	7.37	2	2	2	5	434	47.1393	7.38623
	A3	Sequence	# PSMs	# Proteins	# Protein Groups	Protein Group Accessions	Modifications	ΔCn	q-Value	PEP	IonScore	Exp Value	Charge	MH+ [Da]	ΔM [ppm]	RT [min]	# Missed Cleavages
	High	AVEHINKTIAPALVSK	4	2	1	P06733		0	0	1.329e-06	53.99	0.000198116	3	1690.99	0.0539977	20.4998	1
	High	SGKYDLDFKSPDDPSR	1	1	1	P06733		0	0.002	0.08198	23.96	0.994834	3	1826.85	-2.06394	20.623	2
P60709	Actin, cytoplasmic 1 OS=Homo sapiens GN=ACTB PE=1 SV=1 - [ACTB_HUMAN]	4033.84	49.6	22	3	23	134	375	41.7097	5.47803
	A3	Sequence	# PSMs	# Proteins	# Protein Groups	Protein Group Accessions	Modifications	ΔCn	q-Value	PEP	IonScore	Exp Value	Charge	MH+ [Da]	ΔM [ppm]	RT [min]	# Missed Cleavages
	High	dDDIAALVVDNGSGMcKAGFAGDDAPR	4	5	1	P60709	N-Term(Acetyl); C16(Carbamidomethyl)	0	0	1.515e-12	103.04	8.3204e-09	3	2779.23	-0.749096	35.0677	1
	High	dDDIAALVVDNGSGmcKAGFAGDDAPR	2	5	1	P60709	N-Term(Acetyl); M15(Oxidation); C16(Carbamidomethyl)	0	0	1.084e-10	96.15	2.94833e-08	3	2795.21	-3.72946	32.4854	1
	High	KDLYANTVLSGGTTmYPGIADR	2	2	2	P60709;P63261	M15(Oxidation)	0	0	2.875e-07	94.57	1.26144e-07	3	2359.16	-0.306236	27.2062	1
	High	HQGVMVGMGQKDSYVGDEAQSKR	2	20	2	P60709;P63261		0	0	3.572e-12	94.47	1.10897e-07	4	2507.18	0.278229	18.3031	2
	High	HQGVmVGMGQKDSYVGDEAQSKR	9	20	2	P60709;P63261	M5(Oxidation)	0	0	8.87e-15	90.65	2.63765e-07	4	2523.18	1.51771	17.1903	2
	High	dDDIAALVVDnGSGMcKAGFAGDDAPR	1	5	1	P60709	N-Term(Acetyl); N11(Deamidated); C16(Carbamidomethyl)	0	0	1.025e-14	83.85	5.3923e-07	3	2780.21	-0.685565	34.3667	1
	High	HQGVmVGmGQKDSYVGDEAQSK	6	20	2	P60709;P63261	M5(Oxidation); M8(Oxidation)	0	0	9.024e-09	83.28	9.05956e-07	3	2383.07	0.179916	16.1602	1
	High	dDDIAALVVDNGSGMcK	4	5	1	P60709	N-Term(Acetyl); C16(Carbamidomethyl)	0	0	4.252e-12	83.03	8.98415e-07	2	1821.81	3.23588	33.8201	0
	High	SYELPDGQVITIGNER	10	11	3	P60709;P63261;Q562R1		0	0	2.768e-08	81.44	2.62067e-06	2	1790.89	1.03587	30.2678	0
	High	HQGVmVGmGQKDSYVGDEAQSKR	13	20	2	P60709;P63261	M5(Oxidation); M8(Oxidation)	0	0	1.675e-07	79.82	2.59589e-06	4	2539.16	-2.16207	15.5854	2
	High	dDDIAALVVDNGSGmcK	4	5	1	P60709	N-Term(Acetyl); M15(Oxidation); C16(Carbamidomethyl)	0	0	3.308e-07	79.6	1.08497e-06	2	1837.79	-2.59383	31.4017	0
	High	dDDIAALVVDnGSGmcKAGFAGDDAPR	1	5	1	P60709	N-Term(Acetyl); N11(Deamidated); M15(Oxidation); C16(Carbamidomethyl)	0	0	4.297e-09	77.75	1.83493e-06	3	2796.21	-0.26009	32.0892	1
	High	AGFAGDDAPR	11	27	2	P60709;P63261		0	0	2.572e-05	73.2	8.53158e-06	2	976.449	0.249539	8.66983	0
	High	dDDIAALVVDnGSGmcK	1	5	1	P60709	N-Term(Acetyl); N11(Deamidated); M15(Oxidation); C16(Carbamidomethyl)	0	0	1.497e-08	69.32	9.62498e-06	2	1838.78	-1.33502	30.7445	0
	High	HQGVmVGMGQKDSYVGDEAQSK	5	20	2	P60709;P63261	M5(Oxidation)	0	0	4.391e-07	62.64	0.000119083	4	2367.07	1.22458	18.0253	1
	High	VAPEEHPVLLTEAPLNPK	2	9	2	P60709;P63261		0	0	1.796e-05	55.12	0.000457416	3	1954.06	0.211469	27.0177	0
	High	GYSFTTTAER	2	4	2	P60709;P63261		0	0	0.001786	51.58	0.00140256	2	1132.53	-0.0514182	18.4299	0
	High	EITALAPSTMK	2	8	2	P60709;P63261		0	0	0.0004626	50.56	0.00252983	2	1161.62	1.47508	22.1601	0
	High	mQKEITALAPSTmK	2	8	2	P60709;P63261	M1(Oxidation); M13(Oxidation)	0	0	6.722e-06	47.95	0.00470953	3	1580.8	0.855739	17.8844	1
	High	DIKEKLcYVALDFEQEmATAASSSSLEK	2	4	2	P60709;P63261	C7(Carbamidomethyl); M17(Oxidation)	0	0	1.383e-05	45.98	0.0088877	4	3179.51	-2.24896	34.7372	2
	High	sYELPDGQVITIGNER	2	11	3	P60709;P63261;Q562R1	N-Term(Acetyl)	0	0	1.618e-05	45.05	0.0112039	2	1832.91	4.50535	30.9526	0
	High	EITALAPSTmK	3	8	2	P60709;P63261	M10(Oxidation)	0	0	0.005017	44.5	0.00941497	2	1177.62	1.83406	18.3974	0
	High	IIAPPER	4	9	3	P60709;P63261;Q562R1		0	0	0.03944	43.37	0.00106319	2	795.472	-0.413387	16.9372	0
	High	AVFPSIVGRPR	10	26	2	P60709;P63261		0	0	4.266e-05	42.52	0.00680945	3	1198.71	0.40629	24.1425	0
	High	EITALAPSTmKIK	6	8	2	P60709;P63261	M10(Oxidation)	0	0	0.0001994	40.76	0.0156014	2	1418.79	-0.430405	20.3113	1
	High	AVFPSIVGRPRHQGVmVGmGQKDSYVGDEAQSK	2	20	2	P60709;P63261	M16(Oxidation); M19(Oxidation)	0	0	0.0002901	37.29	0.061012	4	3562.75	-1.54083	22.6024	2
	High	SYELPDGQVITIGNERFR	6	11	3	P60709;P63261;Q562R1		0	0	0.0001214	36.16	0.0827266	3	2094.06	1.29501	30.9082	1
	High	mQKEITALAPSTmKIK	1	8	2	P60709;P63261	M1(Oxidation); M13(Oxidation)	0	0	0.004825	33.86	0.0788791	3	1821.98	0.829851	19.2014	2
	High	aVFPSIVGRPR	4	26	2	P60709;P63261	N-Term(Acetyl)	0	0	0.0005895	33.49	0.0500096	3	1240.72	-0.522316	26.2335	0
	High	MQKEITALAPSTmK	1	8	2	P60709;P63261	M13(Oxidation)	0	0	0.00495	27.22	0.54388	3	1564.81	1.51537	19.4126	1
	High	dDDIAALVVDNGSGmcKAGFAGDDAPRAVFPSIVGRPR	2	5	1	P60709	N-Term(Acetyl); M15(Oxidation); C16(Carbamidomethyl)	0	0	0.009568	18.99	3.78044	4	3974.9	-3.71266	36.4659	2
	High	AGFAGDDAPRAVFPSIVGRPR	2	26	2	P60709;P63261		0	0	1.68e-05	17.15	5.20432	4	2156.13	-2.35568	28.5192	1
	High	dDDIAALVVDNGSGMcKAGFAGDDAPRAVFPSIVGRPR	2	5	1	P60709	N-Term(Acetyl); C16(Carbamidomethyl)	0	0	0.001002	13.31	14.3334	4	3958.92	-0.249132	38.1606	2
	High	VAPEEHPVLLTEAPLNPKANREK	2	8	2	P60709;P63261		0	0	0.01414	11.6	8.98688	4	2552.38	-0.112061	23.4475	2
	High	IKIIAPPER	1	9	3	P60709;P63261;Q562R1		0	0.004	0.1136	34.86	0.00486616	2	1036.65	1.89708	19.6333	1
	High	IKIIAPPERK	1	9	3	P60709;P63261;Q562R1		0	0.005	0.1345	13.01	0.357525	3	1164.75	0.419855	17.281	2
A0A0U1RQF0	Fatty acid synthase OS=Homo sapiens GN=FASN PE=1 SV=1 - [A0A0U1RQF0_HUMAN]	163.784	5.26	2	8	8	12	2509	273.026	6.46826
	A3	Sequence	# PSMs	# Proteins	# Protein Groups	Protein Group Accessions	Modifications	ΔCn	q-Value	PEP	IonScore	Exp Value	Charge	MH+ [Da]	ΔM [ppm]	RT [min]	# Missed Cleavages
	High	VGDPQELNGITR	3	2	1	A0A0U1RQF0		0	0	7.52e-07	59.76	0.000235723	2	1298.67	0.468576	20.0823	0
	High	AALQEELQLcK	1	2	1	A0A0U1RQF0	C10(Carbamidomethyl)	0	0	0.002399	42.15	0.0218153	2	1302.67	-0.177045	24.4317	0
	High	ALGLGVEQLPVVFEDVVLHQATILPK	1	2	1	A0A0U1RQF0		0	0	0.0001132	41.31	0.00214855	3	2785.58	-1.30476	47.1307	0
	High	cVLLSNLSSTSHVPEVDPGSAELQK	1	2	1	A0A0U1RQF0	C1(Carbamidomethyl)	0	0	4.24e-05	32.84	0.179867	3	2667.33	0.696845	30.2554	0
	High	SLLVNPEGPTLmR	1	2	1	A0A0U1RQF0	M12(Oxidation)	0	0	0.02895	31.19	0.208824	2	1442.77	0.256052	26.1436	0
	High	ALcATRQEPLLIGSTK	3	2	1	A0A0U1RQF0	C3(Carbamidomethyl)	0	0	6.147e-05	30.06	0.210275	3	1757.96	-0.0321058	23.5169	1
	High	WLSTSIPEAQWHSSLAR	1	2	1	A0A0U1RQF0		0	0	0.0009736	29.87	0.331063	3	1969	1.51821	29.9947	0
	High	YSGTLNLDRVTR	1	2	1	A0A0U1RQF0		0	0.002	0.0561	26.95	0.440206	3	1394.74	0.182809	21.2967	1
Q96KK5	Histone H2A type 1-H OS=Homo sapiens GN=HIST1H2AH PE=1 SV=3 - [H2A1H_HUMAN]	84.99	11.72	21	4	4	6	128	13.8978	10.8872
	A3	Sequence	# PSMs	# Proteins	# Protein Groups	Protein Group Accessions	Modifications	ΔCn	q-Value	PEP	IonScore	Exp Value	Charge	MH+ [Da]	ΔM [ppm]	RT [min]	# Missed Cleavages
	High	SSRAGLQFPVGR	2	16	1	Q96KK5		0	0	0.0002418	47.2	0.00425966	3	1274.7	-0.635031	21.7835	1
	High	AGLQFPVGR	2	21	1	Q96KK5		0	0	0.02564	40.35	0.0265285	2	944.532	1.11579	24.7731	0
	High	AGLQFPVGRVHR	1	15	1	Q96KK5		0	0	0.001608	24.39	0.399579	3	1336.76	-0.359705	21.9535	1
	High	SSRAGLQFPVGRVHR	1	15	1	Q96KK5		0	0.002	0.06643	35.23	0.0436978	3	1666.93	1.12822	19.8404	2
P10809	60 kDa heat shock protein, mitochondrial OS=Homo sapiens GN=HSPD1 PE=1 SV=2 - [CH60_HUMAN]	3388.33	53.05	8	32	32	101	573	61.0164	5.87158
	A3	Sequence	# PSMs	# Proteins	# Protein Groups	Protein Group Accessions	Modifications	ΔCn	q-Value	PEP	IonScore	Exp Value	Charge	MH+ [Da]	ΔM [ppm]	RT [min]	# Missed Cleavages
	High	LVQDVANNTNEEAGDGTTTATVLAR	6	5	1	P10809		0	0	8.2151e-27	161.35	2.6924e-14	2	2560.25	1.88039	23.3785	0
	High	ALmLQGVDLLADAVAVTMGPK	4	8	1	P10809	M3(Oxidation)	0	0	2.509e-07	113.96	9.65704e-10	3	2129.13	-1.20383	46.2471	0
	High	ALmLQGVDLLADAVAVTMGPKGR	4	7	1	P10809	M3(Oxidation)	0	0	3.162e-09	95.33	6.53882e-08	3	2342.24	-5.35522	44.2543	1
	High	ALMLQGVDLLADAVAVTMGPK	2	8	1	P10809		0	0	5.291e-12	91.17	1.60215e-07	3	2113.14	-1.94406	47.7155	0
	High	ALmLQGVDLLADAVAVTmGPKGR	4	7	1	P10809	M3(Oxidation); M18(Oxidation)	0	0	2.573e-07	82.09	1.38034e-06	3	2358.26	1.23724	40.3167	1
	High	ALMLQGVDLLADAVAVTMGPKGR	2	7	1	P10809		0	0	1.406e-12	79.68	1.6556e-06	3	2326.26	0.713104	46.3007	1
	High	VGLQVVAVKAPGFGDNR	2	1	1	P10809		0	0	1.545e-11	78.17	2.5787e-06	3	1726.96	-2.67806	28.2037	1
	High	IQEIIEQLDVTTSEYEKEKLNER	4	1	1	P10809		0	0	5.981e-12	72.35	1.93346e-05	3	2807.43	-0.897744	31.5974	2
	High	ISKGANPVEIR	2	4	1	P10809		0	0	0.0001121	68.15	1.67654e-05	3	1183.68	-1.23316	16.5693	1
	High	cIPALDSLTPANEDQKIGIEIIKR	4	1	1	P10809	C1(Carbamidomethyl)	0	0	8.418e-14	67.25	2.8801e-05	3	2694.45	0.499763	32.9732	2
	High	AAVEEGIVLGGGcALLR	5	1	1	P10809	C13(Carbamidomethyl)	0	0	2.956e-06	67.05	4.97839e-05	3	1684.9	-1.62405	32.1332	0
	High	TVIIEQSWGSPKVTK	2	7	1	P10809		0	0	1.698e-07	63.13	8.03058e-05	2	1672.93	1.39009	24.1079	1
	High	NAGVEGSLIVEK	2	1	1	P10809		0	0	2.798e-07	61.77	0.000197087	2	1215.66	-0.104295	21.4854	0
	High	cIPALDSLTPANEDQK	1	1	1	P10809	C1(Carbamidomethyl)	0	0	0.0005503	61.58	0.000212052	2	1771.85	0.976771	27.6397	0
	High	TLKIPAMTIAK	4	1	1	P10809		0	0	0.00282	60.84	4.37617e-05	3	1186.72	1.11607	26.3063	1
	High	ISSIQSIVPALEIANAHR	2	1	1	P10809		0	0	6.701e-08	59.66	0.000119498	3	1919.07	-0.134668	34.008	0
	High	LAKLSDGVAVLK	3	1	1	P10809		0	0	1.127e-06	58.25	5.76799e-05	3	1213.75	0.182769	23.5941	1
	High	VGEVIVTKDDAmLLK	2	1	1	P10809	M12(Oxidation)	0	0	7.071e-06	57.56	0.0002936	2	1646.91	2.99743	24.8732	1
	High	TVIIEQSWGSPKVTKDGVTVAK	7	7	1	P10809		0	0	0.0006736	57.06	0.000180849	2	2343.3	3.47592	25.9855	2
	High	TVIIEQSWGSPK	2	7	1	P10809		0	0	0.0002992	56.62	0.000657995	2	1344.72	0.829352	24.4939	0
	High	GIIDPTKVVR	4	1	1	P10809		0	0	6.044e-05	56.56	0.000124421	2	1097.67	0.881387	23.3207	1
	High	SIAKEGFEKISK	3	5	1	P10809		0	0	0.0002047	53.34	0.000644655	2	1336.75	-0.0324585	17.4161	2
	High	VGEVIVTKDDAMLLK	2	1	1	P10809		0	0	1.007e-05	53.3	0.000769892	3	1630.91	1.88417	27.204	1
	High	TLKIPAmTIAK	4	1	1	P10809	M7(Oxidation)	0	0	7.492e-06	51.81	0.000411654	3	1202.72	0.939474	20.6859	1
	High	DRVTDALNATR	3	1	1	P10809		0	0	0.001238	50.43	0.00292778	2	1231.64	-0.327934	18.9935	1
	High	RGVmLAVDAVIAELKK	2	3	1	P10809	M4(Oxidation)	0	0	0.0007887	50.35	0.000598749	3	1729.01	1.14017	33.4888	2
	High	ALmLQGVDLLADAVAVTmGPK	2	8	1	P10809	M3(Oxidation); M18(Oxidation)	0	0	5.541e-06	49.62	0.00282028	3	2145.13	2.51292	42.6128	0
	High	VTDALNATRAAVEEGIVLGGGcALLR	1	1	1	P10809	C22(Carbamidomethyl)	0	0	2.964e-06	49.44	0.00211485	3	2626.4	-0.037627	39.2719	1
	High	VGLQVVAVKAPGFGDNRK	3	1	1	P10809		0	0	7.233e-07	49.42	0.000980018	3	1855.06	0.731658	25.9503	2
	High	IGIEIIKR	2	1	1	P10809		0	0	0.002619	48.49	0.000530923	2	941.614	-0.233673	22.5243	1
	High	KDRVTDALNATR	2	1	1	P10809		0	0	0.0001805	48.13	0.00415379	3	1359.73	0.456676	16.695	2
	High	VGEVIVTK	1	1	1	P10809		0	0	0.002748	46.91	0.00254732	2	844.514	0.663808	16.7104	0
	High	SIDLKDKYK	1	6	1	P10809		0	0	0.0004497	38.3	0.0166991	3	1109.62	-0.265979	15.4176	2
	High	KISSIQSIVPALEIANAHR	1	1	1	P10809		0	0	0.009595	37.68	0.0108592	3	2047.17	-0.334599	31.8619	1
	High	LSDGVAVLK	1	1	1	P10809		0	0	0.008046	35.9	0.0488761	2	901.536	0.434664	20.7838	0
	High	lSDGVAVLK	1	1	1	P10809	N-Term(Acetyl)	0	0	0.005244	34.97	0.0766277	2	943.544	-2.56657	24.5066	0
	High	TLNDELEIIEGmKFDR	2	3	1	P10809	M12(Oxidation)	0	0	0.002305	32.85	0.169233	3	1938.95	1.64863	31.5861	1
	High	GVmLAVDAVIAELKK	1	3	1	P10809	M3(Oxidation)	0	0	0.0246	26.72	0.236543	3	1572.9	-0.9294	36.6445	1
	High	GANPVEIR	1	4	1	P10809		0	0.004	0.09567	60.45	7.01873e-05	2	855.469	0.604737	15.302	0
F6RFD5	Destrin OS=Homo sapiens GN=DSTN PE=1 SV=1 - [F6RFD5_HUMAN]	60.79	8.89	2	1	1	1	135	15.3869	8.5874
	A3	Sequence	# PSMs	# Proteins	# Protein Groups	Protein Group Accessions	Modifications	ΔCn	q-Value	PEP	IonScore	Exp Value	Charge	MH+ [Da]	ΔM [ppm]	RT [min]	# Missed Cleavages
	High	aSGVQVADEVcR	1	2	1	F6RFD5	N-Term(Acetyl); C11(Carbamidomethyl)	0	0	0.0002496	60.79	0.000145811	2	1332.62	-1.59241	22.2358	0
P54819-5	Isoform 5 of Adenylate kinase 2, mitochondrial OS=Homo sapiens GN=AK2 - [KAD2_HUMAN]	186.69	20.09	8	2	2	4	224	24.6327	6.69775
	A3	Sequence	# PSMs	# Proteins	# Protein Groups	Protein Group Accessions	Modifications	ΔCn	q-Value	PEP	IonScore	Exp Value	Charge	MH+ [Da]	ΔM [ppm]	RT [min]	# Missed Cleavages
	High	AVLLGPPGAGKGTQAPR	2	7	1	P54819-5		0	0	6.63e-09	65.7	2.15592e-05	3	1589.91	0.0927115	20.1419	1
	High	GIHSAIDASQTPDVVFASILAAFSKATS	2	3	1	P54819-5		0	0	1.118e-05	63.05	0.000143581	3	2804.45	0.586582	47.6234	1
C9JI87	Voltage-dependent anion-selective channel protein 1 (Fragment) OS=Homo sapiens GN=VDAC1 PE=1 SV=6 - [C9JI87_HUMAN]	121.96	7.65	2	2	2	4	183	20.2621	7.32764
	A3	Sequence	# PSMs	# Proteins	# Protein Groups	Protein Group Accessions	Modifications	ΔCn	q-Value	PEP	IonScore	Exp Value	Charge	MH+ [Da]	ΔM [ppm]	RT [min]	# Missed Cleavages
	High	aVPPTYADLGKSAR	2	2	1	C9JI87	N-Term(Acetyl)	0	0	4.385e-05	66.15	7.31138e-05	2	1487.79	1.05965	23.7212	1
	High	aVPPTYADLGK	2	2	1	C9JI87	N-Term(Acetyl)	0	0	0.001525	35.04	0.0992155	2	1173.61	-1.16839	25.3202	0
P13645	Keratin, type I cytoskeletal 10 OS=Homo sapiens GN=KRT10 PE=1 SV=6 - [K1C10_HUMAN]	208.651	7.53	14	2	4	10	584	58.7917	5.21143
	A3	Sequence	# PSMs	# Proteins	# Protein Groups	Protein Group Accessions	Modifications	ΔCn	q-Value	PEP	IonScore	Exp Value	Charge	MH+ [Da]	ΔM [ppm]	RT [min]	# Missed Cleavages
	High	GSLGGGFSSGGFSGGSFSR	1	1	1	P13645		0	0	2.746e-08	98.62	2.7577e-08	2	1707.77	0.805651	26.6949	0
	High	LASYLDKVR	2	9	2	P08727;P13645		0	0	0.0003667	43.8	0.00375391	3	1064.61	0.90427	19.4802	1
	High	LAADDFR	4	27	3	P05783;P08727;P13645		0	0	0.03933	39.76	0.00928943	2	807.4	0.21741	18.0624	0
	High	VTmQNLNDRLASYLDKVR	3	3	1	P13645	M3(Oxidation)	0	0	0.000134	30.64	0.243835	4	2152.12	0.139648	29.1213	2
P27797	Calreticulin OS=Homo sapiens GN=CALR PE=1 SV=1 - [CALR_HUMAN]	209.285	12.95	3	4	4	8	417	48.1118	4.43701
	A3	Sequence	# PSMs	# Proteins	# Protein Groups	Protein Group Accessions	Modifications	ΔCn	q-Value	PEP	IonScore	Exp Value	Charge	MH+ [Da]	ΔM [ppm]	RT [min]	# Missed Cleavages
	High	IKDPDASKPEDWDER	3	2	1	P27797		0	0	0.0004061	65.22	6.88993e-05	4	1800.84	-0.132668	17.5059	1
	High	SGTIFDNFLITNDEAYAEEFGNETWGVTK	2	2	1	P27797		0	0	1.153e-06	60.09	0.000242473	3	3268.49	-2.09409	44.3321	0
	High	KIKDPDASKPEDWDER	2	2	1	P27797		0	0	1.93e-07	50.88	0.0024722	4	1928.93	-2.14858	16.4876	2
	High	NVLINKDIR	1	2	1	P27797		0	0	0.001365	37.03	0.0218761	3	1084.65	0.170401	18.3433	1
P07996-2	Isoform 2 of Thrombospondin-1 OS=Homo sapiens GN=THBS1 - [TSP1_HUMAN]	231.63	6.18	3	5	5	6	1085	120.071	4.88135
	A3	Sequence	# PSMs	# Proteins	# Protein Groups	Protein Group Accessions	Modifications	ΔCn	q-Value	PEP	IonScore	Exp Value	Charge	MH+ [Da]	ΔM [ppm]	RT [min]	# Missed Cleavages
	High	FVFGTTPEDILR	1	2	1	P07996-2		0	0	1.946e-05	86.73	4.81446e-07	2	1394.73	1.03708	34.5797	0
	High	TIVTTLQDSIR	2	2	1	P07996-2		0	0	0.004799	68.24	2.90939e-05	2	1246.7	-3.48354	28.5756	0
	High	GTSQNDPNWVVR	1	2	1	P07996-2		0	0	3.574e-05	65.41	6.17202e-05	2	1372.66	-1.34364	20.0848	0
	High	IAKGGVNDNFQGVLQNVR	1	2	1	P07996-2		0	0	0.001152	44.49	0.00958604	3	1929.03	-1.80131	26.5219	1
	High	NALWHTGNTPGQVR	1	3	1	P07996-2		0	0	3.458e-05	35.67	0.0922956	3	1550.78	-2.39408	19.7717	0
P31930	Cytochrome b-c1 complex subunit 1, mitochondrial OS=Homo sapiens GN=UQCRC1 PE=1 SV=3 - [QCR1_HUMAN]	126.59	9.17	1	4	4	6	480	52.6124	6.3667
	A3	Sequence	# PSMs	# Proteins	# Protein Groups	Protein Group Accessions	Modifications	ΔCn	q-Value	PEP	IonScore	Exp Value	Charge	MH+ [Da]	ΔM [ppm]	RT [min]	# Missed Cleavages
	High	NALVSHLDGTTPVcEDIGR	2	1	1	P31930	C14(Carbamidomethyl)	0	0	5.175e-07	59.31	0.000386356	3	2054	0.119463	25.4853	0
	High	IAEVDASVVR	1	1	1	P31930		0	0	0.02181	35.36	0.085837	2	1058.59	2.11604	19.5732	0
	High	RIPLAEWESR	2	1	1	P31930		0	0	0.02885	31.28	0.186332	2	1256.67	-2.17933	23.7507	1
	High	IAEVDASVVREIcSK	1	1	1	P31930	C13(Carbamidomethyl)	0	0	0.03201	16.16	8.07413	3	1675.86	-2.76372	25.5061	1
V9GZ17	Tubulin alpha-8 chain (Fragment) OS=Homo sapiens GN=TUBA8 PE=1 SV=1 - [V9GZ17_HUMAN]	174.844	15.64	1	1	3	6	275	31.0508	8.29443
	A3	Sequence	# PSMs	# Proteins	# Protein Groups	Protein Group Accessions	Modifications	ΔCn	q-Value	PEP	IonScore	Exp Value	Charge	MH+ [Da]	ΔM [ppm]	RT [min]	# Missed Cleavages
	High	xFDGALNVDLTEFQTNLVPYPR	2	1	1	V9GZ17	N-Term(Acetyl); X1(N)	0	0	8.301e-13	96.53	6.92339e-08	3	2565.31	18.5908	38.2679	0
	High	xFDGALNVDLTEFQTNLVPYPR	2	1	1	V9GZ17	X1(R)	0	0	2.461e-14	96.53	6.92339e-08	3	2565.31	0.0258333	38.2679	1
	High	VGINYQPPTVVPGGDLAKVQR	1	15	2	P68363;V9GZ17		0	0	1.035e-05	38.02	0.0224888	3	2208.21	-2.06128	28.3646	1
	High	VGINYQPPTVVPGGDLAK	1	15	2	P68363;V9GZ17		0	0	0.01168	25.68	0.55999	2	1824.98	-3.47277	28.7348	0
A0A0A0MRQ5	Peroxiredoxin-1 OS=Homo sapiens GN=PRDX1 PE=1 SV=1 - [A0A0A0MRQ5_HUMAN]	45.45	15.46	3	1	1	2	97	10.6695	8.71924
	A3	Sequence	# PSMs	# Proteins	# Protein Groups	Protein Group Accessions	Modifications	ΔCn	q-Value	PEP	IonScore	Exp Value	Charge	MH+ [Da]	ΔM [ppm]	RT [min]	# Missed Cleavages
	High	sSGNAKIGHPAPNFK	2	3	1	A0A0A0MRQ5	N-Term(Acetyl)	0	0	0.0001171	37.4	0.0512064	3	1566.8	-0.0287329	17.633	1
P04264	Keratin, type II cytoskeletal 1 OS=Homo sapiens GN=KRT1 PE=1 SV=6 - [K2C1_HUMAN]	515.192	9.94	1	7	7	15	644	65.999	8.11865
	A3	Sequence	# PSMs	# Proteins	# Protein Groups	Protein Group Accessions	Modifications	ΔCn	q-Value	PEP	IonScore	Exp Value	Charge	MH+ [Da]	ΔM [ppm]	RT [min]	# Missed Cleavages
	High	SLDLDSIIAEVKAQYEDIAQK	4	1	1	P04264		0	0	5.821e-09	83.98	1.11145e-06	3	2349.22	-0.581086	45.2161	1
	High	SLVNLGGSKSISISVAR	3	1	1	P04264		0	0	2.296e-09	74.83	2.90705e-06	3	1687.97	-1.19522	27.9981	1
	High	SLDLDSIIAEVK	2	1	1	P04264		0	0	1.704e-08	74.36	9.61899e-06	2	1302.71	-0.511365	37.3793	0
	High	SLNNQFASFIDKVR	1	1	1	P04264		0	0	8.489e-09	64.04	9.94624e-05	3	1638.86	-0.933421	32.7136	1
	High	SISISVAR	1	1	1	P04264		0	0	0.01772	56.49	0.000238861	2	832.488	-1.43655	19.831	0
	High	SLVNLGGSK	3	1	1	P04264		0	0	0.01871	38.51	0.0331394	2	874.5	1.34196	19.3503	0
	High	TNAENEFVTIKK	1	1	1	P04264		0	0.006	0.1786	23.07	1.24329	3	1393.73	0.599167	19.2461	1
P62854	40S ribosomal protein S26 OS=Homo sapiens GN=RPS26 PE=1 SV=3 - [RS26_HUMAN]	26.65	13.04	2	1	1	1	115	13.0071	11.0044
	A3	Sequence	# PSMs	# Proteins	# Protein Groups	Protein Group Accessions	Modifications	ΔCn	q-Value	PEP	IonScore	Exp Value	Charge	MH+ [Da]	ΔM [ppm]	RT [min]	# Missed Cleavages
	High	FRPAGAAPRPPPKPm	1	2	1	P62854	M15(Oxidation)	0	0	0.0006104	26.65	0.476122	4	1605.87	-0.018346	16.1835	0
P05787	Keratin, type II cytoskeletal 8 OS=Homo sapiens GN=KRT8 PE=1 SV=7 - [K2C8_HUMAN]	1318.34	32.51	17	18	20	61	483	53.6711	5.59229
	A3	Sequence	# PSMs	# Proteins	# Protein Groups	Protein Group Accessions	Modifications	ΔCn	q-Value	PEP	IonScore	Exp Value	Charge	MH+ [Da]	ΔM [ppm]	RT [min]	# Missed Cleavages
	High	SLDmDSIIAEVKAQYEDIANR	3	3	1	P05787	M4(Oxidation)	0	0	2.739e-10	98.29	5.16361e-08	3	2397.16	-0.599725	37.4906	1
	High	LEGLTDEINFLR	2	5	1	P05787		0	0	3.518e-06	93.15	1.44719e-07	2	1419.75	-1.40454	34.8944	0
	High	SLDMDSIIAEVKAQYEDIANR	3	3	1	P05787		0	0	9.442e-16	86.81	7.67614e-07	3	2381.16	-0.252912	43.5408	1
	High	SLDmDSIIAEVK	2	3	1	P05787	M4(Oxidation)	0	0	2.162e-05	78.86	3.72629e-06	2	1336.67	-0.353923	26.3905	0
	High	DGKLVSESSDVLPK	7	2	1	P05787		0	0	0.0003538	64.47	0.000106128	2	1473.78	1.48908	21.4251	1
	High	NISRLQAEIEGLKGQR	9	2	1	P05787		0	0	2.004e-07	63.66	5.24812e-05	3	1812.01	1.64489	25.4665	2
	High	TLNNKFASFIDKVR	2	16	4	P05787;P02538;P08729;P35908		0	0	1.945e-05	58.87	0.000195096	4	1652.91	0.852727	27.8987	2
	High	ASLEAAIADAEQR	3	2	1	P05787		0	0	0.0002012	57.89	0.000509853	3	1344.68	2.78249	26.3215	0
	High	LQAEIEGLKGQR	5	2	1	P05787		0	0	9.261e-06	57.63	0.000343442	2	1341.75	-1.07575	19.2703	1
	High	lSELEAALQR	1	2	1	P05787	N-Term(Acetyl)	0	0	0.001127	54.66	0.000876151	2	1171.63	0.395557	30.2996	0
	High	LSELEAALQR	3	2	1	P05787		0	0	0.002483	50.47	0.00255453	2	1129.62	0.361475	24.3936	0
	High	DVDEAYMNKVELESR	2	5	1	P05787		0	0	5.914e-07	47.34	0.00402582	3	1797.83	-1.26151	23.4204	1
	High	LVSESSDVLPK	2	2	1	P05787		0	0	0.01006	46.93	0.00663965	2	1173.63	-2.32683	20.3504	0
	High	FASFIDKVR	2	25	4	P05787;P02538;P08729;P35908		0	0	0.0001216	42.22	0.00784827	3	1082.6	-0.105765	23.584	1
	High	TEmENEFVLIKK	1	5	1	P05787	M3(Oxidation)	0	0	0.03856	42.01	0.0162476	3	1496.77	1.9088	22.8564	1
	High	AVVVKKIETR	2	2	1	P05787		0	0	0.0006466	40.46	0.00185297	3	1142.72	-0.757577	15.3832	2
	High	SLDMDSIIAEVKAQYEDIANRSR	1	2	1	P05787		0	0	0.003388	37.39	0.062131	4	2624.3	-0.78185	42.5199	2
	High	ASLEAAIADAEQRGELAIKDANAK	4	2	1	P05787		0	0	5.899e-05	30.98	0.224117	3	2455.27	-1.66902	34.6194	2
	High	IETRDGKLVSESSDVLPK	1	2	1	P05787		0	0	0.001671	20.4	2.2057	3	1973.06	0.0443974	21.5762	2
	High	LSELEAALQRAKQDMAR	1	2	1	P05787		0	0	0.009345	18.3	3.91002	3	1930.02	2.13486	30.2374	2
	High	LSELEAALQRAKQDmAR	1	2	1	P05787	M15(Oxidation)	0	0	0.01229	14.93	9.363	3	1946.02	4.60488	24.8154	2
	High	lQAEIEGLKGQR	2	2	1	P05787	N-Term(Acetyl)	0	0.001	0.04423	19.13	1.89684	3	1383.77	4.83134	22.9675	1
	High	AQYEDIANR	1	4	1	P05787		0	0.009	0.2387	27.07	0.397875	2	1079.51	1.23737	15.7588	0
	High	ASLEAAIADAEQRGELAIK	1	2	1	P05787		0	0.009	0.2262	20.99	1.93268	3	1956.04	-1.05747	33.4588	1
O75323-2	Isoform 2 of Protein NipSnap homolog 2 OS=Homo sapiens GN=GBAS - [NIPS2_HUMAN]	40.9934	4.45	2	1	1	2	247	29.0341	10.3452
	A3	Sequence	# PSMs	# Proteins	# Protein Groups	Protein Group Accessions	Modifications	ΔCn	q-Value	PEP	IonScore	Exp Value	Charge	MH+ [Da]	ΔM [ppm]	RT [min]	# Missed Cleavages
	High	ImIPLKTSPLQ	2	2	1	O75323-2	M2(Oxidation)	0	0.004	0.1021	34.44	0.0610854	2	1256.72	-4.09332	28.4199	1
K7EQQ3	Keratin, type I cytoskeletal 9 OS=Homo sapiens GN=KRT9 PE=1 SV=1 - [K7EQQ3_HUMAN]	53.3	4.36	2	1	1	1	390	39.5045	4.99561
	A3	Sequence	# PSMs	# Proteins	# Protein Groups	Protein Group Accessions	Modifications	ΔCn	q-Value	PEP	IonScore	Exp Value	Charge	MH+ [Da]	ΔM [ppm]	RT [min]	# Missed Cleavages
	High	HGVQELEIELQSQLSKK	1	2	1	K7EQQ3		0	0	0.0005815	53.3	0.000883552	3	1966.06	1.14745	29.9159	1
Q86V81	THO complex subunit 4 OS=Homo sapiens GN=ALYREF PE=1 SV=3 - [THOC4_HUMAN]	37.65	4.28	2	1	1	1	257	26.8716	11.1509
	A3	Sequence	# PSMs	# Proteins	# Protein Groups	Protein Group Accessions	Modifications	ΔCn	q-Value	PEP	IonScore	Exp Value	Charge	MH+ [Da]	ΔM [ppm]	RT [min]	# Missed Cleavages
	High	SLGTADVHFER	1	2	1	Q86V81		0	0	0.0003993	37.65	0.0481959	3	1231.61	-0.519741	20.1624	0
P50995-2	Isoform 2 of Annexin A11 OS=Homo sapiens GN=ANXA11 - [ANX11_HUMAN]	34.39	4.03	2	1	1	2	472	51.2096	7.66455
	A3	Sequence	# PSMs	# Proteins	# Protein Groups	Protein Group Accessions	Modifications	ΔCn	q-Value	PEP	IonScore	Exp Value	Charge	MH+ [Da]	ΔM [ppm]	RT [min]	# Missed Cleavages
	High	GTITDAPGFDPLRDAEVLR	2	2	1	P50995-2		0	0	0.002309	33.5	0.146177	3	2043.05	0.284549	33.284	1
Q16531-2	Isoform 2 of DNA damage-binding protein 1 OS=Homo sapiens GN=DDB1 - [DDB1_HUMAN]	80.79	3.99	2	1	1	2	451	50.5784	5.23682
	A3	Sequence	# PSMs	# Proteins	# Protein Groups	Protein Group Accessions	Modifications	ΔCn	q-Value	PEP	IonScore	Exp Value	Charge	MH+ [Da]	ΔM [ppm]	RT [min]	# Missed Cleavages
	High	EATADDLIKVVEELTRIH	2	2	1	Q16531-2		0	0	5.525e-06	53.78	0.000844078	3	2052.1	0.506532	45.377	2
H3BRG4	Cytochrome b-c1 complex subunit 2, mitochondrial OS=Homo sapiens GN=UQCRC2 PE=1 SV=1 - [H3BRG4_HUMAN]	181.949	3.88	2	1	1	2	412	44.607	8.99756
	A3	Sequence	# PSMs	# Proteins	# Protein Groups	Protein Group Accessions	Modifications	ΔCn	q-Value	PEP	IonScore	Exp Value	Charge	MH+ [Da]	ΔM [ppm]	RT [min]	# Missed Cleavages
	High	TIAQGNLSNTDVQAAK	2	2	1	H3BRG4		0	0	5.838e-08	108.84	4.56245e-09	2	1630.84	-0.920389	18.4701	0
Q9BPW8	Protein NipSnap homolog 1 OS=Homo sapiens GN=NIPSNAP1 PE=1 SV=1 - [NIPS1_HUMAN]	36.39	3.87	1	1	1	1	284	33.2888	9.30518
	A3	Sequence	# PSMs	# Proteins	# Protein Groups	Protein Group Accessions	Modifications	ΔCn	q-Value	PEP	IonScore	Exp Value	Charge	MH+ [Da]	ΔM [ppm]	RT [min]	# Missed Cleavages
	High	ImIPLKISPLQ	1	1	1	Q9BPW8	M2(Oxidation)	0	0.002	0.07658	36.39	0.0126288	2	1268.77	1.70796	34.069	1
A0A0C4DGZ5	Tyrosine--tRNA ligase OS=Homo sapiens GN=YARS PE=1 SV=1 - [A0A0C4DGZ5_HUMAN]	50.7	3.87	2	1	1	1	388	43.877	8.646
	A3	Sequence	# PSMs	# Proteins	# Protein Groups	Protein Group Accessions	Modifications	ΔCn	q-Value	PEP	IonScore	Exp Value	Charge	MH+ [Da]	ΔM [ppm]	RT [min]	# Missed Cleavages
	High	gDAPSPEEKLHLITR	1	2	1	A0A0C4DGZ5	N-Term(Acetyl)	0	0	9.637e-09	50.7	0.00262448	3	1704.89	0.0530532	24.3535	1
E9PFG7	2-oxoglutarate dehydrogenase, mitochondrial OS=Homo sapiens GN=OGDH PE=1 SV=1 - [E9PFG7_HUMAN]	31.45	3.55	6	2	2	3	873	98.9525	7.45947
	A3	Sequence	# PSMs	# Proteins	# Protein Groups	Protein Group Accessions	Modifications	ΔCn	q-Value	PEP	IonScore	Exp Value	Charge	MH+ [Da]	ΔM [ppm]	RT [min]	# Missed Cleavages
	High	VIPEDGPAAQNPENVKR	1	6	1	E9PFG7		0	0	9.117e-05	27.93	0.508481	3	1833.95	2.73852	17.1882	1
	High	SSFDEmLPGTHFQR	2	6	1	E9PFG7	M6(Oxidation)	0	0.001	0.04375	25.02	0.548023	3	1667.75	-0.281465	23.567	0
H0YDD4	Acetyltransferase component of pyruvate dehydrogenase complex (Fragment) OS=Homo sapiens GN=DLAT PE=1 SV=1 - [H0YDD4_HUMAN]	53.91	3.55	3	2	2	4	479	51.1691	8.51416
	A3	Sequence	# PSMs	# Proteins	# Protein Groups	Protein Group Accessions	Modifications	ΔCn	q-Value	PEP	IonScore	Exp Value	Charge	MH+ [Da]	ΔM [ppm]	RT [min]	# Missed Cleavages
	High	DIDSFVPSK	2	3	1	H0YDD4		0	0	0.0201	26.13	0.524861	2	1007.5	0.536123	22.8282	0
	High	VFVSPLAK	2	3	1	H0YDD4		0	0.002	0.07921	32.41	0.0389538	2	860.525	1.6001	22.7204	0
P09622-2	Isoform 2 of Dihydrolipoyl dehydrogenase, mitochondrial OS=Homo sapiens GN=DLD - [DLDH_HUMAN]	95.2355	3.41	4	1	1	2	410	43.5596	7.03467
	A3	Sequence	# PSMs	# Proteins	# Protein Groups	Protein Group Accessions	Modifications	ΔCn	q-Value	PEP	IonScore	Exp Value	Charge	MH+ [Da]	ΔM [ppm]	RT [min]	# Missed Cleavages
	High	NLGLEELGIELDPR	2	4	1	P09622-2		0	0	0.000101	67.39	3.80556e-05	2	1567.84	4.97525	36.4078	0
Q09666	Neuroblast differentiation-associated protein AHNAK OS=Homo sapiens GN=AHNAK PE=1 SV=2 - [AHNK_HUMAN]	54.4	3.28	1	2	2	3	5890	628.699	6.15088
	A3	Sequence	# PSMs	# Proteins	# Protein Groups	Protein Group Accessions	Modifications	ΔCn	q-Value	PEP	IonScore	Exp Value	Charge	MH+ [Da]	ΔM [ppm]	RT [min]	# Missed Cleavages
	High	FSmPGFKAEGPEVDVNLPK	1	1	1	Q09666	M3(Oxidation)	0	0	0.01452	41.67	0.0260701	3	2078.02	-0.893163	28.0109	1
	High	ISmPDLDLNLKGPK	2	1	1	Q09666	M3(Oxidation)	0	0	8.396e-05	37.23	0.0461259	3	1556.83	-0.578434	25.5945	1
P48735-2	Isoform 2 of Isocitrate dehydrogenase [NADP], mitochondrial OS=Homo sapiens GN=IDH2 - [IDHP_HUMAN]	79.11	3.25	2	1	1	2	400	45.1508	7.75244
	A3	Sequence	# PSMs	# Proteins	# Protein Groups	Protein Group Accessions	Modifications	ΔCn	q-Value	PEP	IonScore	Exp Value	Charge	MH+ [Da]	ΔM [ppm]	RT [min]	# Missed Cleavages
	High	LVPGWTKPITIGR	2	2	1	P48735-2		0	0	3.389e-06	55.09	0.000139229	3	1437.85	-3.36815	27.5468	0
A0A087WWY3	Filamin-A OS=Homo sapiens GN=FLNA PE=1 SV=1 - [A0A087WWY3_HUMAN]	120.4	3.2	6	4	4	4	2315	245.697	5.97314
	A3	Sequence	# PSMs	# Proteins	# Protein Groups	Protein Group Accessions	Modifications	ΔCn	q-Value	PEP	IonScore	Exp Value	Charge	MH+ [Da]	ΔM [ppm]	RT [min]	# Missed Cleavages
	High	AFGPGLQGGSAGSPAR	1	5	1	A0A087WWY3		0	0	1.732e-10	80.86	2.34826e-06	2	1429.71	-3.26685	19.4588	0
	High	TGVAVNKPAEFTVDAK	1	5	1	A0A087WWY3		0	0	3.468e-06	44.9	0.00943599	3	1646.87	-0.994106	21.6084	0
	High	VAQPTITDNKDGTVTVR	1	6	1	A0A087WWY3		0	0	9.651e-05	36.07	0.072335	3	1814.96	-1.29101	19.3914	1
	High	IVGPSGAAVPcKVEPGLGADNSVVR	1	5	1	A0A087WWY3	C11(Carbamidomethyl)	0	0	1.347e-05	23.07	1.23441	3	2449.28	-1.60135	25.5495	1
D6RGI3	Septin 11, isoform CRA_b OS=Homo sapiens GN=SEPT11 PE=1 SV=1 - [D6RGI3_HUMAN]	41.57	3.06	3	1	1	1	425	48.9751	6.96143
	A3	Sequence	# PSMs	# Proteins	# Protein Groups	Protein Group Accessions	Modifications	ΔCn	q-Value	PEP	IonScore	Exp Value	Charge	MH+ [Da]	ΔM [ppm]	RT [min]	# Missed Cleavages
	High	aVAVGRPSNEELR	1	3	1	D6RGI3	N-Term(Acetyl)	0	0.002	0.06147	41.57	0.0149043	2	1439.76	1.00571	20.2702	0
Q14315-2	Isoform 2 of Filamin-C OS=Homo sapiens GN=FLNC - [FLNC_HUMAN]	149.16	3.01	2	5	5	5	2692	287.102	5.97314
	A3	Sequence	# PSMs	# Proteins	# Protein Groups	Protein Group Accessions	Modifications	ΔCn	q-Value	PEP	IonScore	Exp Value	Charge	MH+ [Da]	ΔM [ppm]	RT [min]	# Missed Cleavages
	High	AWGPGLETGQVGK	1	2	1	Q14315-2		0	0	9.069e-05	71.04	1.85271e-05	2	1299.67	-1.3259	22.9928	0
	High	SPFPVHVSEAcNPNAcR	1	2	1	Q14315-2	C11(Carbamidomethyl); C16(Carbamidomethyl)	0	0	6.105e-05	48.68	0.00236548	3	1941.87	0.110612	21.4981	0
	High	GAGTGGLGLAIEGPSEAK	1	2	1	Q14315-2		0	0	0.000131	47.6	0.00472682	2	1584.82	0.873945	25.9237	0
	High	TARPNITDNKDGTITVR	1	2	1	Q14315-2		0	0	1.686e-05	45.96	0.00736708	4	1871.99	-1.64218	17.8844	1
	High	VVTRGPGLSQAFVGQK	1	2	1	Q14315-2		0	0	0.002245	22.28	0.836764	3	1643.92	-0.0904487	21.8719	1
E7EQR4	Ezrin OS=Homo sapiens GN=EZR PE=1 SV=3 - [E7EQR4_HUMAN]	81.1	2.9	9	2	2	4	586	69.3287	6.16357
	A3	Sequence	# PSMs	# Proteins	# Protein Groups	Protein Group Accessions	Modifications	ΔCn	q-Value	PEP	IonScore	Exp Value	Charge	MH+ [Da]	ΔM [ppm]	RT [min]	# Missed Cleavages
	High	IGFPWSEIR	3	6	1	E7EQR4		0	0	0.01549	45.19	0.00864184	2	1104.58	-0.483276	33.6882	0
	High	IALLEEAR	1	5	1	E7EQR4		0	0	0.007435	38.78	0.0272086	2	914.528	-2.31958	23.2516	0
Q96GW1	Endoplasmin OS=Homo sapiens GN=HSP90B1 PE=1 SV=1 - [Q96GW1_HUMAN]	50.05	2.86	2	1	1	1	315	35.4278	4.70361
	A3	Sequence	# PSMs	# Proteins	# Protein Groups	Protein Group Accessions	Modifications	ΔCn	q-Value	PEP	IonScore	Exp Value	Charge	MH+ [Da]	ΔM [ppm]	RT [min]	# Missed Cleavages
	High	SGTSEFLNK	1	2	1	Q96GW1		0	0	8.359e-05	50.05	0.00153868	2	982.486	1.87905	17.2255	0
O75369-5	Isoform 5 of Filamin-B OS=Homo sapiens GN=FLNB - [FLNB_HUMAN]	87.0958	2.8	10	4	4	4	2146	230.145	5.5415
	A3	Sequence	# PSMs	# Proteins	# Protein Groups	Protein Group Accessions	Modifications	ΔCn	q-Value	PEP	IonScore	Exp Value	Charge	MH+ [Da]	ΔM [ppm]	RT [min]	# Missed Cleavages
	High	TATPEIVDNKDGTVTVR	1	10	1	O75369-5		0	0	3.363e-07	58.08	0.000502188	3	1815.94	0.115169	21.1076	1
	High	IAGPGLGSGVR	1	10	1	O75369-5		0	0	4.33e-05	56.34	0.000204633	2	983.565	1.19913	18.3583	0
	High	KVVPcLVTPVTGRENSTAK	1	10	1	O75369-5	C5(Carbamidomethyl)	0	0	0.0001238	29.79	0.198521	3	2056.12	-0.352261	21.1597	2
	High	AWGPGLHGGIVGR	1	10	1	O75369-5		0	0	0.0003111	23.21	1.08447	3	1276.69	-1.75175	23.3077	0
Q16555-2	Isoform 2 of Dihydropyrimidinase-related protein 2 OS=Homo sapiens GN=DPYSL2 - [DPYL2_HUMAN]	74.89	2.8	2	1	1	2	536	58.1264	6.15088
	A3	Sequence	# PSMs	# Proteins	# Protein Groups	Protein Group Accessions	Modifications	ΔCn	q-Value	PEP	IonScore	Exp Value	Charge	MH+ [Da]	ΔM [ppm]	RT [min]	# Missed Cleavages
	High	GLYDGPVcEVSVTPK	2	2	1	Q16555-2	C8(Carbamidomethyl)	0	0	0.0001877	56.21	0.000786922	2	1620.79	-0.291672	25.8109	0
E7EQG2	Eukaryotic initiation factor 4A-II OS=Homo sapiens GN=EIF4A2 PE=1 SV=1 - [E7EQG2_HUMAN]	98.3761	2.76	4	1	1	2	362	41.2642	5.64307
	A3	Sequence	# PSMs	# Proteins	# Protein Groups	Protein Group Accessions	Modifications	ΔCn	q-Value	PEP	IonScore	Exp Value	Charge	MH+ [Da]	ΔM [ppm]	RT [min]	# Missed Cleavages
	High	VLITTDLLAR	2	4	1	E7EQG2		0	0	2.203e-08	75.68	1.41823e-06	2	1114.68	-1.58726	30.4441	0
P00390-5	Isoform 4 of Glutathione reductase, mitochondrial OS=Homo sapiens GN=GSR - [GSHR_HUMAN]	109.46	2.73	5	1	1	2	440	47.2372	8.74854
	A3	Sequence	# PSMs	# Proteins	# Protein Groups	Protein Group Accessions	Modifications	ΔCn	q-Value	PEP	IonScore	Exp Value	Charge	MH+ [Da]	ΔM [ppm]	RT [min]	# Missed Cleavages
	High	ALLTPVAIAAGR	2	5	1	P00390-5		0	0	2.95e-07	66.12	5.97419e-06	2	1152.71	1.60343	29.0461	0
Q08211	ATP-dependent RNA helicase A OS=Homo sapiens GN=DHX9 PE=1 SV=4 - [DHX9_HUMAN]	26.11	2.68	1	1	1	1	1270	140.869	6.84424
	A3	Sequence	# PSMs	# Proteins	# Protein Groups	Protein Group Accessions	Modifications	ΔCn	q-Value	PEP	IonScore	Exp Value	Charge	MH+ [Da]	ΔM [ppm]	RT [min]	# Missed Cleavages
	High	AIEPPPLDAVIEAEHTLRELDALDANDELTPLGR	1	1	1	Q08211		0	0	0.0001212	26.11	0.557774	4	3693.91	2.55167	46.013	1
O75439	Mitochondrial-processing peptidase subunit beta OS=Homo sapiens GN=PMPCB PE=1 SV=2 - [MPPB_HUMAN]	60.8	2.45	2	1	1	1	489	54.3315	6.82959
	A3	Sequence	# PSMs	# Proteins	# Protein Groups	Protein Group Accessions	Modifications	ΔCn	q-Value	PEP	IonScore	Exp Value	Charge	MH+ [Da]	ΔM [ppm]	RT [min]	# Missed Cleavages
	High	LcTSVTESEVAR	1	2	1	O75439	C2(Carbamidomethyl)	0	0	0.001029	60.8	0.000208523	2	1351.65	1.26731	18.6233	0
B4DUR8	T-complex protein 1 subunit gamma OS=Homo sapiens GN=CCT3 PE=1 SV=1 - [B4DUR8_HUMAN]	63.84	2.2	3	1	1	1	500	55.6387	5.64307
	A3	Sequence	# PSMs	# Proteins	# Protein Groups	Protein Group Accessions	Modifications	ΔCn	q-Value	PEP	IonScore	Exp Value	Charge	MH+ [Da]	ΔM [ppm]	RT [min]	# Missed Cleavages
	High	AVAQALEVIPR	1	3	1	B4DUR8		0	0	1.966e-07	63.84	1.93926e-05	2	1166.69	-0.309361	27.053	0
P36957-2	Isoform 2 of Dihydrolipoyllysine-residue succinyltransferase component of 2-oxoglutarate dehydrogenase complex, mitochondrial OS=Homo sapiens GN=DLST - [ODO2_HUMAN]	69.0261	2.18	2	1	1	2	367	39.5279	9.5542
	A3	Sequence	# PSMs	# Proteins	# Protein Groups	Protein Group Accessions	Modifications	ΔCn	q-Value	PEP	IonScore	Exp Value	Charge	MH+ [Da]	ΔM [ppm]	RT [min]	# Missed Cleavages
	High	GLVVPVIR	2	2	1	P36957-2		0	0	0.03043	46.07	7.66234e-05	2	852.566	-1.17521	27.3191	0
O43854-2	Isoform 2 of EGF-like repeat and discoidin I-like domain-containing protein 3 OS=Homo sapiens GN=EDIL3 - [EDIL3_HUMAN]	46.75	2.13	2	1	1	2	470	52.7136	7.78174
	A3	Sequence	# PSMs	# Proteins	# Protein Groups	Protein Group Accessions	Modifications	ΔCn	q-Value	PEP	IonScore	Exp Value	Charge	MH+ [Da]	ΔM [ppm]	RT [min]	# Missed Cleavages
	High	NVIDPPIYAR	2	2	1	O43854-2		0	0	0.006699	44	0.0110554	2	1157.63	-0.515187	23.8626	0
Q96AE4	Far upstream element-binding protein 1 OS=Homo sapiens GN=FUBP1 PE=1 SV=3 - [FUBP1_HUMAN]	63.72	2.02	3	1	1	1	644	67.5185	7.60596
	A3	Sequence	# PSMs	# Proteins	# Protein Groups	Protein Group Accessions	Modifications	ΔCn	q-Value	PEP	IonScore	Exp Value	Charge	MH+ [Da]	ΔM [ppm]	RT [min]	# Missed Cleavages
	High	IGGNEGIDVPIPR	1	3	1	Q96AE4		0	0	9.707e-08	63.72	8.90003e-05	2	1336.72	-1.86373	27.1429	0
Q99798	Aconitate hydratase, mitochondrial OS=Homo sapiens GN=ACO2 PE=1 SV=2 - [ACON_HUMAN]	76.81	1.92	2	1	1	1	780	85.3719	7.60596
	A3	Sequence	# PSMs	# Proteins	# Protein Groups	Protein Group Accessions	Modifications	ΔCn	q-Value	PEP	IonScore	Exp Value	Charge	MH+ [Da]	ΔM [ppm]	RT [min]	# Missed Cleavages
	High	NAVTQEFGPVPDTAR	1	2	1	Q99798		0	0	2.584e-08	76.81	6.02731e-06	2	1601.79	-0.364552	23.9273	0
P14314-2	Isoform 2 of Glucosidase 2 subunit beta OS=Homo sapiens GN=PRKCSH - [GLU2B_HUMAN]	29.8	1.9	3	1	1	1	525	59.1407	4.42432
	A3	Sequence	# PSMs	# Proteins	# Protein Groups	Protein Group Accessions	Modifications	ΔCn	q-Value	PEP	IonScore	Exp Value	Charge	MH+ [Da]	ΔM [ppm]	RT [min]	# Missed Cleavages
	High	SLEDQVEmLR	1	3	1	P14314-2	M8(Oxidation)	0	0	0.02175	29.8	0.252358	2	1235.59	-0.214401	24.4649	0
Q7Z406-5	Isoform 5 of Myosin-14 OS=Homo sapiens GN=MYH14 - [MYH14_HUMAN]	119.81	1.89	11	1	2	2	1478	167.793	5.92236
	A3	Sequence	# PSMs	# Proteins	# Protein Groups	Protein Group Accessions	Modifications	ΔCn	q-Value	PEP	IonScore	Exp Value	Charge	MH+ [Da]	ΔM [ppm]	RT [min]	# Missed Cleavages
	High	QLLQANPILEAFGNAK	1	12	2	P35579;Q7Z406-5		0	0	1.595e-10	93.53	7.68774e-08	2	1726.95	3.13724	38.0947	0
	High	RLELQLQEVQGR	1	6	1	Q7Z406-5		0	0	0.002031	58.28	0.000196069	3	1468.82	0.521091	23.6722	1
P49189-2	Isoform 2 of 4-trimethylaminobutyraldehyde dehydrogenase OS=Homo sapiens GN=ALDH9A1 - [AL9A1_HUMAN]	31.9	1.65	2	1	1	1	424	46.4243	5.5415
	A3	Sequence	# PSMs	# Proteins	# Protein Groups	Protein Group Accessions	Modifications	ΔCn	q-Value	PEP	IonScore	Exp Value	Charge	MH+ [Da]	ΔM [ppm]	RT [min]	# Missed Cleavages
	High	ILLEAAR	1	2	1	P49189-2		0	0.002	0.07427	31.9	0.0350267	2	785.487	-1.0721	19.7186	0
A0A0A0MTN9	NADPH:adrenodoxin oxidoreductase, mitochondrial OS=Homo sapiens GN=FDXR PE=1 SV=1 - [A0A0A0MTN9_HUMAN]	39.97	1.59	14	1	1	2	439	47.9981	6.7417
	A3	Sequence	# PSMs	# Proteins	# Protein Groups	Protein Group Accessions	Modifications	ΔCn	q-Value	PEP	IonScore	Exp Value	Charge	MH+ [Da]	ΔM [ppm]	RT [min]	# Missed Cleavages
	High	LTELLLR	2	14	1	A0A0A0MTN9		0	0.001	0.04241	32.42	0.0576233	2	857.545	-0.928193	26.0271	0
Q9NZM1-5	Isoform 5 of Myoferlin OS=Homo sapiens GN=MYOF - [MYOF_HUMAN]	81.85	1.52	8	2	2	2	1577	179.438	6.32861
	A3	Sequence	# PSMs	# Proteins	# Protein Groups	Protein Group Accessions	Modifications	ΔCn	q-Value	PEP	IonScore	Exp Value	Charge	MH+ [Da]	ΔM [ppm]	RT [min]	# Missed Cleavages
	High	GPVGTVSEAQLAR	1	7	1	Q9NZM1-5		0	0	2.221e-06	60.84	0.000160006	2	1284.69	-1.32239	20.0043	0
	High	ANVTVLDTQIR	1	6	1	Q9NZM1-5		0	0	0.01171	50.51	0.002223	2	1229.68	-3.39083	23.9227	0
Q9Y4L1-2	Isoform 2 of Hypoxia up-regulated protein 1 OS=Homo sapiens GN=HYOU1 - [HYOU1_HUMAN]	37.22	1.25	6	1	1	1	559	62.7173	7.76709
	A3	Sequence	# PSMs	# Proteins	# Protein Groups	Protein Group Accessions	Modifications	ΔCn	q-Value	PEP	IonScore	Exp Value	Charge	MH+ [Da]	ΔM [ppm]	RT [min]	# Missed Cleavages
	High	VQEVLLK	1	6	1	Q9Y4L1-2		0	0.002	0.05486	37.22	0.0184834	2	828.519	0.0702849	19.0499	0
Q7KZF4	Staphylococcal nuclease domain-containing protein 1 OS=Homo sapiens GN=SND1 PE=1 SV=1 - [SND1_HUMAN]	45.84	1.21	1	1	1	1	910	101.934	7.1665
	A3	Sequence	# PSMs	# Proteins	# Protein Groups	Protein Group Accessions	Modifications	ΔCn	q-Value	PEP	IonScore	Exp Value	Charge	MH+ [Da]	ΔM [ppm]	RT [min]	# Missed Cleavages
	High	LGTLSPAFSTR	1	1	1	Q7KZF4		0	0	0.001322	45.84	0.00462853	2	1149.62	-1.40908	23.8402	0
Q9Y490	Talin-1 OS=Homo sapiens GN=TLN1 PE=1 SV=3 - [TLN1_HUMAN]	76.26	1.14	1	2	2	2	2541	269.599	6.07471
	A3	Sequence	# PSMs	# Proteins	# Protein Groups	Protein Group Accessions	Modifications	ΔCn	q-Value	PEP	IonScore	Exp Value	Charge	MH+ [Da]	ΔM [ppm]	RT [min]	# Missed Cleavages
	High	GLAGAVSELLR	1	1	1	Q9Y490		0	0	0.0001987	51.61	0.0012231	2	1085.63	-2.59174	33.2677	0
	High	QFVQSAKEVANSTANLVK	1	1	1	Q9Y490		0	0	5.489e-05	50.15	0.00210406	3	1934.04	0.390891	26.9904	1
M0R116	Sodium/potassium-transporting ATPase subunit alpha OS=Homo sapiens GN=ATP1A3 PE=1 SV=1 - [M0R116_HUMAN]	41.5	1.12	8	1	1	1	983	108.209	5.2749
	A3	Sequence	# PSMs	# Proteins	# Protein Groups	Protein Group Accessions	Modifications	ΔCn	q-Value	PEP	IonScore	Exp Value	Charge	MH+ [Da]	ΔM [ppm]	RT [min]	# Missed Cleavages
	High	LNIPVSQVNPR	1	8	1	M0R116		0	0	0.0006493	41.5	0.00770245	2	1236.71	1.01044	23.4828	0
P13639	Elongation factor 2 OS=Homo sapiens GN=EEF2 PE=1 SV=4 - [EF2_HUMAN]	74.31	1.05	1	1	1	2	858	95.277	6.82959
	A3	Sequence	# PSMs	# Proteins	# Protein Groups	Protein Group Accessions	Modifications	ΔCn	q-Value	PEP	IonScore	Exp Value	Charge	MH+ [Da]	ΔM [ppm]	RT [min]	# Missed Cleavages
	High	VNFTVDQIR	2	1	1	P13639		0	0	0.002352	52.45	0.00130296	2	1091.58	-0.253994	23.9945	0
Q13813-3	Isoform 3 of Spectrin alpha chain, non-erythrocytic 1 OS=Homo sapiens GN=SPTAN1 - [SPTN1_HUMAN]	55.15	1.02	5	1	1	1	2452	282.108	5.33838
	A3	Sequence	# PSMs	# Proteins	# Protein Groups	Protein Group Accessions	Modifications	ΔCn	q-Value	PEP	IonScore	Exp Value	Charge	MH+ [Da]	ΔM [ppm]	RT [min]	# Missed Cleavages
	High	LIQEQHPEEELIKTKQDEVNAAWQR	1	5	1	Q13813-3		0	0	8.023e-06	55.15	0.000880428	4	3032.54	-1.48919	24.894	2
P00747	Plasminogen OS=Homo sapiens GN=PLG PE=1 SV=2 - [PLMN_HUMAN]	50.97	0.99	1	1	1	1	810	90.5102	7.23975
	A3	Sequence	# PSMs	# Proteins	# Protein Groups	Protein Group Accessions	Modifications	ΔCn	q-Value	PEP	IonScore	Exp Value	Charge	MH+ [Da]	ΔM [ppm]	RT [min]	# Missed Cleavages
	High	TPENFPcK	1	1	1	P00747	C7(Carbamidomethyl)	0	0	0.005639	50.97	0.00126934	2	992.451	0.219621	15.3613	0
Q01082	Spectrin beta chain, non-erythrocytic 1 OS=Homo sapiens GN=SPTBN1 PE=1 SV=2 - [SPTB2_HUMAN]	97.2642	0.97	4	2	2	2	2364	274.439	5.56689
	A3	Sequence	# PSMs	# Proteins	# Protein Groups	Protein Group Accessions	Modifications	ΔCn	q-Value	PEP	IonScore	Exp Value	Charge	MH+ [Da]	ΔM [ppm]	RT [min]	# Missed Cleavages
	High	TALPAQSAATLPAR	1	2	1	Q01082		0	0	5.895e-08	65.4	3.8646e-05	2	1367.77	0.979136	21.1167	0
	High	VAVVNQIAR	1	4	1	Q01082		0	0	4.006e-05	59.15	8.73222e-05	2	969.585	0.619879	18.6866	0
P01023	Alpha-2-macroglobulin OS=Homo sapiens GN=A2M PE=1 SV=3 - [A2MG_HUMAN]	68.18	0.68	1	1	1	1	1474	163.188	6.45557
	A3	Sequence	# PSMs	# Proteins	# Protein Groups	Protein Group Accessions	Modifications	ΔCn	q-Value	PEP	IonScore	Exp Value	Charge	MH+ [Da]	ΔM [ppm]	RT [min]	# Missed Cleavages
	High	QTVSWAVTPK	1	1	1	P01023		0	0	0.0005144	68.18	4.97523e-05	2	1116.61	0.176219	21.9942	0

## Sheet: OvCa429Neg
Accession	Description	Score	Coverage	# Proteins	# Unique Peptides	# Peptides	# PSMs	# AAs	MW [kDa]	calc. pI
C9J3N8	Heat shock protein beta-1 OS=Homo sapiens GN=HSPB1 PE=1 SV=1 - [C9J3N8_HUMAN]	252.295	91.89	2	3	3	9	37	3.88598	5.021
	A3	Sequence	# PSMs	# Proteins	# Protein Groups	Protein Group Accessions	Modifications	ΔCn	q-Value	PEP	IonScore	Exp Value	Charge	MH+ [Da]	ΔM [ppm]	RT [min]	# Missed Cleavages
	High	LATQSNEITIPVTFESR	4	2	1	C9J3N8		0	0	5.552e-06	79.53	3.06988e-06	2	1906	2.96472	31.0931	0
	High	AQLGGPEAAKSDETAAK	2	2	1	C9J3N8		0	0	0.0004531	57.71	0.00052067	3	1643.82	0.247874	9.04941	1
	High	LATQSNEITIPVTFESRAQLGGPEAAKSDETAAK	3	2	1	C9J3N8		0	0	0.0003987	34.51	0.0861453	4	3530.81	2.84482	29.7092	2
J3QKN0	Polyubiquitin-B (Fragment) OS=Homo sapiens GN=UBB PE=1 SV=1 - [J3QKN0_HUMAN]	695.746	87.38	22	9	9	27	206	23.1485	6.62451
	A3	Sequence	# PSMs	# Proteins	# Protein Groups	Protein Group Accessions	Modifications	ΔCn	q-Value	PEP	IonScore	Exp Value	Charge	MH+ [Da]	ΔM [ppm]	RT [min]	# Missed Cleavages
	High	TLTGKTITLEVEPSDTIENVKAK	3	20	1	J3QKN0		0	0	1.116e-06	81.46	9.87077e-07	3	2487.35	-1.01471	26.9981	2
	High	LIFAGKQLEDGR	6	21	1	J3QKN0		0	0	7.9e-06	76.05	5.32756e-06	2	1346.74	-0.745861	22.5935	1
	High	TITLEVEPSDTIENVK	4	20	1	J3QKN0		0	0	1.066e-05	65.28	9.68759e-05	2	1787.93	0.360649	28.7919	0
	High	TITLEVEPSDTIENVKAK	3	20	1	J3QKN0		0	0	1.229e-05	63.6	0.000109565	3	1987.06	0.527761	26.7205	1
	High	TLTGKTITLEVEPSDTIENVK	1	20	1	J3QKN0		0	0	3.045e-05	57.17	0.000364643	3	2288.23	3.11574	28.6344	1
	High	mQIFVKTLTGK	2	20	1	J3QKN0	M1(Oxidation)	0	0	0.001238	44.82	0.00359934	2	1281.72	-0.117053	22.1667	1
	High	mQIFVKTLTGKTITLEVEPSDTIENVK	1	20	1	J3QKN0	M1(Oxidation)	0	0	0.000428	39.31	0.0169031	4	3050.63	-0.936387	33.5512	2
	High	ESTLHLVLR	1	19	1	J3QKN0		0	0.001	0.004035	47.03	0.00131772	2	1067.62	0.880837	23.3742	0
	High	MQIFVKTLTGKTITLEVEPSDTIENVK	1	20	1	J3QKN0		0	0.001	0.003622	34.04	0.046684	4	3034.64	-0.605692	36.7476	2
	High	IQDKEGIPPDQQR	5	22	1	J3QKN0		0	0.001	0.01536	21.14	2.02127	3	1523.78	0.736667	15.4647	1
F8WEI7	Galectin-1 OS=Homo sapiens GN=LGALS1 PE=1 SV=1 - [F8WEI7_HUMAN]	99.38	73.68	2	2	2	4	38	4.03796	6.3667
	A3	Sequence	# PSMs	# Proteins	# Protein Groups	Protein Group Accessions	Modifications	ΔCn	q-Value	PEP	IonScore	Exp Value	Charge	MH+ [Da]	ΔM [ppm]	RT [min]	# Missed Cleavages
	High	acGLVASNLNLKPGEcLR	2	2	1	F8WEI7	N-Term(Acetyl); C2(Carbamidomethyl); C16(Carbamidomethyl)	0	0	4.009e-05	60.43	0.000311436	3	2014.02	-1.07862	31.166	0
	High	acGLVASNLNLKPGEcLRVRGEVAPDAK	2	2	1	F8WEI7	N-Term(Acetyl); C2(Carbamidomethyl); C16(Carbamidomethyl)	0	0	0.0006765	25.83	0.628878	4	3036.58	1.61321	29.9331	2
D6RCN3	Annexin A5 OS=Homo sapiens GN=ANXA5 PE=1 SV=1 - [D6RCN3_HUMAN]	54.42	68.57	4	1	1	2	35	3.71085	6.56592
	A3	Sequence	# PSMs	# Proteins	# Protein Groups	Protein Group Accessions	Modifications	ΔCn	q-Value	PEP	IonScore	Exp Value	Charge	MH+ [Da]	ΔM [ppm]	RT [min]	# Missed Cleavages
	High	aQVLRGTVTDFPGFDERADAETLR	2	4	1	D6RCN3	N-Term(Acetyl)	0	0	0.000597	37.01	0.0721619	3	2706.35	-1.04686	35.3978	2
P05787	Keratin, type II cytoskeletal 8 OS=Homo sapiens GN=KRT8 PE=1 SV=7 - [K2C8_HUMAN]	1215.46	56.73	24	28	31	67	483	53.6711	5.59229
	A3	Sequence	# PSMs	# Proteins	# Protein Groups	Protein Group Accessions	Modifications	ΔCn	q-Value	PEP	IonScore	Exp Value	Charge	MH+ [Da]	ΔM [ppm]	RT [min]	# Missed Cleavages
	High	SLDMDSIIAEVKAQYEDIANR	3	3	1	P05787		0	0	4.998e-07	86.77	7.85656e-07	3	2381.17	0.439164	43.6075	1
	High	SLDmDSIIAEVKAQYEDIANR	3	3	1	P05787	M4(Oxidation)	0	0	2.831e-07	82.31	2.05004e-06	3	2397.16	-0.752494	37.4604	1
	High	TLNNKFASFIDKVR	1	16	2	P05787;P08729		0	0	7.388e-05	74.8	4.99015e-06	4	1652.91	0.778876	27.8988	2
	High	SLDmDSIIAEVK	3	3	1	P05787	M4(Oxidation)	0	0	2.057e-05	73.59	1.32329e-05	2	1336.67	0.194024	26.3828	0
	High	LEAELGNmQGLVEDFK	1	6	1	P05787	M8(Oxidation)	0	0	0.0002162	71.61	2.23465e-05	2	1808.87	-0.884783	29.1451	0
	High	DGKLVSESSDVLPK	6	2	1	P05787		0	0	0.0003719	64.46	0.000106373	2	1473.78	1.40625	21.3771	1
	High	DVDEAYmNKVELESR	1	5	1	P05787	M7(Oxidation)	0	0	0.0004351	55.9	0.000520505	3	1813.83	1.92322	19.9145	1
	High	LQAEIEGLKGQR	5	2	1	P05787		0	0	0.0009333	55.77	0.000527052	3	1341.75	-0.72186	18.6668	1
	High	FASFIDKVR	3	25	3	P05787;Q7RTS7;P08729		0	0	0.001406	53.35	0.000609187	2	1082.6	0.724141	23.5639	1
	High	LSELEAALQR	3	2	1	P05787		0	0	0.0004115	50.84	0.00229893	2	1129.62	-0.611093	24.5244	0
	High	NISRLQAEIEGLKGQR	7	2	1	P05787		0	0	1.484e-07	49.39	0.00145058	3	1812.01	0.230181	25.1431	2
	High	ASLEAAIADAEQR	1	2	1	P05787		0	0	9.341e-05	48.78	0.00408162	2	1344.67	-1.26993	26.1732	0
	High	LVSESSDVLPK	1	2	1	P05787		0	0	0.001086	47.16	0.00552889	2	1173.64	-0.142611	20.3456	0
	High	AVVVKKIETR	1	2	1	P05787		0	0	0.0005079	43.29	0.000965756	3	1142.72	-1.23829	7.77618	2
	High	LSELEAALQRAK	1	2	1	P05787		0	0	0.0009732	41.01	0.0157034	3	1328.75	-0.606	24.4895	1
	High	SLDMDSIIAEVKAQYEDIANRSR	1	2	1	P05787		0	0	0.001454	34.53	0.120035	4	2624.3	-0.87488	42.4524	2
	High	TEmENEFVLIKK	2	5	1	P05787	M3(Oxidation)	0	0	0.000469	32.92	0.134186	3	1496.77	0.868963	22.7387	1
	High	KLLEGEESRLESGmQNmSIHTK	1	2	1	P05787	M14(Oxidation); M17(Oxidation)	0	0	0.0008881	30.98	0.287837	4	2549.23	0.287277	18.8943	2
	High	SLDmDSIIAEVKAQYEDIANRSR	1	2	1	P05787	M4(Oxidation)	0	0	0.001313	29.29	0.422172	4	2640.29	-0.977937	36.5141	2
	High	ASLEAAIADAEQRGELAIKDANAK	4	2	1	P05787		0	0	0.0006252	25.7	0.682842	3	2455.29	2.9547	34.3897	2
	High	QLYEEEIR	1	4	1	P05787		0	0.001	0.01359	52.84	0.00116661	2	1079.54	0.103316	18.8918	0
	High	QLETLGQEK	1	6	1	P05787		0	0.001	0.009441	36.16	0.0806929	2	1045.55	-0.627313	15.3973	0
	High	AQYEDIANR	2	4	1	P05787		0	0.001	0.007	35.08	0.0605544	2	1079.51	-0.798059	16.3471	0
	High	TEMENEFVLIKK	1	5	1	P05787		0	0.001	0.006783	32.32	0.15433	3	1480.77	-2.69994	25.8365	1
	High	ISSSSFSR	2	5	1	P05787		0	0.003	0.05431	42.25	0.00527459	2	870.433	1.36203	15.9321	0
	High	FASFIDK	1	28	3	P05787;P08729;Q7RTS7		0	0.003	0.01948	38.17	0.0100206	2	827.43	0.412174	22.0944	0
	High	ISSSSFSRVGSSNFR	1	5	1	P05787		0	0.003	0.04604	31.68	0.223526	3	1617.8	-1.29108	20.7384	1
	High	SNmDNmFESYINNLRR	1	5	1	P05787	M3(Oxidation); M6(Oxidation)	0	0.003	0.02923	31.61	0.09653	3	2035.89	-2.11331	28.4055	1
	High	lQAEIEGLKGQR	1	2	1	P05787	N-Term(Acetyl)	0	0.003	0.03015	25.74	0.448166	3	1383.76	2.58184	22.8015	1
	High	sIRVTQKSYK	1	2	1	P05787	N-Term(Acetyl)	0	0.003	0.02412	25.63	0.293905	3	1251.7	-2.72725	15.1865	2
	High	IETRDGKLVSESSDVLPK	2	2	1	P05787		0	0.003	0.05798	22.34	1.40085	4	1973.05	-1.16886	21.5572	2
	High	LSELEAALQRAKQDmAR	1	2	1	P05787	M15(Oxidation)	0	0.003	0.021	20.3	2.87629	3	1946.01	-0.287918	24.6395	2
	High	SYTSGPGSRISSSSFSR	1	5	1	P05787		0	0.005	0.08272	21.19	2.19696	3	1762.84	-0.160009	18.9241	1
	High	LEGLTDEINFLR	1	5	1	P05787		0	0.007	0.1242	45.94	0.00771817	2	1419.75	-0.974639	34.5633	0
	High	QLREYQELmNVK	1	3	1	P05787	M9(Oxidation)	0	0.007	0.1229	22.37	1.71772	3	1566.8	0.553342	20.1425	1
P05783	Keratin, type I cytoskeletal 18 OS=Homo sapiens GN=KRT18 PE=1 SV=2 - [K1C18_HUMAN]	1043.26	51.63	14	23	25	57	430	48.0285	5.45264
	A3	Sequence	# PSMs	# Proteins	# Protein Groups	Protein Group Accessions	Modifications	ΔCn	q-Value	PEP	IonScore	Exp Value	Charge	MH+ [Da]	ΔM [ppm]	RT [min]	# Missed Cleavages
	High	NHEEEVKGLQAQIASSGLTVEVDAPK	1	2	1	P05783		0	0	5.996e-08	85.72	8.74079e-07	3	2749.39	-2.74784	28.7748	1
	High	TVQSLEIDLDSmR	6	2	1	P05783	M12(Oxidation)	0	0	6.931e-05	71.75	1.90445e-05	2	1522.74	1.07011	26.474	0
	High	IVDGKVVSETNDTKVLR	2	1	1	P05783		0	0	5.245e-06	66.33	3.40483e-05	3	1873.04	-0.7365	19.5271	2
	High	RIVDGKVVSETNDTK	1	1	1	P05783		0	0	1.77e-05	65.43	7.50128e-05	3	1660.89	1.64613	8.63653	2
	High	IVLQIDNAR	5	4	2	P08727;P05783		0	0	0.0001715	64.21	4.29764e-05	2	1041.61	0.331266	22.4607	0
	High	YALQmEQLNGILLHLESELAQTR	1	2	1	P05783	M5(Oxidation)	0	0	9.906e-05	59.97	0.000272425	3	2686.39	1.02641	43.8647	0
	High	YALQmEQLNGILLHLESELAQTRAEGQR	1	2	1	P05783	M5(Oxidation)	0	0	3.262e-06	57.46	0.000515178	4	3227.64	-1.14342	41.3221	1
	High	IVDGKVVSETNDTK	1	1	1	P05783		0	0	0.0005869	52.78	0.00156693	3	1504.79	0.204615	9.84979	1
	High	VIDDTNITR	3	2	1	P05783		0	0	0.001274	52.73	0.00171094	2	1046.55	0.179506	16.067	0
	High	VVSETNDTKVLRH	1	1	1	P05783		0	0	0.0004898	52.71	0.00106302	3	1497.8	-1.08334	8.99915	2
	High	QSVENDIHGLR	3	2	1	P05783		0	0	0.001314	48.3	0.0030832	3	1267.64	-1.11579	18.6464	0
	High	SLGSVQAPSYGARPVSSAASVYAGAGGSGSR	1	2	1	P05783		0	0	1.811e-05	44.97	0.0113596	3	2854.4	-1.24693	24.7162	0
	High	QSVENDIHGLRK	3	2	1	P05783		0	0	0.001644	42.18	0.0135445	3	1395.74	1.43598	16.8968	1
	High	SQDLAKImADIR	1	2	1	P05783	M8(Oxidation)	0	0	0.001638	37.02	0.0580039	3	1376.72	-0.950466	22.0919	1
	High	TVQSLEIDLDSmRNLK	4	2	1	P05783	M12(Oxidation)	0	0	0.0003779	26.62	0.707865	3	1877.96	0.250937	26.2254	1
	High	sFTTRSTFSTNYR	3	2	1	P05783	N-Term(Acetyl)	0	0.001	0.005238	42.58	0.0149668	2	1609.76	-2.19952	23.5741	1
	High	ASLENSLREVEAR	4	2	1	P05783		0	0.001	0.00949	33.08	0.158757	3	1473.76	-0.77441	23.1779	1
	High	YALQMEQLNGILLHLESELAQTRAEGQR	1	2	1	P05783		0	0.001	0.005746	31.32	0.192667	4	3211.66	0.795036	45.0325	1
	High	NLKASLENSLREVEAR	3	2	1	P05783		0	0.001	0.004961	24.92	0.781431	3	1828.99	-0.532452	28.0533	2
	High	AQYDELAR	3	2	1	P05783		0	0.003	0.05035	45.28	0.00582145	2	965.468	-0.237063	15.6225	0
	High	IMADIRAQYDELAR	1	2	1	P05783		0	0.003	0.01702	27.73	0.54678	3	1664.84	1.07047	26.1259	1
	High	ASLENSLR	1	2	1	P05783		0	0.003	0.02457	26.77	0.625559	2	889.474	-0.215772	16.7321	0
	High	LAADDFRVKYETELAmR	1	2	1	P05783	M16(Oxidation)	0	0.003	0.02336	24.42	1.3027	4	2044.01	-1.3931	25.4795	2
	High	LAADDFR	1	27	4	P05783;P08727;P13645;Q04695		0	0.005	0.09081	31.1	0.0596158	2	807.401	1.42692	17.0584	0
	High	LASYLDRVR	1	2	1	P05783		0	0.005	0.06735	23.3	0.56783	3	1092.62	-0.111097	19.6718	1
	High	ImADIRAQYDELAR	3	2	1	P05783	M2(Oxidation)	0	0.005	0.07819	22.01	2.00026	3	1680.84	0.563266	23.7284	1
	High	LASYLDR	1	2	1	P05783		0	0.006	0.1004	22.41	0.47422	2	837.448	1.5287	17.4741	0
P10809	60 kDa heat shock protein, mitochondrial OS=Homo sapiens GN=HSPD1 PE=1 SV=2 - [CH60_HUMAN]	1724.12	51.31	8	26	26	52	573	61.0164	5.87158
	A3	Sequence	# PSMs	# Proteins	# Protein Groups	Protein Group Accessions	Modifications	ΔCn	q-Value	PEP	IonScore	Exp Value	Charge	MH+ [Da]	ΔM [ppm]	RT [min]	# Missed Cleavages
	High	LVQDVANNTNEEAGDGTTTATVLAR	4	5	1	P10809		0	0	3.38e-10	141.08	2.85184e-12	2	2560.25	1.21288	23.2753	0
	High	NIGAKLVQDVANNTNEEAGDGTTTATVLAR	1	5	1	P10809		0	0	5.076e-11	135.05	1.05958e-11	3	3043.53	-0.642501	29.6344	1
	High	VTDALNATRAAVEEGIVLGGGcALLR	1	1	1	P10809	C22(Carbamidomethyl)	0	0	3.786e-09	93.4	8.16588e-08	3	2626.4	1.00813	39.1171	1
	High	ALMLQGVDLLADAVAVTMGPKGR	1	7	1	P10809		0	0	4.88e-08	89.01	1.93617e-07	3	2326.26	0.162118	46.2846	1
	High	ALmLQGVDLLADAVAVTMGPK	2	8	1	P10809	M3(Oxidation)	0	0	1.372e-07	86.83	5.07005e-07	3	2129.13	-0.859826	46.227	0
	High	ALmLQGVDLLADAVAVTMGPKGR	3	7	1	P10809	M3(Oxidation)	0	0	1.347e-07	82.76	1.09693e-06	3	2342.25	-2.38456	44.1253	1
	High	TVIIEQSWGSPKVTK	1	7	1	P10809		0	0	3.559e-06	75.04	5.95481e-06	2	1672.92	-2.47723	24.1065	1
	High	ALmLQGVDLLADAVAVTmGPKGR	2	7	1	P10809	M3(Oxidation); M18(Oxidation)	0	0	1.957e-06	71.03	1.99858e-05	3	2358.24	-3.49909	40.1934	1
	High	aAVEEGIVLGGGcALLR	1	1	1	P10809	N-Term(Acetyl); C13(Carbamidomethyl)	0	0	4.044e-06	66.65	5.66416e-05	2	1726.91	-1.29743	33.6777	0
	High	AAVEEGIVLGGGcALLR	4	1	1	P10809	C13(Carbamidomethyl)	0	0	9.234e-05	66.59	5.72322e-05	3	1684.9	-2.05875	32.2901	0
	High	IQEIIEQLDVTTSEYEKEKLNER	1	1	1	P10809		0	0	4.933e-06	59.17	0.000410332	4	2807.42	-2.77223	31.4616	2
	High	TVIIEQSWGSPKVTKDGVTVAK	3	7	1	P10809		0	0	0.0003816	59.04	0.000144696	2	2343.29	-0.587361	25.8165	2
	High	cIPALDSLTPANEDQKIGIEIIKR	2	1	1	P10809	C1(Carbamidomethyl)	0	0	1.04e-06	58.63	0.000215023	3	2694.45	-0.179802	32.7786	2
	High	ALmLQGVDLLADAVAVTmGPK	1	8	1	P10809	M3(Oxidation); M18(Oxidation)	0	0	4.238e-06	54.29	0.000996334	3	2145.13	1.14718	42.5882	0
	High	cIPALDSLTPANEDQK	1	1	1	P10809	C1(Carbamidomethyl)	0	0	0.001059	52.99	0.00149472	2	1771.85	-0.263322	27.4569	0
	High	VTKDGVTVAK	1	7	1	P10809		0	0	0.0006039	52.98	0.000585319	2	1017.59	0.87844	5.88414	1
	High	FGADARALmLQGVDLLADAVAVTmGPKGR	1	7	1	P10809	M9(Oxidation); M24(Oxidation)	0	0	1.488e-06	50.08	0.00232576	4	2975.54	0.0857221	41.7794	2
	High	LAKLSDGVAVLK	2	1	1	P10809		0	0	0.0001825	49.62	0.000409836	3	1213.75	1.31421	23.5265	1
	High	FGADARALMLQGVDLLADAVAVTmGPKGR	1	7	1	P10809	M24(Oxidation)	0	0	8.008e-07	49.24	0.00230684	4	2959.56	2.32765	46.7894	2
	High	GIIDPTKVVR	2	1	1	P10809		0	0	0.001213	48.78	0.000736334	2	1097.67	-1.12037	23.1672	1
	High	tVIIEqSWGSPKVTKDGVTVAK	1	7	1	P10809	N-Term(Acetyl); Q6(Deamidated)	0	0	0.000265	48.59	0.00213277	3	2386.3	4.96237	28.0114	2
	High	TLKIPAmTIAK	2	1	1	P10809	M7(Oxidation)	0	0	0.001052	46.56	0.00162509	3	1202.72	-1.26805	20.6213	1
	High	NAGVEGSLIVEK	1	1	1	P10809		0	0	0.0004118	45.8	0.00768433	2	1215.66	0.498195	21.3619	0
	High	lSDGVAVLK	1	1	1	P10809	N-Term(Acetyl)	0	0	0.001478	44.41	0.00850003	2	943.547	0.861847	24.4643	0
	High	EIGNIISDAmK	1	3	1	P10809	M10(Oxidation)	0	0	0.001786	41.79	0.0192837	2	1206.6	-0.0788549	22.8566	0
	High	TALLDAAGVASLLTTAEVVVTEIPKEEKDPGmGAmGGmGGGmGGGmF	1	1	1	P10809	M32(Oxidation); M35(Oxidation); M38(Oxidation); M42(Oxidation); M46(Oxidation)	0	0	0.0003097	14.73	7.10544	4	4604.11	-11.3373	47.5157	2
	High	TVIIEQSWGSPK	1	7	1	P10809		0	0.001	0.004502	59.39	0.000347714	2	1344.72	0.738575	24.4818	0
	High	SIAKEGFEKISK	2	5	1	P10809		0	0.001	0.002377	53.07	0.000592302	2	1336.75	2.06787	17.1282	2
	High	GVmLAVDAVIAELKK	1	3	1	P10809	M3(Oxidation)	0	0.001	0.003271	51.93	0.000667179	3	1572.9	1.16602	36.6631	1
	High	VGEVIVTK	1	1	1	P10809		0	0.001	0.003977	51.58	0.000899014	2	844.512	-1.93801	16.085	0
	High	VTDALNATR	1	1	1	P10809		0	0.001	0.006175	40.91	0.0231327	2	960.513	1.759	9.06566	0
	High	DRVTDALNATR	2	1	1	P10809		0	0.001	0.002667	40.8	0.0268868	2	1231.64	0.167626	18.8219	1
	High	TLKIPAMTIAK	1	1	1	P10809		0	0.001	0.007817	33.56	0.0233935	3	1186.72	1.57895	26.2657	1
	High	LSDGVAVLK	1	1	1	P10809		0	0.006	0.113	18.46	2.73574	2	901.537	1.51788	20.8555	0
K7EJM4	Synaptic vesicle membrane protein VAT-1 homolog (Fragment) OS=Homo sapiens GN=VAT1 PE=1 SV=1 - [K7EJM4_HUMAN]	27.42	50	4	2	2	2	30	3.34673	8.57275
	A3	Sequence	# PSMs	# Proteins	# Protein Groups	Protein Group Accessions	Modifications	ΔCn	q-Value	PEP	IonScore	Exp Value	Charge	MH+ [Da]	ΔM [ppm]	RT [min]	# Missed Cleavages
	High	NVGKVLLVPGPEKEN	1	4	1	K7EJM4		0	0.001	0.01265	27.42	0.189194	3	1592.9	1.03999	22.6962	2
	High	VLLVPGPEKEN	1	4	1	K7EJM4		0	0.003	0.05564	17.42	1.99791	2	1194.67	-0.0269017	22.6083	1
F8WEW2	Actin-related protein 3 OS=Homo sapiens GN=ACTR3 PE=1 SV=1 - [F8WEW2_HUMAN]	94.25	50	3	1	1	1	34	3.59172	6.25244
	A3	Sequence	# PSMs	# Proteins	# Protein Groups	Protein Group Accessions	Modifications	ΔCn	q-Value	PEP	IonScore	Exp Value	Charge	MH+ [Da]	ΔM [ppm]	RT [min]	# Missed Cleavages
	High	aGRLPAcVVDcGTGYTK	1	3	1	F8WEW2	N-Term(Acetyl); C7(Carbamidomethyl); C11(Carbamidomethyl)	0	0	6.269e-06	94.25	1.15025e-07	2	1866.88	0.431083	25.404	1
P08727	Keratin, type I cytoskeletal 19 OS=Homo sapiens GN=KRT19 PE=1 SV=4 - [K1C19_HUMAN]	905.537	49.25	25	12	18	37	400	44.0791	5.13525
	A3	Sequence	# PSMs	# Proteins	# Protein Groups	Protein Group Accessions	Modifications	ΔCn	q-Value	PEP	IonScore	Exp Value	Charge	MH+ [Da]	ΔM [ppm]	RT [min]	# Missed Cleavages
	High	FGAQLAHIQALISGIEAQLGDVR	1	2	1	P08727		0	0	3.329e-08	100.56	1.13965e-08	3	2407.31	1.14884	46.3507	0
	High	SLLEGQEDHYNNLSASK	2	1	1	P08727		0	0	0.00057	86.27	6.60344e-07	2	1904.89	-2.90272	20.8852	0
	High	QSSATSSFGGLGGGSVR	1	2	1	P08727		0	0	3.626e-07	85.21	7.93626e-07	2	1554.75	0.803616	21.387	0
	High	AALEDTLAETEAR	3	2	1	P08727		0	0	1.264e-05	81.5	2.31711e-06	2	1389.68	-0.508876	22.9238	0
	High	mSVEADINGLR	1	4	1	P08727	M1(Oxidation)	0	0	0.0001226	67.73	4.21385e-05	2	1220.59	-4.49597	22.5135	0
	High	IVLQIDNAR	5	4	2	P08727;P05783		0	0	0.0001715	64.21	4.29764e-05	2	1041.61	0.331266	22.4607	0
	High	LAADDFRTKFETEQALR	6	4	2	P08727;Q04695		0	0	7.679e-05	53.95	0.0013036	4	2011.02	-0.848084	25.5014	2
	High	ALEAANGELEVKIRDWYQK	3	1	1	P08727		0	0	0.0001596	46.21	0.00695857	3	2233.16	-0.670863	29.3335	2
	High	LASYLDKVR	1	9	3	P08727;Q04695;P13645		0	0	0.001615	44.81	0.00297828	3	1064.61	0.130303	19.5195	1
	High	RVLDELTLAR	1	11	2	P08727;Q04695		0	0	0.0009877	43.16	0.00683287	2	1185.7	1.48743	24.2509	1
	High	SLLEGQEDHYNNLSASKVL	1	1	1	P08727		0	0.001	0.004713	77.94	5.95773e-06	2	2117.04	-2.96922	27.7696	1
	High	VLDELTLAR	2	12	2	P08727;Q04695		0	0.001	0.003612	40.41	0.0198088	2	1029.59	-0.258132	25.4462	0
	High	mSVEADINGLRR	2	4	1	P08727	M1(Oxidation)	0	0.001	0.01076	36.77	0.0675523	3	1376.69	-0.438082	20.7559	1
	High	FGPGVAFR	1	2	1	P08727		0	0.001	0.004009	34.29	0.0415589	2	850.457	0.39123	23.2727	0
	High	MSVEADINGLRR	2	4	1	P08727		0	0.001	0.003584	28.87	0.426902	3	1360.7	1.24726	22.9218	1
	High	ILGATIENSR	1	1	1	P08727		0	0.003	0.02831	45.88	0.00653699	2	1073.6	1.83507	19.2445	0
	High	LmDIKSRLEQEIATYR	1	1	1	P08727	M2(Oxidation)	0	0.003	0.03962	29.69	0.284178	3	1982.04	1.4501	28.9279	2
	High	MSVEADINGLR	1	4	1	P08727		0	0.003	0.05452	28	0.500509	2	1204.6	3.38345	25.0364	0
	High	TLQGLEIELQSQLSmK	1	6	1	P08727	M15(Oxidation)	0	0.003	0.045	26.7	0.61445	3	1833.96	-0.690509	35.3142	0
	High	LAADDFR	1	27	4	P05783;P08727;P13645;Q04695		0	0.005	0.09081	31.1	0.0596158	2	807.401	1.42692	17.0584	0
K7EK43	Tubulin beta-6 chain (Fragment) OS=Homo sapiens GN=TUBB6 PE=1 SV=1 - [K7EK43_HUMAN]	87.67	45.16	1	1	1	4	31	3.41965	4.4624
	A3	Sequence	# PSMs	# Proteins	# Protein Groups	Protein Group Accessions	Modifications	ΔCn	q-Value	PEP	IonScore	Exp Value	Charge	MH+ [Da]	ΔM [ppm]	RT [min]	# Missed Cleavages
	High	xLVDLEPGTmDSVR	3	1	1	K7EK43	N-Term(Acetyl); X1(K); M10(Oxidation)	0	0	0.001465	48.62	0.00466006	2	1617.82	0.536778	26.6582	1
	High	xLVDLEPGTMDSVR	1	1	1	K7EK43	N-Term(Acetyl); X1(K)	0	0.001	0.002482	46.53	0.00726022	2	1601.82	-3.24204	30.0476	1
P60709	Actin, cytoplasmic 1 OS=Homo sapiens GN=ACTB PE=1 SV=1 - [ACTB_HUMAN]	3475.22	45.07	22	3	22	109	375	41.7097	5.47803
	A3	Sequence	# PSMs	# Proteins	# Protein Groups	Protein Group Accessions	Modifications	ΔCn	q-Value	PEP	IonScore	Exp Value	Charge	MH+ [Da]	ΔM [ppm]	RT [min]	# Missed Cleavages
	High	dDDIAALVVDNGSGMcKAGFAGDDAPR	2	5	1	P60709	N-Term(Acetyl); C16(Carbamidomethyl)	0	0	3.97774e-14	120.05	1.74134e-10	3	2779.23	0.963875	34.8963	1
	High	dDDIAALVVDnGSGMcKAGFAGDDAPR	1	5	1	P60709	N-Term(Acetyl); N11(Deamidated); C16(Carbamidomethyl)	0	0	5.398e-11	116.27	3.31057e-10	3	2780.22	1.42196	34.2135	1
	High	dDDIAALVVDNGSGmcKAGFAGDDAPR	4	5	1	P60709	N-Term(Acetyl); M15(Oxidation); C16(Carbamidomethyl)	0	0	6.563e-09	108.33	1.94045e-09	3	2795.22	-1.43672	32.5079	1
	High	HQGVmVGMGQKDSYVGDEAQSK	4	20	2	P60709;P63261	M5(Oxidation)	0	0	2.268e-08	96.4	4.92537e-08	4	2367.07	0.708876	17.8429	1
	High	HQGVmVGMGQKDSYVGDEAQSKR	6	20	2	P60709;P63261	M5(Oxidation)	0	0	6.541e-09	93.54	1.34303e-07	4	2523.17	0.356598	17.37	2
	High	HQGVMVGMGQKDSYVGDEAQSKR	2	20	2	P60709;P63261		0	0	7.638e-09	92.97	1.53745e-07	4	2507.18	-0.0139008	18.4923	2
	High	HQGVmVGmGQKDSYVGDEAQSKR	10	20	2	P60709;P63261	M5(Oxidation); M8(Oxidation)	0	0	3.202e-09	92.13	1.63467e-07	4	2539.17	1.01088	10.6314	2
	High	dDDIAALVVDnGSGmcKAGFAGDDAPR	2	5	1	P60709	N-Term(Acetyl); N11(Deamidated); M15(Oxidation); C16(Carbamidomethyl)	0	0	1.109e-07	82.8	5.03028e-07	3	2796.2	-3.40331	31.8369	1
	High	KDLYANTVLSGGTTmYPGIADR	1	2	2	P60709;P63261	M15(Oxidation)	0	0	2.742e-07	75.06	1.12233e-05	3	2359.16	0.780369	27.1749	1
	High	HQGVmVGmGQKDSYVGDEAQSK	4	20	2	P60709;P63261	M5(Oxidation); M8(Oxidation)	0	0	3.783e-07	74.02	8.02067e-06	3	2383.07	1.48613	15.5608	1
	High	dDDIAALVVDnGSGmcK	1	5	1	P60709	N-Term(Acetyl); N11(Deamidated); M15(Oxidation); C16(Carbamidomethyl)	0	0	1.201e-07	73.58	3.61788e-06	2	1838.78	-0.339215	30.6395	0
	High	sYELPDGQVITIGNER	1	11	3	P60709;P63261;Q562R1	N-Term(Acetyl)	0	0	4.273e-05	72.97	1.86901e-05	2	1832.91	1.84139	30.954	0
	High	AGFAGDDAPR	8	27	2	P60709;P63261		0	0	0.0006173	70.54	1.57409e-05	2	976.448	-0.375534	10.4679	0
	High	SYELPDGQVITIGNER	8	11	3	P60709;P63261;Q562R1		0	0	0.0004039	69	4.49185e-05	2	1790.89	1.513	30.3957	0
	High	dDDIAALVVDNGSGmcK	1	5	1	P60709	N-Term(Acetyl); M15(Oxidation); C16(Carbamidomethyl)	0	0	4.778e-08	64.53	4.05755e-05	2	1837.8	1.3915	31.263	0
	High	AVFPSIVGRPRHQGVmVGmGQKDSYVGDEAQSK	2	20	2	P60709;P63261	M16(Oxidation); M19(Oxidation)	0	0	7.326e-05	64.25	0.00011651	4	3562.77	4.30059	22.3313	2
	High	dDDIAALVVDNGSGMcK	1	5	1	P60709	N-Term(Acetyl); C16(Carbamidomethyl)	0	0	5.38e-07	61.48	0.000120728	2	1821.8	0.823701	33.6125	0
	High	mQKEITALAPSTMK	2	8	2	P60709;P63261	M1(Oxidation)	0	0	1.812e-05	60.23	0.000267644	3	1564.81	0.345228	20.6013	1
	High	HQGVmVGmGqKDSYVGDEAQSKR	1	20	2	P60709;P63261	M5(Oxidation); M8(Oxidation); Q10(Deamidated)	0	0	1.931e-06	51.44	0.00195563	5	2540.17	8.24678	15.7359	2
	High	AGFAGDDAPRAVFPSIVGRPR	2	26	2	P60709;P63261		0	0	2.354e-05	49.74	0.00288675	3	2156.13	-0.934053	28.2047	1
	High	EITALAPSTMK	1	8	2	P60709;P63261		0	0	0.0009499	46.88	0.00568685	2	1161.62	-0.941903	22.0868	0
	High	mQKEITALAPSTmK	1	8	2	P60709;P63261	M1(Oxidation); M13(Oxidation)	0	0	0.0001014	44	0.0116645	3	1580.8	1.43489	17.8494	1
	High	mQKEITALAPSTmKIK	2	8	2	P60709;P63261	M1(Oxidation); M13(Oxidation)	0	0	0.0003031	38.45	0.0275348	4	1821.98	0.319981	19.1068	2
	High	VAPEEHPVLLTEAPLNPK	3	9	2	P60709;P63261		0	0	0.0005168	37.4	0.0274957	3	1954.07	0.867402	27.1698	0
	High	HQGVMVGMGQKDSYVGDEAQSK	1	20	2	P60709;P63261		0	0	1.405e-05	34.98	0.0783894	4	2351.07	-0.618404	19.2848	1
	High	AVFPSIVGRPR	10	26	2	P60709;P63261		0	0	0.00186	34.95	0.0396823	3	1198.7	-1.65587	24.2857	0
	High	EITALAPSTmKIK	3	8	2	P60709;P63261	M10(Oxidation)	0	0	0.001826	34.72	0.0626848	2	1418.79	-0.430405	20.2103	1
	High	VAPEEHPVLLTEAPLNPKANREK	3	8	2	P60709;P63261		0	0	0.0008876	34.37	0.0474908	4	2552.38	-0.207714	23.2428	2
	High	EITALAPSTMKIK	1	8	2	P60709;P63261		0	0	0.0005922	27.33	0.244473	3	1402.8	1.52118	24.3839	1
	High	dDDIAALVVDNGSGmcKAGFAGDDAPRAVFPSIVGRPR	3	5	1	P60709	N-Term(Acetyl); M15(Oxidation); C16(Carbamidomethyl)	0	0	0.001833	24.42	1.10067	4	3974.91	0.156837	36.4806	2
	High	dDDIAALVVDNGSGMcKAGFAGDDAPRAVFPSIVGRPR	1	5	1	P60709	N-Term(Acetyl); C16(Carbamidomethyl)	0	0	0.0001262	11.57	21.3934	4	3958.93	2.94314	37.9755	2
	High	GYSFTTTAER	1	4	2	P60709;P63261		0	0.001	0.01393	42.82	0.0103043	2	1132.53	-1.02149	18.4999	0
	High	EITALAPSTmK	5	8	2	P60709;P63261	M10(Oxidation)	0	0.001	0.01179	41.84	0.0169682	2	1177.61	-1.06839	17.909	0
	High	aVFPSIVGRPR	3	26	2	P60709;P63261	N-Term(Acetyl)	0	0.001	0.008799	37.13	0.021746	2	1240.72	0.669165	26.0294	0
	High	hqGVmVGmGqKDSYVGDEAQSKR	1	20	2	P60709;P63261	N-Term(Acetyl); Q2(Deamidated); M5(Oxidation); M8(Oxidation); Q10(Deamidated)	0	0.001	0.007146	37.12	0.0464066	4	2583.17	10.8859	17.3007	2
	High	hQGVmVGmGqKDSYVGDEAQSKR	1	20	2	P60709;P63261	N-Term(Acetyl); M5(Oxidation); M8(Oxidation); Q10(Deamidated)	0	0.001	0.003049	31.92	0.154695	4	2582.17	4.98363	16.6191	2
	High	SYELPDGQVITIGNERFR	2	11	3	P60709;P63261;Q562R1		0	0.001	0.006425	26.16	0.840944	3	2094.06	-0.453794	30.6741	1
	High	GYSFTTTAEREIVR	1	4	2	P60709;P63261		0	0.001	0.009789	26.02	0.807111	3	1629.82	0.70108	24.8111	1
	High	MQKEITALAPSTmKIK	1	8	2	P60709;P63261	M13(Oxidation)	0	0.001	0.006894	17.45	3.37108	4	1805.98	-1.14098	20.3658	2
	High	DLTDYLmK	1	10	3	P60709;P63261;Q562R1	M7(Oxidation)	0	0.003	0.05281	25.55	0.312463	2	1014.48	1.8478	24.5671	0
	High	IIAPPER	1	9	3	P60709;P63261;Q562R1		0	0.006	0.09858	34.47	0.008253	2	795.471	-1.87123	16.8933	0
P63261	Actin, cytoplasmic 2 OS=Homo sapiens GN=ACTG1 PE=1 SV=1 - [ACTG_HUMAN]	3222.42	45.07	23	3	22	110	375	41.7658	5.47803
	A3	Sequence	# PSMs	# Proteins	# Protein Groups	Protein Group Accessions	Modifications	ΔCn	q-Value	PEP	IonScore	Exp Value	Charge	MH+ [Da]	ΔM [ppm]	RT [min]	# Missed Cleavages
	High	eEEIAALVIDNGSGMcKAGFAGDDAPR	1	6	1	P63261	N-Term(Acetyl); C16(Carbamidomethyl)	0	0	3.802e-10	105.47	7.2069e-09	3	2835.29	0.651224	38.4901	1
	High	HQGVmVGMGQKDSYVGDEAQSK	4	20	2	P60709;P63261	M5(Oxidation)	0	0	2.268e-08	96.4	4.92537e-08	4	2367.07	0.708876	17.8429	1
	High	HQGVmVGMGQKDSYVGDEAQSKR	6	20	2	P60709;P63261	M5(Oxidation)	0	0	6.541e-09	93.54	1.34303e-07	4	2523.17	0.356598	17.37	2
	High	HQGVMVGMGQKDSYVGDEAQSKR	2	20	2	P60709;P63261		0	0	7.638e-09	92.97	1.53745e-07	4	2507.18	-0.0139008	18.4923	2
	High	HQGVmVGmGQKDSYVGDEAQSKR	10	20	2	P60709;P63261	M5(Oxidation); M8(Oxidation)	0	0	3.202e-09	92.13	1.63467e-07	4	2539.17	1.01088	10.6314	2
	High	eEEIAALVIDnGSGMcK	1	6	1	P63261	N-Term(Acetyl); N11(Deamidated); C16(Carbamidomethyl)	0	0	8.529e-08	75.24	6.22241e-06	2	1878.85	2.3659	36.9414	0
	High	KDLYANTVLSGGTTmYPGIADR	1	2	2	P60709;P63261	M15(Oxidation)	0	0	2.742e-07	75.06	1.12233e-05	3	2359.16	0.780369	27.1749	1
	High	eEEIAALVIDnGSGmcKAGFAGDDAPR	2	6	1	P63261	N-Term(Acetyl); N11(Deamidated); M15(Oxidation); C16(Carbamidomethyl)	0	0	3.136e-06	74.98	5.50076e-06	3	2852.27	-1.57397	36.5339	1
	High	HQGVmVGmGQKDSYVGDEAQSK	4	20	2	P60709;P63261	M5(Oxidation); M8(Oxidation)	0	0	3.783e-07	74.02	8.02067e-06	3	2383.07	1.48613	15.5608	1
	High	sYELPDGQVITIGNER	1	11	3	P60709;P63261;Q562R1	N-Term(Acetyl)	0	0	4.273e-05	72.97	1.86901e-05	2	1832.91	1.84139	30.954	0
	High	AGFAGDDAPR	8	27	2	P60709;P63261		0	0	0.0006173	70.54	1.57409e-05	2	976.448	-0.375534	10.4679	0
	High	SYELPDGQVITIGNER	8	11	3	P60709;P63261;Q562R1		0	0	0.0004039	69	4.49185e-05	2	1790.89	1.513	30.3957	0
	High	eEEIAALVIDNGSGmcK	2	6	1	P63261	N-Term(Acetyl); M15(Oxidation); C16(Carbamidomethyl)	0	0	6.79e-07	65.84	5.54199e-05	2	1893.86	0.395127	35.6829	0
	High	eEEIAALVIDnGSGmcK	1	6	1	P63261	N-Term(Acetyl); N11(Deamidated); M15(Oxidation); C16(Carbamidomethyl)	0	0	4.319e-06	65.06	5.09471e-05	2	1894.84	0.842073	34.748	0
	High	eEEIAALVIDnGSGMcKAGFAGDDAPR	3	6	1	P63261	N-Term(Acetyl); N11(Deamidated); C16(Carbamidomethyl)	0	0	1.193e-06	65.06	7.18124e-05	3	2836.29	3.03711	37.4621	1
	High	eEEIAALVIDNGSGmcKAGFAGDDAPR	4	6	1	P63261	N-Term(Acetyl); M15(Oxidation); C16(Carbamidomethyl)	0	0	7.277e-09	64.53	7.63588e-05	3	2851.29	0.868324	35.773	1
	High	AVFPSIVGRPRHQGVmVGmGQKDSYVGDEAQSK	2	20	2	P60709;P63261	M16(Oxidation); M19(Oxidation)	0	0	7.326e-05	64.25	0.00011651	4	3562.77	4.30059	22.3313	2
	High	eEEIAALVIDNGSGMcK	1	6	1	P63261	N-Term(Acetyl); C16(Carbamidomethyl)	0	0	1.261e-05	62.93	0.000127613	2	1877.86	-1.13929	38.0322	0
	High	mQKEITALAPSTMK	2	8	2	P60709;P63261	M1(Oxidation)	0	0	1.812e-05	60.23	0.000267644	3	1564.81	0.345228	20.6013	1
	High	HQGVmVGmGqKDSYVGDEAQSKR	1	20	2	P60709;P63261	M5(Oxidation); M8(Oxidation); Q10(Deamidated)	0	0	1.931e-06	51.44	0.00195563	5	2540.17	8.24678	15.7359	2
	High	AGFAGDDAPRAVFPSIVGRPR	2	26	2	P60709;P63261		0	0	2.354e-05	49.74	0.00288675	3	2156.13	-0.934053	28.2047	1
	High	EITALAPSTMK	1	8	2	P60709;P63261		0	0	0.0009499	46.88	0.00568685	2	1161.62	-0.941903	22.0868	0
	High	mQKEITALAPSTmK	1	8	2	P60709;P63261	M1(Oxidation); M13(Oxidation)	0	0	0.0001014	44	0.0116645	3	1580.8	1.43489	17.8494	1
	High	mQKEITALAPSTmKIK	2	8	2	P60709;P63261	M1(Oxidation); M13(Oxidation)	0	0	0.0003031	38.45	0.0275348	4	1821.98	0.319981	19.1068	2
	High	VAPEEHPVLLTEAPLNPK	3	9	2	P60709;P63261		0	0	0.0005168	37.4	0.0274957	3	1954.07	0.867402	27.1698	0
	High	HQGVMVGMGQKDSYVGDEAQSK	1	20	2	P60709;P63261		0	0	1.405e-05	34.98	0.0783894	4	2351.07	-0.618404	19.2848	1
	High	AVFPSIVGRPR	10	26	2	P60709;P63261		0	0	0.00186	34.95	0.0396823	3	1198.7	-1.65587	24.2857	0
	High	EITALAPSTmKIK	3	8	2	P60709;P63261	M10(Oxidation)	0	0	0.001826	34.72	0.0626848	2	1418.79	-0.430405	20.2103	1
	High	VAPEEHPVLLTEAPLNPKANREK	3	8	2	P60709;P63261		0	0	0.0008876	34.37	0.0474908	4	2552.38	-0.207714	23.2428	2
	High	EITALAPSTMKIK	1	8	2	P60709;P63261		0	0	0.0005922	27.33	0.244473	3	1402.8	1.52118	24.3839	1
	High	eEEIAALVIDNGSGMcKAGFAGDDAPRAVFPSIVGRPR	1	6	1	P63261	N-Term(Acetyl); C16(Carbamidomethyl)	0	0	2.6e-06	18.68	3.99171	4	4014.98	0.519457	40.2264	2
	High	GYSFTTTAER	1	4	2	P60709;P63261		0	0.001	0.01393	42.82	0.0103043	2	1132.53	-1.02149	18.4999	0
	High	EITALAPSTmK	5	8	2	P60709;P63261	M10(Oxidation)	0	0.001	0.01179	41.84	0.0169682	2	1177.61	-1.06839	17.909	0
	High	aVFPSIVGRPR	3	26	2	P60709;P63261	N-Term(Acetyl)	0	0.001	0.008799	37.13	0.021746	2	1240.72	0.669165	26.0294	0
	High	hqGVmVGmGqKDSYVGDEAQSKR	1	20	2	P60709;P63261	N-Term(Acetyl); Q2(Deamidated); M5(Oxidation); M8(Oxidation); Q10(Deamidated)	0	0.001	0.007146	37.12	0.0464066	4	2583.17	10.8859	17.3007	2
	High	hQGVmVGmGqKDSYVGDEAQSKR	1	20	2	P60709;P63261	N-Term(Acetyl); M5(Oxidation); M8(Oxidation); Q10(Deamidated)	0	0.001	0.003049	31.92	0.154695	4	2582.17	4.98363	16.6191	2
	High	SYELPDGQVITIGNERFR	2	11	3	P60709;P63261;Q562R1		0	0.001	0.006425	26.16	0.840944	3	2094.06	-0.453794	30.6741	1
	High	GYSFTTTAEREIVR	1	4	2	P60709;P63261		0	0.001	0.009789	26.02	0.807111	3	1629.82	0.70108	24.8111	1
	High	MQKEITALAPSTmKIK	1	8	2	P60709;P63261	M13(Oxidation)	0	0.001	0.006894	17.45	3.37108	4	1805.98	-1.14098	20.3658	2
	High	eEEIAALVIDNGSGmcKAGFAGDDAPRAVFPSIVGRPR	1	6	1	P63261	N-Term(Acetyl); M15(Oxidation); C16(Carbamidomethyl)	0	0.001	0.01139	12.11	18.9413	4	4030.96	-2.89847	38.4952	2
	High	DLTDYLmK	1	10	3	P60709;P63261;Q562R1	M7(Oxidation)	0	0.003	0.05281	25.55	0.312463	2	1014.48	1.8478	24.5671	0
	High	IIAPPER	1	9	3	P60709;P63261;Q562R1		0	0.006	0.09858	34.47	0.008253	2	795.471	-1.87123	16.8933	0
P08729	Keratin, type II cytoskeletal 7 OS=Homo sapiens GN=KRT7 PE=1 SV=5 - [K2C7_HUMAN]	1191.47	42.64	19	18	21	48	469	51.3543	5.47803
	A3	Sequence	# PSMs	# Proteins	# Protein Groups	Protein Group Accessions	Modifications	ΔCn	q-Value	PEP	IonScore	Exp Value	Charge	MH+ [Da]	ΔM [ppm]	RT [min]	# Missed Cleavages
	High	VDALNDEINFLR	1	1	1	P08729		0	0	3.734e-06	82.64	1.79141e-06	2	1418.72	-3.28844	32.2585	0
	High	TAAENEFVVLKK	4	4	1	P08729		0	0	1.013e-05	78.92	2.20817e-06	2	1348.75	-0.575209	21.6472	1
	High	LQAEIDNIKNQR	4	1	1	P08729		0	0	8.201e-05	76.71	4.9188e-06	3	1441.78	0.945706	17.1212	1
	High	GQLEALQVDGGR	1	1	1	P08729		0	0	0.0003658	76.05	6.09237e-06	2	1242.64	0.65791	21.0867	0
	High	TLNNKFASFIDKVR	1	16	2	P05787;P08729		0	0	7.388e-05	74.8	4.99015e-06	4	1652.91	0.778876	27.8988	2
	High	LPDIFEAQIAGLR	1	1	1	P08729		0	0	7.094e-05	71.66	1.46396e-05	2	1442.81	4.27832	36.4305	0
	High	AKQEELEAALQR	4	1	1	P08729		0	0	5.855e-05	70.25	2.74533e-05	2	1385.74	-1.19024	19.6253	1
	High	AIQRLQAEIDNIKNQR	4	1	1	P08729		0	0	3.143e-07	65.46	3.38918e-05	3	1910.07	4.35341	23.1221	2
	High	SLDLDGIIAEVKAQYEEMAK	1	1	1	P08729		0	0	6.502e-06	63.5	0.000153815	3	2223.12	-0.0311531	45.0021	1
	High	LDADPSLQR	6	1	1	P08729		0	0	6.216e-05	61.62	0.000115074	2	1014.52	0.571688	9.99195	0
	High	QEELEAALQR	1	1	1	P08729		0	0	0.0003438	58.14	0.00039501	2	1186.61	-0.66151	21.0544	0
	High	SLDLDGIIAEVKAQYEEmAK	1	1	1	P08729	M18(Oxidation)	0	0	5.235e-05	56.62	0.000738461	3	2239.12	1.64036	40.2697	1
	High	FASFIDKVR	3	25	3	P05787;Q7RTS7;P08729		0	0	0.001406	53.35	0.000609187	2	1082.6	0.724141	23.5639	1
	High	AEAEAWYQTKFETLQAQAGKHGDDLR	1	1	1	P08729		0	0	0.0004737	53.08	0.00176519	4	2963.42	-1.80769	27.6237	2
	High	VAVRSAYGGPVGAGIR	1	1	1	P08729		0	0	2.723e-06	50.01	0.00181033	3	1529.86	0.657749	20.1298	1
	High	SSRLPDIFEAQIAGLR	1	1	1	P08729		0	0	0.001143	47.53	0.00369543	3	1772.97	0.468374	34.6185	1
	High	sIHFSSPVFTSR	5	1	1	P08729	N-Term(Acetyl)	0	0	0.0001445	46.05	0.00761949	2	1406.71	0.701418	29.8322	0
	High	EVTINQSLLAPLRLDADPSLQR	1	1	1	P08729		0	0	0.001949	19.56	1.25491	3	2449.34	0.824887	36.2171	1
	High	SLDLDGIIAEVK	2	1	1	P08729		0	0.001	0.01502	66.64	6.29285e-05	2	1272.7	-0.187002	35.4816	0
	High	SAYGGPVGAGIR	2	1	1	P08729		0	0.001	0.002413	65.58	7.53992e-05	2	1104.58	0.393293	18.8368	0
	High	SmQDVVEDFK	1	1	1	P08729	M2(Oxidation)	0	0.001	0.003933	47.78	0.00171476	2	1213.54	0.585942	20.5362	0
	High	FASFIDK	1	28	3	P05787;P08729;Q7RTS7		0	0.003	0.01948	38.17	0.0100206	2	827.43	0.412174	22.0944	0
	High	lDADPSLQR	1	1	1	P08729	N-Term(Acetyl)	0	0.003	0.03985	27.55	0.257184	2	1056.53	-2.46066	19.5771	0
E5RIP1	40S ribosomal protein S20 OS=Homo sapiens GN=RPS20 PE=1 SV=1 - [E5RIP1_HUMAN]	69.6267	39.13	4	1	1	3	46	5.42587	9.61279
	A3	Sequence	# PSMs	# Proteins	# Protein Groups	Protein Group Accessions	Modifications	ΔCn	q-Value	PEP	IonScore	Exp Value	Charge	MH+ [Da]	ΔM [ppm]	RT [min]	# Missed Cleavages
	High	aFKDTGKTPVEPEVAIHR	3	4	1	E5RIP1	N-Term(Acetyl)	0	0	0.0003346	40.3	0.0216842	4	2037.08	0.524798	23.2473	2
P68371	Tubulin beta-4B chain OS=Homo sapiens GN=TUBB4B PE=1 SV=1 - [TBB4B_HUMAN]	379.399	35.06	26	3	12	17	445	49.799	4.89404
	A3	Sequence	# PSMs	# Proteins	# Protein Groups	Protein Group Accessions	Modifications	ΔCn	q-Value	PEP	IonScore	Exp Value	Charge	MH+ [Da]	ΔM [ppm]	RT [min]	# Missed Cleavages
	High	GHYTEGAELVDSVLDVVR	1	10	2	P07437;P68371		0	0	7.624e-07	84.09	1.35349e-06	3	1958.98	0.449163	38.0296	0
	High	INVYYNEATGGKYVPR	1	1	1	P68371		0	0	1.708e-06	72.27	1.98511e-05	3	1843.93	0.187037	22.6737	1
	High	SGPFGQIFRPDNFVFGQSGAGNNWAK	1	11	2	P68371;P07437		0	0	5.421e-07	63.63	0.000156671	3	2798.34	-0.18604	37.6759	0
	High	LAVNmVPFPR	3	17	2	P07437;P68371	M5(Oxidation)	0	0	0.0008099	59.38	0.000377237	2	1159.63	0.231022	26.5653	0
	High	ISEQFTAmFR	1	10	2	P68371;P07437	M8(Oxidation)	0	0	0.0009023	47.84	0.0036094	2	1245.59	-0.185553	24.3562	0
	High	mREIVHLQAGQcGNQIGAK	1	21	2	P68371;P07437	M1(Oxidation); C12(Carbamidomethyl)	0	0	0.0001395	46.68	0.00726718	4	2126.06	1.03756	18.727	1
	High	KLAVNmVPFPR	2	17	2	P07437;P68371	M6(Oxidation)	0	0	0.0004108	45.64	0.00515777	2	1287.73	0.96695	24.2458	1
	High	AVLVDLEPGTMDSVR	1	10	1	P68371		0	0.001	0.002555	46.53	0.00726022	2	1601.82	-3.24516	30.0476	0
	High	AVLVDLEPGTmDSVR	2	10	1	P68371	M11(Oxidation)	0.0263	0.001	0.0128	36.76	0.0698483	2	1617.81	-1.42811	26.8837	0
	High	NSSYFVEWIPNNVK	1	12	2	P68371;P07437		0	0.003	0.03672	35.45	0.0871414	2	1696.83	-0.759452	33.5777	0
	High	TAVcDIPPR	1	11	2	P07437;P68371	C4(Carbamidomethyl)	0	0.003	0.04721	33.27	0.0779703	2	1028.52	3.88137	16.8591	0
	High	ALTVPELTQQmFDAK	1	5	1	P68371	M11(Oxidation)	0	0.009	0.1618	21.93	2.11792	2	1707.87	2.32585	29.3309	0
	High	TAVcDIPPRGLK	1	11	2	P07437;P68371	C4(Carbamidomethyl)	0	0.009	0.15	12.48	10.3948	3	1326.72	-0.177986	19.9773	1
H7BZJ3	Protein disulfide-isomerase A3 (Fragment) OS=Homo sapiens GN=PDIA3 PE=1 SV=1 - [H7BZJ3_HUMAN]	154.27	34.15	1	1	4	4	123	13.5108	7.29834
	A3	Sequence	# PSMs	# Proteins	# Protein Groups	Protein Group Accessions	Modifications	ΔCn	q-Value	PEP	IonScore	Exp Value	Charge	MH+ [Da]	ΔM [ppm]	RT [min]	# Missed Cleavages
	High	IFRDGEEAGAYDGPR	1	2	2	P30101;H7BZJ3		0	0	4.553e-07	66.03	6.17163e-05	3	1652.77	-0.270439	18.2632	1
	High	SDVLELTDDNFESR	1	1	1	H7BZJ3		0	0	6.277e-05	59.01	0.000227279	2	1639.74	-1.55407	28.2344	0
	High	LAPEYEAAATR	1	2	2	P30101;H7BZJ3		0	0	0.001444	58.86	0.000363852	2	1191.6	1.86927	17.1565	0
	High	LAPEYEAAATRLK	1	2	2	P30101;H7BZJ3		0	0	0.0005194	43.87	0.0090409	3	1432.78	1.69896	20.8949	1
P06576	ATP synthase subunit beta, mitochondrial OS=Homo sapiens GN=ATP5B PE=1 SV=3 - [ATPB_HUMAN]	661.418	32.89	5	16	16	26	529	56.5246	5.40186
	A3	Sequence	# PSMs	# Proteins	# Protein Groups	Protein Group Accessions	Modifications	ΔCn	q-Value	PEP	IonScore	Exp Value	Charge	MH+ [Da]	ΔM [ppm]	RT [min]	# Missed Cleavages
	High	LVLEVAQHLGESTVR	2	1	1	P06576		0	0	5.67e-07	82.65	6.52715e-07	2	1650.92	1.76531	27.9087	0
	High	ImDPNIVGSEHYDVAR	1	2	1	P06576	M2(Oxidation)	0	0	2.093e-06	74.17	1.0319e-05	3	1831.86	-0.628831	21.9068	0
	High	AIAELGIYPAVDPLDSTSR	2	2	1	P06576		0	0	3.092e-06	72.73	1.572e-05	3	1988.04	2.64643	34.6962	0
	High	VLDSGAPIKIPVGPETLGR	2	3	1	P06576		0	0	5.491e-06	61.29	4.93365e-05	3	1919.09	-0.756409	30.6195	1
	High	VALVYGQmNEPPGAR	1	3	1	P06576	M8(Oxidation)	0	0	2.926e-05	59.69	0.00036419	2	1617.81	0.0947524	20.6989	0
	High	IMDPNIVGSEHYDVAR	1	2	1	P06576		0	0	5.441e-05	56.46	0.000640889	3	1815.87	-0.275145	24.1832	0
	High	GQKVLDSGAPIKIPVGPETLGR	2	3	1	P06576		0	0	1.084e-05	53.14	0.000238519	4	2232.27	0.641684	28.8651	2
	High	TREGNDLYHEmIESGVINLKDATSK	1	5	1	P06576	M11(Oxidation)	0	0	1.652e-05	50.51	0.00324825	4	2836.38	0.0967589	25.7892	2
	High	ETRLVLEVAQHLGESTVR	2	1	1	P06576		0	0	8.792e-05	48.32	0.00214369	3	2037.11	2.74542	30.1231	1
	High	TIAMDGTEGLVRGQK	1	3	1	P06576		0	0	0.0001568	46.41	0.00755962	3	1575.81	-1.47066	21.2766	1
	High	TIAmDGTEGLVRGQK	1	3	1	P06576	M4(Oxidation)	0	0	0.0002377	45.59	0.00884075	3	1591.81	-0.0251895	17.9529	1
	High	IGLFGGAGVGK	1	3	1	P06576		0	0	6.281e-05	38.48	0.0174402	2	975.562	0.168342	25.9966	0
	High	IMNVIGEPIDERGPIKTK	2	3	1	P06576		0	0	1.285e-05	33.2	0.0722253	3	2010.1	-0.769802	25.0935	2
	High	AIAELGIYPAVDPLDSTSRImDPNIVGSEHYDVAR	1	2	1	P06576	M21(Oxidation)	0	0	0.0001201	21.64	2.12124	4	3800.86	-6.4577	35.494	1
	High	TIAMDGTEGLVR	1	3	1	P06576		0	0.001	0.002472	68.11	5.03444e-05	2	1262.64	-1.12252	23.7185	0
	High	ImNVIGEPIDER	1	3	1	P06576	M2(Oxidation)	0	0.001	0.009794	57.28	0.000558773	2	1401.7	-2.47773	22.9294	0
	High	ImNVIGEPIDERGPIKTK	2	3	1	P06576	M2(Oxidation)	0	0.003	0.02015	19.8	1.90001	3	2026.1	0.631418	22.5833	2
	High	FLSQPFQVAEVFTGHmGK	1	1	1	P06576	M16(Oxidation)	0	0.005	0.08755	31.93	0.222917	3	2039.01	1.03888	35.0447	0
	High	IPVGPETLGR	1	3	1	P06576		0	0.005	0.07817	24.06	0.339834	2	1038.59	0.474546	21.6548	0
P10412	Histone H1.4 OS=Homo sapiens GN=HIST1H1E PE=1 SV=2 - [H14_HUMAN]	1128.85	32.42	4	4	13	48	219	21.852	11.0337
	A3	Sequence	# PSMs	# Proteins	# Protein Groups	Protein Group Accessions	Modifications	ΔCn	q-Value	PEP	IonScore	Exp Value	Charge	MH+ [Da]	ΔM [ppm]	RT [min]	# Missed Cleavages
	High	KASGPPVSELITK	7	3	2	P10412;P16403		0	0	7.672e-05	93.04	5.87717e-08	2	1326.77	2.06459	21.357	1
	High	ASGPPVSELITKAVAASKER	8	3	2	P10412;P16403		0	0	1.485e-06	69.36	1.58405e-05	4	2011.11	-2.68784	30.8847	2
	High	LGLKSLVSKGTLVQTK	3	5	2	P10412;P16403		0	0	9.291e-06	66.38	2.85379e-06	3	1672.03	-3.34215	25.1478	2
	High	SLVSKGTLVQTK	4	5	2	P10412;P16403		0	0	8.428e-05	63.52	2.25873e-05	3	1260.75	-1.42805	18.0359	1
	High	SGVSLAALKK	3	3	2	P10412;P16403		0	0	0.0002447	57.27	8.25935e-05	2	973.604	0.314723	19.4821	1
	High	IKLGLKSLVSK	3	5	2	P10412;P16403		0	0	0.00016	54.37	4.02154e-06	3	1185.79	0.0954257	23.3892	2
	High	ASGPPVSELITKAVAASK	1	3	2	P10412;P16403		0	0	1.063e-05	51.74	0.000792473	3	1725.98	1.17985	31.9326	1
	High	ASGPPVSELITK	4	3	2	P10412;P16403		0	0	0.0005929	49.22	0.00218106	2	1198.67	-1.7889	23.8343	0
	High	SGVSLAALK	1	3	2	P10412;P16403		0	0	0.0018	48.55	0.00186136	2	845.508	-1.5153	22.3128	0
	High	sETAPAAPAAPAPAEK	3	1	1	P10412	N-Term(Acetyl)	0	0	4.56e-05	46.94	0.00633003	2	1520.76	-0.724678	18.5867	0
	High	sETAPAAPAAPAPAEKTPVKK	6	1	1	P10412	N-Term(Acetyl)	0	0	9.704e-08	45.17	0.00684199	3	2074.11	-1.50136	17.0543	2
	High	RKASGPPVSELITK	4	2	1	P10412		0	0	0.001611	26.4	0.166775	3	1482.87	1.00469	19.1048	2
	High	sETAPAAPAAPAPAEKTPVK	1	1	1	P10412	N-Term(Acetyl)	0	0.003	0.02565	26.07	0.735338	2	1946.02	-2.72274	19.2239	1
I3L0W5	14-3-3 protein epsilon OS=Homo sapiens GN=YWHAE PE=1 SV=1 - [I3L0W5_HUMAN]	29.9	31.58	4	1	1	2	38	4.51301	4.04346
	A3	Sequence	# PSMs	# Proteins	# Protein Groups	Protein Group Accessions	Modifications	ΔCn	q-Value	PEP	IonScore	Exp Value	Charge	MH+ [Da]	ΔM [ppm]	RT [min]	# Missed Cleavages
	High	mDDREDLVYQAK	2	4	1	I3L0W5	N-Term(Acetyl); M1(Oxidation)	0	0.003	0.05844	24.22	0.632188	2	1540.69	-0.950433	19.533	1
P07437	Tubulin beta chain OS=Homo sapiens GN=TUBB PE=1 SV=2 - [TBB5_HUMAN]	415.572	31.53	24	3	12	19	444	49.639	4.89404
	A3	Sequence	# PSMs	# Proteins	# Protein Groups	Protein Group Accessions	Modifications	ΔCn	q-Value	PEP	IonScore	Exp Value	Charge	MH+ [Da]	ΔM [ppm]	RT [min]	# Missed Cleavages
	High	GHYTEGAELVDSVLDVVR	1	10	2	P07437;P68371		0	0	7.624e-07	84.09	1.35349e-06	3	1958.98	0.449163	38.0296	0
	High	AILVDLEPGTMDSVR	1	10	1	P07437		0	0	3.003e-05	71.67	2.42014e-05	2	1615.83	-1.11718	31.6004	0
	High	SGPFGQIFRPDNFVFGQSGAGNNWAK	1	11	2	P68371;P07437		0	0	5.421e-07	63.63	0.000156671	3	2798.34	-0.18604	37.6759	0
	High	LAVNmVPFPR	3	17	2	P07437;P68371	M5(Oxidation)	0	0	0.0008099	59.38	0.000377237	2	1159.63	0.231022	26.5653	0
	High	AILVDLEPGTmDSVR	4	10	1	P07437	M11(Oxidation)	0	0	0.0001312	58.88	0.000465263	2	1631.83	-0.83272	28.3761	0
	High	ISEQFTAmFR	1	10	2	P68371;P07437	M8(Oxidation)	0	0	0.0009023	47.84	0.0036094	2	1245.59	-0.185553	24.3562	0
	High	mREIVHIQAGQcGNQIGAK	1	21	2	P68371;P07437	M1(Oxidation); C12(Carbamidomethyl)	0	0	0.0001395	46.68	0.00726718	4	2126.06	1.03756	18.727	1
	High	KLAVNmVPFPR	2	17	2	P07437;P68371	M6(Oxidation)	0	0	0.0004108	45.64	0.00515777	2	1287.73	0.96695	24.2458	1
	High	AILVDLEPGTmDSVRSGPFGQIFRPDNFVFGQSGAGNNWAK	1	4	1	P07437	M11(Oxidation)	0	0.001	0.008372	13.22	12.0775	4	4411.17	1.93045	41.5072	1
	High	ALTVPELTQQVFDAK	1	3	1	P07437		0	0.003	0.02943	36.31	0.0553018	2	1659.9	3.61553	35.3017	0
	High	NSSYFVEWIPNNVK	1	12	2	P68371;P07437		0	0.003	0.03672	35.45	0.0871414	2	1696.83	-0.759452	33.5777	0
	High	TAVcDIPPR	1	11	2	P07437;P68371	C4(Carbamidomethyl)	0	0.003	0.04721	33.27	0.0779703	2	1028.52	3.88137	16.8591	0
	High	TAVcDIPPRGLK	1	11	2	P07437;P68371	C4(Carbamidomethyl)	0	0.009	0.15	12.48	10.3948	3	1326.72	-0.177986	19.9773	1
P23527	Histone H2B type 1-O OS=Homo sapiens GN=HIST1H2BO PE=1 SV=3 - [H2B1O_HUMAN]	426.725	30.95	17	5	5	26	126	13.8976	10.3159
	A3	Sequence	# PSMs	# Proteins	# Protein Groups	Protein Group Accessions	Modifications	ΔCn	q-Value	PEP	IonScore	Exp Value	Charge	MH+ [Da]	ΔM [ppm]	RT [min]	# Missed Cleavages
	High	HAVSEGTKAVTKYTSSK	3	14	1	P23527		0	0	9.926e-07	66.44	6.52132e-05	3	1793.94	-0.656562	15.5094	2
	High	EIQTAVRLLLPGELAK	9	16	1	P23527		0	0	0.0004023	63.45	1.15223e-05	2	1751.04	0.632463	34.2323	1
	High	LLLPGELAKHAVSEGTK	6	17	1	P23527		0	0	3.616e-05	55.9	0.000176586	3	1763.01	0.524085	26.2813	1
	High	LLLPGELAK	4	17	1	P23527		0	0	0.0009419	45.67	0.000585401	2	953.603	-0.359236	27.3224	0
	High	STITSREIQTAVR	4	15	1	P23527		0	0	0.001532	25.79	0.475594	3	1461.8	0.956773	19.2579	1
A0A087WVQ9	Elongation factor 1-alpha 1 OS=Homo sapiens GN=EEF1A1 PE=1 SV=1 - [A0A087WVQ9_HUMAN]	939.031	30.61	8	11	11	51	441	47.8529	9.02686
	A3	Sequence	# PSMs	# Proteins	# Protein Groups	Protein Group Accessions	Modifications	ΔCn	q-Value	PEP	IonScore	Exp Value	Charge	MH+ [Da]	ΔM [ppm]	RT [min]	# Missed Cleavages
	High	QTVAVGVIKAVDKK	15	4	1	A0A087WVQ9		0	0	5.696e-07	76.68	5.91727e-07	2	1455.89	0.356398	20.8174	2
	High	IGGIGTVPVGR	3	5	1	A0A087WVQ9		0	0	0.0001846	57.49	9.50899e-05	2	1025.61	0.243691	21.6183	0
	High	QTVAVGVIK	6	5	1	A0A087WVQ9		0	0	0.001029	54.2	0.000445392	2	914.567	-0.253973	19.9655	0
	High	QTVAVGVIKAVDK	2	4	1	A0A087WVQ9		0	0	4.43e-05	54.11	0.000248416	3	1327.8	1.62124	22.4768	1
	High	DMRQTVAVGVIK	10	5	1	A0A087WVQ9		0	0	0.0001857	49.59	0.00220351	2	1316.73	-2.06998	22.6109	1
	High	TIEKFEKEAAEmGK	1	8	1	A0A087WVQ9	M12(Oxidation)	0	0	4.379e-05	49.14	0.00344913	3	1626.8	0.281815	16.9203	2
	High	DmRQTVAVGVIK	7	5	1	A0A087WVQ9	M2(Oxidation)	0	0	0.001766	40.81	0.0174144	2	1332.73	-0.244732	19.724	1
	High	KLEDGPKFLK	1	5	1	A0A087WVQ9		0	0	0.000243	38.6	0.0152256	3	1174.68	-0.798719	18.4726	2
	High	gKEKTHINIVVIGHVDSGK	1	8	1	A0A087WVQ9	N-Term(Acetyl)	0	0	0.001794	30.58	0.0509241	4	2073.18	17.643	20.1726	2
	High	IGGIGTVPVGRVETGVLKPGmVVTFAPVNVTTEVK	1	4	1	A0A087WVQ9	M21(Oxidation)	0	0	2.613e-05	30.53	0.0321297	4	3537.97	-0.0486486	35.408	1
	High	qTVAVGVIKAVDKK	1	4	1	A0A087WVQ9	Q1(Deamidated)	0	0	0.001708	26.76	0.0991055	3	1456.87	0.362926	21.6955	2
	High	qTVAVGVIK	1	5	1	A0A087WVQ9	Q1(Deamidated)	0	0.001	0.01385	28.39	0.258968	2	915.55	-0.861561	20.6869	0
	High	DGNASGTTLLEALDcILPPTRPTDKPLRLPLQDVYK	1	5	1	A0A087WVQ9	C15(Carbamidomethyl)	0	0.001	0.01302	11.65	6.56897	4	3978.12	4.7415	43.2008	1
	High	FAVRDmRQTVAVGVIK	1	5	1	A0A087WVQ9	M6(Oxidation)	0	0.006	0.1107	15.98	2.98654	4	1806.01	0.246871	21.592	2
P68363	Tubulin alpha-1B chain OS=Homo sapiens GN=TUBA1B PE=1 SV=1 - [TBA1B_HUMAN]	602.6	30.6	31	12	12	24	451	50.1196	5.05908
	A3	Sequence	# PSMs	# Proteins	# Protein Groups	Protein Group Accessions	Modifications	ΔCn	q-Value	PEP	IonScore	Exp Value	Charge	MH+ [Da]	ΔM [ppm]	RT [min]	# Missed Cleavages
	High	TIGGGDDSFNTFFSETGAGKHVPR	2	17	1	P68363		0	0	4.642e-06	102.23	1.87662e-08	3	2497.17	-0.859761	29.1889	1
	High	VGINYQPPTVVPGGDLAKVQR	1	15	1	P68363		0	0	1.751e-06	73	6.45028e-06	3	2208.22	1.58721	28.1996	1
	High	QLFHPEQLITGKEDAANNYAR	2	24	1	P68363		0	0	6.31e-06	63.28	0.000177573	4	2415.21	1.40674	26.6957	1
	High	SIQFVDWcPTGFK	1	4	1	P68363	C8(Carbamidomethyl)	0	0	0.000259	59.03	0.000273119	2	1584.75	1.87341	34.3088	0
	High	DVNAAIATIKTKR	4	9	1	P68363		0	0	8.114e-05	56.81	0.000184582	4	1400.82	-0.187926	20.0123	2
	High	AVFVDLEPTVIDEVRTGTYR	6	13	1	P68363		0	0	0.0005051	51.59	0.00188126	3	2280.18	-1.13932	35.31	1
	High	AVFVDLEPTVIDEVR	2	13	1	P68363		0	0	0.0004998	51.46	0.00207025	3	1701.91	-0.0443203	35.3982	0
	High	DVNAAIATIK	2	9	1	P68363		0	0	0.0008218	44.25	0.00852023	2	1015.58	1.68608	22.3389	0
	High	TGTYRQLFHPEQLITGKEDAANNYAR	1	14	1	P68363		0	0	1.663e-05	39.79	0.0378255	4	2993.48	-2.05243	27.2022	2
	High	NLDIERPTYTNLNR	1	16	1	P68363		0	0.001	0.008885	38.01	0.0527662	3	1718.88	0.622804	23.097	0
	High	LDHKFDLmYAKR	1	15	1	P68363	M8(Oxidation)	0	0.003	0.03129	28.01	0.412152	4	1552.8	1.07598	18.5922	2
	High	VGINYQPPTVVPGGDLAK	1	15	1	P68363		0	0.009	0.1701	21.54	1.33031	2	1824.99	1.61076	28.727	0
P16403	Histone H1.2 OS=Homo sapiens GN=HIST1H1C PE=1 SV=2 - [H12_HUMAN]	1057.59	30.52	3	1	10	37	213	21.3517	10.9312
	A3	Sequence	# PSMs	# Proteins	# Protein Groups	Protein Group Accessions	Modifications	ΔCn	q-Value	PEP	IonScore	Exp Value	Charge	MH+ [Da]	ΔM [ppm]	RT [min]	# Missed Cleavages
	High	KASGPPVSELITK	7	3	2	P10412;P16403		0	0	7.672e-05	93.04	5.87717e-08	2	1326.77	2.06459	21.357	1
	High	ASGPPVSELITKAVAASKER	8	3	2	P10412;P16403		0	0	1.485e-06	69.36	1.58405e-05	4	2011.11	-2.68784	30.8847	2
	High	LGLKSLVSKGTLVQTK	3	5	2	P10412;P16403		0	0	9.291e-06	66.38	2.85379e-06	3	1672.03	-3.34215	25.1478	2
	High	SLVSKGTLVQTK	4	5	2	P10412;P16403		0	0	8.428e-05	63.52	2.25873e-05	3	1260.75	-1.42805	18.0359	1
	High	SGVSLAALKK	3	3	2	P10412;P16403		0	0	0.0002447	57.27	8.25935e-05	2	973.604	0.314723	19.4821	1
	High	sETAPAAPAAAPPAEK	3	1	1	P16403	N-Term(Acetyl)	0	0	0.0001797	56.21	0.000766459	2	1520.76	-0.243062	18.3331	0
	High	IKLGLKSLVSK	3	5	2	P10412;P16403		0	0	0.00016	54.37	4.02154e-06	3	1185.79	0.0954257	23.3892	2
	High	ASGPPVSELITKAVAASK	1	3	2	P10412;P16403		0	0	1.063e-05	51.74	0.000792473	3	1725.98	1.17985	31.9326	1
	High	ASGPPVSELITK	4	3	2	P10412;P16403		0	0	0.0005929	49.22	0.00218106	2	1198.67	-1.7889	23.8343	0
	High	SGVSLAALK	1	3	2	P10412;P16403		0	0	0.0018	48.55	0.00186136	2	845.508	-1.5153	22.3128	0
F8WEB6	14-3-3 protein eta OS=Homo sapiens GN=YWHAH PE=1 SV=1 - [F8WEB6_HUMAN]	44.88	28.21	3	2	2	3	39	4.50325	8.23584
	A3	Sequence	# PSMs	# Proteins	# Protein Groups	Protein Group Accessions	Modifications	ΔCn	q-Value	PEP	IonScore	Exp Value	Charge	MH+ [Da]	ΔM [ppm]	RT [min]	# Missed Cleavages
	High	gDREQLLQR	2	3	1	F8WEB6	N-Term(Acetyl)	0	0	0.0001557	44.88	0.00612952	2	1156.61	-0.620375	17.8552	1
	High	gDREQLLQRAR	1	3	1	F8WEB6	N-Term(Acetyl)	0	0.001	0.006697	14.96	6.32084	3	1383.75	1.12916	17.8613	2
D6RAQ8	Calnexin (Fragment) OS=Homo sapiens GN=CANX PE=1 SV=1 - [D6RAQ8_HUMAN]	22.88	28.04	6	1	1	1	107	11.8517	4.28467
	A3	Sequence	# PSMs	# Proteins	# Protein Groups	Protein Group Accessions	Modifications	ΔCn	q-Value	PEP	IonScore	Exp Value	Charge	MH+ [Da]	ΔM [ppm]	RT [min]	# Missed Cleavages
	High	VTYKAPVPTGEVYFADSFDRGTLSGWILSK	1	6	1	D6RAQ8		0	0	0.001349	22.88	1.38107	4	3304.68	-1.29579	38.9047	2
R4GN19	60S ribosomal protein L36a OS=Homo sapiens GN=RPL36A PE=4 SV=1 - [R4GN19_HUMAN]	45.43	28	4	1	1	2	25	2.92963	10.1694
	A3	Sequence	# PSMs	# Proteins	# Protein Groups	Protein Group Accessions	Modifications	ΔCn	q-Value	PEP	IonScore	Exp Value	Charge	MH+ [Da]	ΔM [ppm]	RT [min]	# Missed Cleavages
	High	KGQVIQF	2	4	1	R4GN19		0	0.006	0.09726	40.14	0.00659881	2	819.472	-0.910445	22.1488	1
P11021	78 kDa glucose-regulated protein OS=Homo sapiens GN=HSPA5 PE=1 SV=2 - [GRP78_HUMAN]	532.999	27.68	4	17	17	23	654	72.2884	5.16064
	A3	Sequence	# PSMs	# Proteins	# Protein Groups	Protein Group Accessions	Modifications	ΔCn	q-Value	PEP	IonScore	Exp Value	Charge	MH+ [Da]	ΔM [ppm]	RT [min]	# Missed Cleavages
	High	LIGDAAKNQLTSNPENTVFDAKR	2	1	1	P11021		0	0	5.905e-07	96.33	6.90046e-08	3	2502.29	-0.308037	25.2441	2
	High	SQIFSTASDNQPTVTIK	1	1	1	P11021		0	0	1.147e-05	85.07	9.82991e-07	2	1836.94	1.28122	25.1631	0
	High	NQLTSNPENTVFDAKR	1	1	1	P11021		0	0	1.667e-06	84.34	1.33484e-06	3	1833.91	-1.17061	21.7172	1
	High	TKPYIQVDIGGGQTK	2	1	1	P11021		0	0	7.934e-05	77.74	4.21173e-06	2	1604.86	-1.52493	22.1492	0
	High	NQLTSNPENTVFDAK	1	1	1	P11021		0	0	1.462e-05	76.68	7.06207e-06	2	1677.81	-1.53525	23.5515	0
	High	AKFEELNmDLFR	2	1	1	P11021	M8(Oxidation)	0	0	0.0009592	55.22	0.000820058	2	1528.74	-1.21001	27.7546	1
	High	VTHAVVTVPAYFNDAQR	1	1	1	P11021		0	0	0.0001909	49.85	0.00334196	3	1887.97	0.638231	26.2755	0
	High	KTKPYIQVDIGGGQTK	1	1	1	P11021		0	0	0.001514	40.74	0.0123422	3	1732.96	0.904973	19.9646	1
	High	DAGTIAGLNVmR	1	1	1	P11021	M11(Oxidation)	0	0	0.001361	38.12	0.0492805	2	1233.62	-0.60859	22.1467	0
	High	QATKDAGTIAGLNVmR	1	1	1	P11021	M15(Oxidation)	0	0.001	0.002001	50.47	0.002861	2	1661.87	1.0494	20.145	1
	High	QATKDAGTIAGLNVMR	1	1	1	P11021		0	0.001	0.003938	46.3	0.00713114	3	1645.87	1.67025	23.7759	1
	High	ELEEIVQPIISK	1	1	1	P11021		0	0.001	0.002565	41.57	0.00943929	2	1397.79	0.299615	29.5319	0
	High	KKELEEIVQPIISK	2	1	1	P11021		0	0.001	0.005848	30.1	0.0437314	3	1653.98	0.688751	25.2916	2
	High	FLPFKVVEKK	1	1	1	P11021		0	0.001	0.003629	20.96	0.157931	3	1234.76	1.92109	22.9545	2
	High	DAGTIAGLNVMR	1	1	1	P11021		0	0.003	0.02621	33.61	0.148401	2	1217.63	2.12468	26.7481	0
	High	LTPEEIER	1	4	1	P11021		0	0.003	0.02034	32.51	0.123178	2	986.516	0.263821	17.8931	0
	High	LYGSAGPPPTGEEDTAEKDEL	1	1	1	P11021		0	0.003	0.04765	25.93	0.60716	3	2176	2.11876	22.7964	1
	High	IQQLVKEFFNGKEPSR	1	1	1	P11021		0	0.003	0.02396	20.43	1.87034	4	1920.03	0.303762	26.5503	2
	High	LIPRNTVVPTKK	1	1	1	P11021		0	0.009	0.1549	14.54	0.430662	3	1365.86	-0.857191	16.6588	2
H3BTN5	Pyruvate kinase (Fragment) OS=Homo sapiens GN=PKM PE=1 SV=1 - [H3BTN5_HUMAN]	398.381	27.63	13	10	10	19	485	53.0112	6.84424
	A3	Sequence	# PSMs	# Proteins	# Protein Groups	Protein Group Accessions	Modifications	ΔCn	q-Value	PEP	IonScore	Exp Value	Charge	MH+ [Da]	ΔM [ppm]	RT [min]	# Missed Cleavages
	High	LNFSHGTHEYHAETIKNVR	2	7	1	H3BTN5		0	0	5.087e-06	77.86	6.10778e-06	4	2253.12	0.373125	17.87	1
	High	NTGIIcTIGPASR	4	9	1	H3BTN5	C6(Carbamidomethyl)	0	0	0.0004964	61.26	0.00024611	2	1359.71	1.81639	23.3399	0
	High	GADFLVTEVENGGSLGSKK	1	6	1	H3BTN5		0	0	6.879e-05	57.77	0.000539428	3	1907.98	2.99659	28.8752	1
	High	GADFLVTEVEnGGSLGSKK	1	6	1	H3BTN5	N11(Deamidated)	0	0	0.000301	53.17	0.00166995	3	1908.96	1.6484	27.045	1
	High	TGLIKGSGTAEVELKK	2	8	1	H3BTN5		0	0	0.0003558	47.25	0.00161146	4	1630.94	-0.811416	19.0894	2
	High	YRPRAPIIAVTR	1	6	1	H3BTN5		0	0	0.0003579	35.53	0.016388	3	1412.85	-1.03426	19.8646	1
	High	TATESFASDPILYRPVAVALDTKGPEIR	1	8	1	H3BTN5		0	0	2.271e-05	32.42	0.0950841	4	3017.6	1.62135	34.8257	1
	High	APIIAVTRNPQTAR	2	6	1	H3BTN5		0	0	0.001911	29.03	0.0912689	3	1507.87	-0.556941	19.0517	1
	High	SVETLKEmIK	2	8	1	H3BTN5	M8(Oxidation)	0	0.001	0.008912	42.48	0.0103694	2	1193.65	2.1766	17.8816	1
	High	GDLGIEIPAEK	1	8	1	H3BTN5		0	0.001	0.005174	32.62	0.100077	2	1141.61	-0.29306	25.5736	0
	High	YRPRAPIIAVTRNPQTAR	1	6	1	H3BTN5		0	0.001	0.01231	14.56	2.02793	4	2080.19	0.410829	19.0091	2
	High	nTGIIcTIGPASR	1	9	1	H3BTN5	N-Term(Acetyl); C6(Carbamidomethyl)	0	0.003	0.04414	30.29	0.298254	2	1401.71	-2.46596	25.4065	0
A0A0A0MRQ5	Peroxiredoxin-1 OS=Homo sapiens GN=PRDX1 PE=1 SV=1 - [A0A0A0MRQ5_HUMAN]	97.2	26.8	4	2	2	4	97	10.6695	8.71924
	A3	Sequence	# PSMs	# Proteins	# Protein Groups	Protein Group Accessions	Modifications	ΔCn	q-Value	PEP	IonScore	Exp Value	Charge	MH+ [Da]	ΔM [ppm]	RT [min]	# Missed Cleavages
	High	QITVNDLPVGR	1	4	1	A0A0A0MRQ5		0	0	0.0003159	64.01	5.13966e-05	2	1211.67	-0.468481	24.6023	0
	High	sSGNAKIGHPAPNFK	3	3	1	A0A0A0MRQ5	N-Term(Acetyl)	0	0	9.531e-05	36.82	0.0585227	3	1566.8	-0.145599	17.8549	1
P04075	Fructose-bisphosphate aldolase A OS=Homo sapiens GN=ALDOA PE=1 SV=2 - [ALDOA_HUMAN]	434.4	26.1	10	6	6	8	364	39.3953	8.08936
	A3	Sequence	# PSMs	# Proteins	# Protein Groups	Protein Group Accessions	Modifications	ΔCn	q-Value	PEP	IonScore	Exp Value	Charge	MH+ [Da]	ΔM [ppm]	RT [min]	# Missed Cleavages
	High	ALANSLAcQGKYTPSGQAGAAASESLFVSNHAY	1	4	1	P04075	C8(Carbamidomethyl)	0	0	7.653e-08	90.02	3.47695e-07	3	3341.6	2.99885	29.8297	1
	High	IVAPGKGILAADESTGSIAK	1	6	1	P04075		0	0	1.811e-07	85.49	3.51274e-07	3	1898.06	1.02377	24.3941	1
	High	IVAPGKGILAADESTGSIAKR	2	6	1	P04075		0	0	2.686e-06	84.62	2.82155e-07	3	2054.16	-0.0568393	22.9821	2
	High	GILAADESTGSIAK	1	6	1	P04075		0	0	1.055e-05	73.2	1.5017e-05	2	1332.7	1.4639	21.3043	0
	High	PYQYPALTPEQKKELSDIAHR	2	6	1	P04075		0	0	7.356e-07	66.45	6.37384e-05	4	2484.29	1.17824	25.7594	2
	High	IGEHTPSALAImENANVLAR	1	7	1	P04075	M12(Oxidation)	0	0	0.0001077	37.53	0.0542968	3	2123.1	2.72567	26.9429	0
E9PPC3	Transcription factor BTF3 homolog 4 OS=Homo sapiens GN=BTF3L4 PE=1 SV=1 - [E9PPC3_HUMAN]	46.17	25.93	4	1	1	1	54	6.35832	8.45557
	A3	Sequence	# PSMs	# Proteins	# Protein Groups	Protein Group Accessions	Modifications	ΔCn	q-Value	PEP	IonScore	Exp Value	Charge	MH+ [Da]	ΔM [ppm]	RT [min]	# Missed Cleavages
	High	mNQEKLAKLQAQVR	1	4	1	E9PPC3	N-Term(Acetyl); M1(Oxidation)	0	0	0.0003487	46.17	0.00631643	3	1714.92	-1.69449	20.2298	2
P34897-3	Isoform 3 of Serine hydroxymethyltransferase, mitochondrial OS=Homo sapiens GN=SHMT2 - [GLYM_HUMAN]	286.642	24.64	14	11	11	12	483	53.4214	8.14795
	A3	Sequence	# PSMs	# Proteins	# Protein Groups	Protein Group Accessions	Modifications	ΔCn	q-Value	PEP	IonScore	Exp Value	Charge	MH+ [Da]	ΔM [ppm]	RT [min]	# Missed Cleavages
	High	VLELVSITANKNTcPGDR	1	4	1	P34897-3	C14(Carbamidomethyl)	0	0	5.248e-06	62.75	0.000171794	3	1987.03	3.01519	26.0167	1
	High	LGAPALTSR	1	4	1	P34897-3		0	0	0.0003344	52.75	0.000805883	2	885.515	-0.74115	18.3828	0
	High	AALEALGScLNNKYSEGYPGKR	1	12	1	P34897-3	C9(Carbamidomethyl)	0	0	1.616e-05	51.67	0.00252668	3	2398.18	0.397072	25.0313	2
	High	GLELIASENFcSR	1	12	1	P34897-3	C11(Carbamidomethyl)	0	0	0.0003002	48.48	0.00386409	2	1495.72	0.632555	28.7899	0
	High	VLELVSITANKNTcPGDRSAITPGGLR	1	4	1	P34897-3	C14(Carbamidomethyl)	0	0	4.844e-06	38.52	0.02372	4	2839.51	0.884084	28.9755	2
	High	SAITPGGLRLGAPALTSR	1	4	1	P34897-3		0	0	0.0001862	37.66	0.0106694	3	1738	0.674818	27.8963	1
	High	SAITPGGLR	1	4	1	P34897-3		0	0.001	0.006652	48.52	0.00231717	2	871.5	0.466206	17.4257	0
	High	YYGGAEVVDEIELLcQRR	1	12	1	P34897-3	C15(Carbamidomethyl)	0	0.001	0.003122	48.46	0.00505734	3	2170.06	0.662246	34.9212	1
	High	AFPMPGFDEH	1	3	1	P34897-3		0	0.001	0.002042	43.91	0.00189809	2	1147.49	0.166745	28.6445	0
	High	AFPmPGFDEH	1	3	1	P34897-3	M4(Oxidation)	0	0.001	0.01551	32.11	0.0310049	2	1163.48	0.443148	22.8968	0
	High	SGLIFYR	1	5	1	P34897-3		0	0.003	0.04943	53.39	0.000370408	2	855.473	0.281106	25.3541	0
	High	LANLRQRVEQFAR	1	3	1	P34897-3		0	0.003	0.02877	20.67	1.13172	4	1600.9	-0.0852597	22.4888	2
E9PS23	Cofilin-1 (Fragment) OS=Homo sapiens GN=CFL1 PE=1 SV=8 - [E9PS23_HUMAN]	76.57	22.22	3	1	1	4	90	10.0732	5.57959
	A3	Sequence	# PSMs	# Proteins	# Protein Groups	Protein Group Accessions	Modifications	ΔCn	q-Value	PEP	IonScore	Exp Value	Charge	MH+ [Da]	ΔM [ppm]	RT [min]	# Missed Cleavages
	High	aSGVAVSDGVIKVFNDMKVR	2	3	1	E9PS23	N-Term(Acetyl)	0	0	0.000142	42.69	0.0124663	3	2134.13	-0.0683456	37.4136	2
	High	aSGVAVSDGVIKVFNDmKVR	2	3	1	E9PS23	N-Term(Acetyl); M17(Oxidation)	0	0	1.177e-05	39.14	0.036204	3	2150.12	-2.50023	31.533	2
E5RGE1	14-3-3 protein zeta/delta (Fragment) OS=Homo sapiens GN=YWHAZ PE=1 SV=8 - [E5RGE1_HUMAN]	48.13	21.57	7	1	1	3	51	5.75979	4.77979
	A3	Sequence	# PSMs	# Proteins	# Protein Groups	Protein Group Accessions	Modifications	ΔCn	q-Value	PEP	IonScore	Exp Value	Charge	MH+ [Da]	ΔM [ppm]	RT [min]	# Missed Cleavages
	High	mDKNELVQKAK	1	7	1	E5RGE1	N-Term(Acetyl)	0	0.001	0.00359	18.76	3.84435	3	1345.72	1.35685	17.9707	2
	High	mDKNELVQKAK	2	7	1	E5RGE1	N-Term(Acetyl); M1(Oxidation)	0	0.003	0.01683	50.84	0.00266938	2	1361.71	-0.898738	8.93208	2
H0YN42	Annexin (Fragment) OS=Homo sapiens GN=ANXA2 PE=1 SV=1 - [H0YN42_HUMAN]	285.887	21.48	21	5	5	15	256	28.8068	5.78271
	A3	Sequence	# PSMs	# Proteins	# Protein Groups	Protein Group Accessions	Modifications	ΔCn	q-Value	PEP	IonScore	Exp Value	Charge	MH+ [Da]	ΔM [ppm]	RT [min]	# Missed Cleavages
	High	sTVHEILcKLSLEGDHSTPPSAYGSVK	4	16	1	H0YN42	N-Term(Acetyl); C8(Carbamidomethyl)	0	0	1.344e-07	77.21	6.94274e-06	4	2954.46	0.327004	34.5703	1
	High	sTVHEILcK	5	17	1	H0YN42	N-Term(Acetyl); C8(Carbamidomethyl)	0	0	7.019e-05	42.27	0.0114879	2	1128.57	1.31094	22.214	0
	High	SVPHLQKVFDRYK	3	8	1	H0YN42		0	0.001	0.00253	56.86	0.000409138	3	1616.89	1.05072	21.3012	2
	High	GTDVPKWISImTER	1	10	1	H0YN42	M11(Oxidation)	0	0.001	0.004072	33.4	0.157924	3	1648.84	2.84582	27.4416	1
	High	SVPHLqKVFDRYK	1	8	1	H0YN42	Q6(Deamidated)	0	0.001	0.009681	32.27	0.101153	4	1617.9	12.883	21.309	2
	High	KGTDVPKWISImTER	1	10	1	H0YN42	M12(Oxidation)	0	0.003	0.01814	36.55	0.0648658	3	1776.93	-2.23644	25.1772	2
P30101	Protein disulfide-isomerase A3 OS=Homo sapiens GN=PDIA3 PE=1 SV=4 - [PDIA3_HUMAN]	154.713	21.19	1	5	8	9	505	56.7468	6.354
	A3	Sequence	# PSMs	# Proteins	# Protein Groups	Protein Group Accessions	Modifications	ΔCn	q-Value	PEP	IonScore	Exp Value	Charge	MH+ [Da]	ΔM [ppm]	RT [min]	# Missed Cleavages
	High	IFRDGEEAGAYDGPR	1	2	2	P30101;H7BZJ3		0	0	4.553e-07	66.03	6.17163e-05	3	1652.77	-0.270439	18.2632	1
	High	LAPEYEAAATR	1	2	2	P30101;H7BZJ3		0	0	0.001444	58.86	0.000363852	2	1191.6	1.86927	17.1565	0
	High	EATNPPVIQEEKPK	1	1	1	P30101		0	0	0.0008693	44.45	0.00938222	3	1579.83	-2.32788	16.452	0
	High	LAPEYEAAATRLK	1	2	2	P30101;H7BZJ3		0	0	0.0005194	43.87	0.0090409	3	1432.78	1.69896	20.8949	1
	High	QAGPASVPLRTEEEFKK	2	1	1	P30101		0	0	0.001329	18.27	4.05404	3	1887	2.17464	20.6789	2
	High	KTFSHELSDFGLESTAGEIPVVAIR	1	1	1	P30101		0	0.001	0.007221	20.53	2.34334	4	2703.4	0.0433741	34.6559	1
	High	TADGIVSHLKK	1	1	1	P30101		0	0.001	0.0112	15.6	2.39756	3	1168.67	0.330814	16.0875	1
	High	FLQDYFDGNLKR	1	1	1	P30101		0	0.003	0.02172	29.56	0.311625	3	1515.76	0.977684	27.412	1
M0R2L9	40S ribosomal protein S19 (Fragment) OS=Homo sapiens GN=RPS19 PE=1 SV=1 - [M0R2L9_HUMAN]	246.85	21.13	5	1	1	5	71	8.18427	8.88037
	A3	Sequence	# PSMs	# Proteins	# Protein Groups	Protein Group Accessions	Modifications	ΔCn	q-Value	PEP	IonScore	Exp Value	Charge	MH+ [Da]	ΔM [ppm]	RT [min]	# Missed Cleavages
	High	PGVTVKDVNQQEFVR	5	5	1	M0R2L9		0	0	2.11e-06	80.8	2.66248e-06	3	1715.9	-2.07788	21.8482	1
H7C1J8	Heterogeneous nuclear ribonucleoprotein A3 (Fragment) OS=Homo sapiens GN=HNRNPA3 PE=1 SV=1 - [H7C1J8_HUMAN]	44.3133	20.87	3	1	1	3	115	11.2909	9.70068
	A3	Sequence	# PSMs	# Proteins	# Protein Groups	Protein Group Accessions	Modifications	ΔCn	q-Value	PEP	IonScore	Exp Value	Charge	MH+ [Da]	ΔM [ppm]	RT [min]	# Missed Cleavages
	High	SSGSPYGGGYGSGGGSGGYGSRRF	3	3	1	H7C1J8		0	0	0.0004743	28.98	0.156574	3	2213.96	-0.695287	19.3631	2
Q5T0R8	Adenylyl cyclase-associated protein 1 (Fragment) OS=Homo sapiens GN=CAP1 PE=1 SV=1 - [Q5T0R8_HUMAN]	33.88	20.69	12	1	1	1	58	6.24703	5.21143
	A3	Sequence	# PSMs	# Proteins	# Protein Groups	Protein Group Accessions	Modifications	ΔCn	q-Value	PEP	IonScore	Exp Value	Charge	MH+ [Da]	ΔM [ppm]	RT [min]	# Missed Cleavages
	High	aDmQNLVERLER	1	12	1	Q5T0R8	N-Term(Acetyl); M3(Oxidation)	0	0.001	0.005075	33.88	0.126011	3	1531.76	2.74274	26.6049	1
H3BSW3	Adenine phosphoribosyltransferase OS=Homo sapiens GN=APRT PE=1 SV=1 - [H3BSW3_HUMAN]	39.13	20.63	5	1	1	1	63	6.91469	8.74854
	A3	Sequence	# PSMs	# Proteins	# Protein Groups	Protein Group Accessions	Modifications	ΔCn	q-Value	PEP	IonScore	Exp Value	Charge	MH+ [Da]	ΔM [ppm]	RT [min]	# Missed Cleavages
	High	aDSELQLVEQRIR	1	5	1	H3BSW3	N-Term(Acetyl)	0	0.001	0.009655	39.13	0.0286573	2	1598.85	0.790222	31.9294	1
O95670-2	Isoform 2 of V-type proton ATPase subunit G 2 OS=Homo sapiens GN=ATP6V1G2 - [VATG2_HUMAN]	60.97	20.51	4	1	1	1	78	8.94881	11.7222
	A3	Sequence	# PSMs	# Proteins	# Protein Groups	Protein Group Accessions	Modifications	ΔCn	q-Value	PEP	IonScore	Exp Value	Charge	MH+ [Da]	ΔM [ppm]	RT [min]	# Missed Cleavages
	High	aSQSQGIQQLLQAEKR	1	4	1	O95670-2	N-Term(Acetyl)	0	0	3.424e-05	60.97	0.000187481	3	1826.97	1.49332	28.565	1
P25705	ATP synthase subunit alpha, mitochondrial OS=Homo sapiens GN=ATP5A1 PE=1 SV=1 - [ATPA_HUMAN]	614.175	20.07	9	15	15	21	553	59.7136	9.12939
	A3	Sequence	# PSMs	# Proteins	# Protein Groups	Protein Group Accessions	Modifications	ΔCn	q-Value	PEP	IonScore	Exp Value	Charge	MH+ [Da]	ΔM [ppm]	RT [min]	# Missed Cleavages
	High	ILGADTSVDLEETGR	1	8	1	P25705		0	0	5.183e-07	117.84	5.74379e-10	2	1575.79	-0.362511	24.7464	0
	High	VVDALGNAIDGKGPIGSK	1	6	1	P25705		0	0	6.485e-06	90.24	1.6649e-07	3	1710.94	-0.112602	24.6118	1
	High	TGTAEmSSILEER	1	4	1	P25705	M6(Oxidation)	0	0	2.996e-05	84.42	7.51733e-07	2	1439.67	1.90447	19.2521	0
	High	VGLKAPGIIPR	2	7	1	P25705		0	0	7.608e-05	76.41	9.82807e-08	2	1120.72	1.28838	23.5189	1
	High	VVDALGNAIDGK	1	7	1	P25705		0	0	3.469e-05	71.75	1.83761e-05	2	1171.63	1.63301	22.1991	0
	High	VVDALGNAIDGKGPIGSKTR	2	6	1	P25705		0	0	1.154e-05	49.65	0.00148823	3	1968.09	-0.220054	23.017	2
	High	RVGLKAPGIIPR	2	7	1	P25705		0	0	0.0001126	43.02	0.000167126	3	1276.82	0.606456	21.2039	2
	High	ISVREPmQTGIKAVDSLVPIGR	1	6	1	P25705	M7(Oxidation)	0	0	0.0002251	37.14	0.0174457	4	2382.33	3.50501	29.8794	2
	High	TGAIVDVPVGEELLGR	1	6	1	P25705		0	0	0.001149	35.86	0.0476551	2	1624.89	-0.457381	33.6802	0
	High	TGAIVDVPVGEELLGRVVDALGNAIDGKGPIGSK	2	5	1	P25705		0	0	4.832e-07	31.56	0.0484573	4	3316.82	1.50855	47.4693	2
	High	ISVREPmQTGIK	1	7	1	P25705	M7(Oxidation)	0	0.001	0.003086	49.88	0.00263481	2	1374.74	-0.459909	17.3844	1
	High	APGIIPR	1	7	1	P25705		0	0.001	0.002573	44.8	0.000129141	2	723.451	-0.522547	18.0308	0
	High	AVDSLVPIGR	1	6	1	P25705		0	0.001	0.008265	37.2	0.0168157	2	1026.59	0.599001	24.7937	0
	High	ISVREPMQTGIK	1	7	1	P25705		0	0.001	0.008424	12.53	13.6267	3	1358.75	0.3193	20.1048	1
	High	VLSIGDGIAR	1	7	1	P25705		0	0.003	0.02994	40.36	0.0185379	2	1000.58	2.83555	23.4241	0
	High	AVDSLVPIGRGQR	2	5	1	P25705		0	0.005	0.08865	22.6	0.626202	3	1367.78	-0.108638	21.7919	1
D6RGE0	40S ribosomal protein S3a (Fragment) OS=Homo sapiens GN=RPS3A PE=1 SV=1 - [D6RGE0_HUMAN]	33.65	20	5	1	1	1	65	7.28083	9.37842
	A3	Sequence	# PSMs	# Proteins	# Protein Groups	Protein Group Accessions	Modifications	ΔCn	q-Value	PEP	IonScore	Exp Value	Charge	MH+ [Da]	ΔM [ppm]	RT [min]	# Missed Cleavages
	High	FNIRNIGKTLVTR	1	5	1	D6RGE0		0	0	0.001584	33.65	0.0152974	3	1531.91	3.37429	26.1447	2
Q5T0H8	Gelsolin (Fragment) OS=Homo sapiens GN=GSN PE=1 SV=2 - [Q5T0H8_HUMAN]	33.89	19.4	7	1	1	1	67	7.14257	11.5317
	A3	Sequence	# PSMs	# Proteins	# Protein Groups	Protein Group Accessions	Modifications	ΔCn	q-Value	PEP	IonScore	Exp Value	Charge	MH+ [Da]	ΔM [ppm]	RT [min]	# Missed Cleavages
	High	LFQVRANSAGATR	1	7	1	Q5T0H8		0	0.001	0.005767	33.89	0.0970575	3	1390.75	-1.64737	17.7928	1
H0YH80	Heterogeneous nuclear ribonucleoprotein A1 (Fragment) OS=Homo sapiens GN=HNRNPA1 PE=1 SV=1 - [H0YH80_HUMAN]	158.24	18.85	5	2	2	4	191	19.4599	9.80322
	A3	Sequence	# PSMs	# Proteins	# Protein Groups	Protein Group Accessions	Modifications	ΔCn	q-Value	PEP	IonScore	Exp Value	Charge	MH+ [Da]	ΔM [ppm]	RT [min]	# Missed Cleavages
	High	SSGPYGGGGQYFAKPR	2	5	1	H0YH80		0	0	1.251e-07	86.49	6.0136e-07	3	1628.78	0.380293	19.0352	0
	High	NQGGYGGSSSSSSYGSGRRF	2	5	1	H0YH80		0	0.001	0.002954	28.16	0.18705	3	1997.87	1.33507	16.5705	2
P62857	40S ribosomal protein S28 OS=Homo sapiens GN=RPS28 PE=1 SV=1 - [RS28_HUMAN]	218.46	18.84	1	1	1	10	69	7.8362	10.6968
	A3	Sequence	# PSMs	# Proteins	# Protein Groups	Protein Group Accessions	Modifications	ΔCn	q-Value	PEP	IonScore	Exp Value	Charge	MH+ [Da]	ΔM [ppm]	RT [min]	# Missed Cleavages
	High	mDTSRVQPIKLAR	5	1	1	P62857	N-Term(Acetyl); M1(Oxidation)	0	0	0.0008716	46.21	0.00625014	3	1572.85	-1.8792	20.1522	2
	High	mDTSRVQPIKLAR	5	1	1	P62857	N-Term(Acetyl)	0	0	0.0002985	42.21	0.0124022	3	1556.86	-1.12668	24.0621	2
P56385	ATP synthase subunit e, mitochondrial OS=Homo sapiens GN=ATP5I PE=1 SV=2 - [ATP5I_HUMAN]	106.1	18.84	1	1	1	4	69	7.92833	9.34912
	A3	Sequence	# PSMs	# Proteins	# Protein Groups	Protein Group Accessions	Modifications	ΔCn	q-Value	PEP	IonScore	Exp Value	Charge	MH+ [Da]	ΔM [ppm]	RT [min]	# Missed Cleavages
	High	IARELAEDDSILK	4	1	1	P56385		0	0	0.001053	53.32	0.00116932	2	1472.79	-0.91272	22.7659	1
J3KS93	Eukaryotic initiation factor 4A-I (Fragment) OS=Homo sapiens GN=EIF4A1 PE=1 SV=1 - [J3KS93_HUMAN]	38.61	18.82	22	1	1	1	85	9.3477	4.42432
	A3	Sequence	# PSMs	# Proteins	# Protein Groups	Protein Group Accessions	Modifications	ΔCn	q-Value	PEP	IonScore	Exp Value	Charge	MH+ [Da]	ΔM [ppm]	RT [min]	# Missed Cleavages
	High	GIYAYGFEKPSAIQQR	1	22	1	J3KS93		0	0	8.807e-05	38.61	0.0423698	3	1827.94	-0.564555	24.4618	0
P62861	40S ribosomal protein S30 OS=Homo sapiens GN=FAU PE=1 SV=1 - [RS30_HUMAN]	45.04	18.64	2	1	1	2	59	6.64382	12.147
	A3	Sequence	# PSMs	# Proteins	# Protein Groups	Protein Group Accessions	Modifications	ΔCn	q-Value	PEP	IonScore	Exp Value	Charge	MH+ [Da]	ΔM [ppm]	RT [min]	# Missed Cleavages
	High	FVNVVPTFGKK	2	2	1	P62861		0	0	0.0003531	38.39	0.0119669	3	1235.71	-0.77043	25.6492	1
P51397	Death-associated protein 1 OS=Homo sapiens GN=DAP PE=1 SV=3 - [DAP1_HUMAN]	210.359	18.63	2	2	2	14	102	11.1577	9.31982
	A3	Sequence	# PSMs	# Proteins	# Protein Groups	Protein Group Accessions	Modifications	ΔCn	q-Value	PEP	IonScore	Exp Value	Charge	MH+ [Da]	ΔM [ppm]	RT [min]	# Missed Cleavages
	High	sSPPEGKLETKAGHPPAVK	11	2	1	P51397	N-Term(Acetyl)	0	0	0.001831	39.59	0.0276675	4	1972.05	0.0158027	17.3635	2
	High	sSPPEGKLETK	3	2	1	P51397	N-Term(Acetyl)	0	0.003	0.02195	50.57	0.0020456	2	1214.63	-0.181182	7.43034	1
F5H2D2	Prohibitin-2 OS=Homo sapiens GN=PHB2 PE=1 SV=1 - [F5H2D2_HUMAN]	65.25	18.39	8	1	1	2	87	9.26095	10.2427
	A3	Sequence	# PSMs	# Proteins	# Protein Groups	Protein Group Accessions	Modifications	ΔCn	q-Value	PEP	IonScore	Exp Value	Charge	MH+ [Da]	ΔM [ppm]	RT [min]	# Missed Cleavages
	High	aQNLKDLAGRLPAGPR	2	8	1	F5H2D2	N-Term(Acetyl)	0	0	0.0001009	50.79	0.0009183	3	1718.97	-0.0161112	29.0323	2
Q9NS69	Mitochondrial import receptor subunit TOM22 homolog OS=Homo sapiens GN=TOMM22 PE=1 SV=3 - [TOM22_HUMAN]	36.14	17.61	1	1	1	2	142	15.5118	4.33545
	A3	Sequence	# PSMs	# Proteins	# Protein Groups	Protein Group Accessions	Modifications	ΔCn	q-Value	PEP	IonScore	Exp Value	Charge	MH+ [Da]	ΔM [ppm]	RT [min]	# Missed Cleavages
	High	QILLGPNTGLSGGmPGALPSLPGKI	2	1	1	Q9NS69	M14(Oxidation)	0	0	0.0008679	28.62	0.144068	3	2404.33	0.360881	36.8666	1
P08238	Heat shock protein HSP 90-beta OS=Homo sapiens GN=HSP90AB1 PE=1 SV=4 - [HS90B_HUMAN]	329.423	17.54	12	4	13	14	724	83.2121	5.03369
	A3	Sequence	# PSMs	# Proteins	# Protein Groups	Protein Group Accessions	Modifications	ΔCn	q-Value	PEP	IonScore	Exp Value	Charge	MH+ [Da]	ΔM [ppm]	RT [min]	# Missed Cleavages
	High	VILHLKEDQTEYLEER	1	6	2	P07900;P08238		0	0	1.763e-05	77.52	5.52628e-06	3	2015.05	0.755479	23.841	1
	High	TLTLVDTGIGmTK	1	5	2	P08238;P07900	M11(Oxidation)	0	0	7.48e-05	72.37	1.13945e-05	2	1365.73	3.71842	26.061	0
	High	GVVDSEDLPLNISR	1	7	2	P07900;P08238		0	0	2.925e-05	63.89	0.000105836	2	1513.78	-0.919512	28.5638	0
	High	ADLINNLGTIAK	1	5	2	P07900;P08238		0	0	0.0002491	57.49	0.000359328	2	1242.71	1.43843	28.3326	0
	High	ELISNASDALDKIR	1	4	2	P08238;P14625		0	0	0.0001111	56.65	0.000561874	3	1544.83	1.72139	26.9851	1
	High	ELISNASDALDK	1	4	2	P08238;P14625		0	0	0.0002094	52.34	0.00187578	2	1275.65	2.48527	21.8493	0
	High	IDIIPNPQER	1	2	1	P08238		0	0	0.0008545	52.03	0.00101292	2	1194.65	1.1084	24.409	0
	High	YIDQEELNK	1	5	2	P07900;P08238		0	0	0.0009599	51.79	0.00141781	2	1151.56	3.1607	16.1307	0
	High	TLTLVDTGIGmTKADLINNLGTIAK	1	3	2	P08238;P07900	M11(Oxidation)	0	0	0.0003111	39.14	0.0133723	3	2589.42	-0.00464601	36.5116	1
	High	ELKIDIIPNPQER	2	2	1	P08238		0	0.001	0.003868	39.09	0.0174854	2	1564.87	-0.298566	28.4328	1
	High	GVVDSEDLPLNISREmLQQSK	1	3	2	P07900;P08238	M16(Oxidation)	0	0.001	0.01235	22.33	2.00525	3	2374.2	2.46938	28.7447	1
	High	YIDQEELNKTKPIWTRNPDDITQEEYGEFYK	1	1	1	P08238		0	0.003	0.02013	21.43	2.32202	4	3862.83	-3.07154	30.0026	2
	High	RLSELLR	1	1	1	P08238		0	0.009	0.1569	20.79	1.02668	2	886.547	-0.136227	19.0065	1
P02545-2	Isoform C of Prelamin-A/C OS=Homo sapiens GN=LMNA - [LMNA_HUMAN]	163.956	17.13	5	1	7	7	572	65.0956	6.84424
	A3	Sequence	# PSMs	# Proteins	# Protein Groups	Protein Group Accessions	Modifications	ΔCn	q-Value	PEP	IonScore	Exp Value	Charge	MH+ [Da]	ΔM [ppm]	RT [min]	# Missed Cleavages
	High	SVTVVEDDEDEDGDDLLHHHHVSGSRR	1	3	1	P02545-2		0	0	1.427e-05	73.34	9.8552e-06	4	3055.38	1.99884	19.5069	1
	High	NSNLVGAAHEELQQSR	1	8	2	P02545-3;P02545-2		0	0	4.192e-05	53.73	0.00135163	3	1752.86	0.823463	20.6263	0
	High	VAVEEVDEEGKFVR	1	8	2	P02545-3;P02545-2		0	0	3.882e-05	49.74	0.00356252	3	1605.81	0.958651	21.5369	1
	High	QSAERNSNLVGAAHEELQQSR	1	8	2	P02545-3;P02545-2		0	0	0.0005734	43.93	0.0138203	4	2324.13	-1.75973	19.7858	1
	High	TSGRVAVEEVDEEGKFVR	1	8	2	P02545-3;P02545-2		0	0	2.406e-05	38.91	0.0443552	4	2007.01	0.198226	21.2389	2
	High	SGAQASSTPLSPTRITR	1	5	2	P02545-3;P02545-2		0	0	0.0004577	22.59	1.48167	3	1729.92	-0.910222	19.0241	1
	High	LVEIDNGKQREFESR	1	9	2	P02545-3;P02545-2		0	0.001	0.009725	21.43	2.46735	4	1819.93	1.02753	18.2882	2
E5RGH4	Heterogeneous nuclear ribonucleoprotein H (Fragment) OS=Homo sapiens GN=HNRNPH1 PE=1 SV=1 - [E5RGH4_HUMAN]	50.35	17	10	1	1	1	100	11.1737	6.78564
	A3	Sequence	# PSMs	# Proteins	# Protein Groups	Protein Group Accessions	Modifications	ΔCn	q-Value	PEP	IonScore	Exp Value	Charge	MH+ [Da]	ΔM [ppm]	RT [min]	# Missed Cleavages
	High	STGEAFVQFASQEIAEK	1	10	1	E5RGH4		0	0.001	0.005153	50.35	0.00268468	2	1841.88	-5.11518	32.6875	0
P69905	Hemoglobin subunit alpha OS=Homo sapiens GN=HBA1 PE=1 SV=2 - [HBA_HUMAN]	196.004	16.9	2	2	2	7	142	15.2479	8.67529
	A3	Sequence	# PSMs	# Proteins	# Protein Groups	Protein Group Accessions	Modifications	ΔCn	q-Value	PEP	IonScore	Exp Value	Charge	MH+ [Da]	ΔM [ppm]	RT [min]	# Missed Cleavages
	High	mFLSFPTTK	3	2	1	P69905	M1(Oxidation)	0	0	0.001727	58.2	0.000380207	2	1087.55	2.64385	28.0365	0
	High	VGAHAGEYGAEALER	4	1	1	P69905		0	0	0.0001928	54.11	0.000971734	3	1529.74	1.50101	18.8995	0
E9PGX9	Lupus La protein (Fragment) OS=Homo sapiens GN=SSB PE=1 SV=1 - [E9PGX9_HUMAN]	66.84	16.67	4	1	1	1	120	13.9004	9.14404
	A3	Sequence	# PSMs	# Proteins	# Protein Groups	Protein Group Accessions	Modifications	ΔCn	q-Value	PEP	IonScore	Exp Value	Charge	MH+ [Da]	ΔM [ppm]	RT [min]	# Missed Cleavages
	High	SPSKPLPEVTDEYKNDVKNR	1	4	1	E9PGX9		0	0	8.886e-07	66.84	7.15441e-05	4	2316.18	0.480751	19.0593	2
P06748-2	Isoform 2 of Nucleophosmin OS=Homo sapiens GN=NPM1 - [NPM_HUMAN]	119.64	16.6	2	4	4	6	265	29.4462	4.61475
	A3	Sequence	# PSMs	# Proteins	# Protein Groups	Protein Group Accessions	Modifications	ΔCn	q-Value	PEP	IonScore	Exp Value	Charge	MH+ [Da]	ΔM [ppm]	RT [min]	# Missed Cleavages
	High	mTDQEAIQDLWQWRKSL	2	2	1	P06748-2	M1(Oxidation)	0	0	0.0001525	56.8	0.000776905	3	2164.05	-0.976415	36.0424	2
	High	mTDQEAIQDLWQWRK	1	2	1	P06748-2	M1(Oxidation)	0	0	0.0004487	53.3	0.00154282	3	1963.93	0.763366	31.8999	1
	High	FINYVKNcFR	2	2	1	P06748-2	C8(Carbamidomethyl)	0	0	0.001939	37.38	0.063627	3	1360.68	-0.214137	23.6089	1
	High	mQASIEKGGSLPKVEAK	1	2	1	P06748-2	M1(Oxidation)	0	0.001	0.004649	25.21	0.824358	4	1788.95	-0.12582	18.1574	2
F2Z3P9	NADH dehydrogenase [ubiquinone] 1 beta subcomplex subunit 4 OS=Homo sapiens GN=NDUFB4 PE=1 SV=1 - [F2Z3P9_HUMAN]	29.78	15.94	4	1	1	1	69	8.0503	10.0962
	A3	Sequence	# PSMs	# Proteins	# Protein Groups	Protein Group Accessions	Modifications	ΔCn	q-Value	PEP	IonScore	Exp Value	Charge	MH+ [Da]	ΔM [ppm]	RT [min]	# Missed Cleavages
	High	sFPKYKPSSLR	1	4	1	F2Z3P9	N-Term(Acetyl)	0	0.003	0.03688	29.78	0.201977	3	1351.73	-6.43045	21.4307	1
A2A2D0	Stathmin (Fragment) OS=Homo sapiens GN=STMN1 PE=1 SV=8 - [A2A2D0_HUMAN]	58.15	15.29	3	1	1	1	85	9.78727	7.41553
	A3	Sequence	# PSMs	# Proteins	# Protein Groups	Protein Group Accessions	Modifications	ΔCn	q-Value	PEP	IonScore	Exp Value	Charge	MH+ [Da]	ΔM [ppm]	RT [min]	# Missed Cleavages
	High	aSSDIQVKELEKR	1	3	1	A2A2D0	N-Term(Acetyl)	0	0	0.0006688	58.15	0.000408877	3	1544.83	0.183766	20.5515	2
C9J7B7	26S proteasome non-ATPase regulatory subunit 6 (Fragment) OS=Homo sapiens GN=PSMD6 PE=1 SV=1 - [C9J7B7_HUMAN]	141.88	15.28	3	2	2	4	144	16.5541	4.65283
	A3	Sequence	# PSMs	# Proteins	# Protein Groups	Protein Group Accessions	Modifications	ΔCn	q-Value	PEP	IonScore	Exp Value	Charge	MH+ [Da]	ΔM [ppm]	RT [min]	# Missed Cleavages
	High	PLENLEEEGLPKNPDLR	3	3	1	C9J7B7		0	0	0.0003232	73.39	1.51737e-05	3	1963.01	-1.26642	26.0884	1
	High	PLENLEEEGLPKNPDLRIAQLR	1	3	1	C9J7B7		0	0.006	0.115	23.91	0.564143	4	2544.38	1.69224	30.3932	2
Q562R1	Beta-actin-like protein 2 OS=Homo sapiens GN=ACTBL2 PE=1 SV=2 - [ACTBL_HUMAN]	518.256	14.89	2	2	6	21	376	41.976	5.59229
	A3	Sequence	# PSMs	# Proteins	# Protein Groups	Protein Group Accessions	Modifications	ΔCn	q-Value	PEP	IonScore	Exp Value	Charge	MH+ [Da]	ΔM [ppm]	RT [min]	# Missed Cleavages
	High	sYELPDGQVITIGNER	1	11	3	P60709;P63261;Q562R1	N-Term(Acetyl)	0	0	4.273e-05	72.97	1.86901e-05	2	1832.91	1.84139	30.954	0
	High	SYELPDGQVITIGNER	8	11	3	P60709;P63261;Q562R1		0	0	0.0004039	69	4.49185e-05	2	1790.89	1.513	30.3957	0
	High	HQGVMVGMGQKDcYVGDEAQSKR	5	1	1	Q562R1	C13(Carbamidomethyl)	0	0	0.0002358	43.33	0.0140609	4	2580.2	9.98186	7.35656	2
	High	HQGVMVGMGQKDcYVGDEAQSK	3	1	1	Q562R1	C13(Carbamidomethyl)	0	0.001	0.003107	31.84	0.131124	3	2424.09	7.75358	8.78448	1
	High	SYELPDGQVITIGNERFR	2	11	3	P60709;P63261;Q562R1		0	0.001	0.006425	26.16	0.840944	3	2094.06	-0.453794	30.6741	1
	High	DLTDYLmK	1	10	3	P60709;P63261;Q562R1	M7(Oxidation)	0	0.003	0.05281	25.55	0.312463	2	1014.48	1.8478	24.5671	0
	High	IIAPPER	1	9	3	P60709;P63261;Q562R1		0	0.006	0.09858	34.47	0.008253	2	795.471	-1.87123	16.8933	0
O43707	Alpha-actinin-4 OS=Homo sapiens GN=ACTN4 PE=1 SV=2 - [ACTN4_HUMAN]	352.734	14.82	14	11	11	14	911	104.788	5.43994
	A3	Sequence	# PSMs	# Proteins	# Protein Groups	Protein Group Accessions	Modifications	ΔCn	q-Value	PEP	IonScore	Exp Value	Charge	MH+ [Da]	ΔM [ppm]	RT [min]	# Missed Cleavages
	High	GISQEQmQEFR	1	5	1	O43707	M7(Oxidation)	0	0	0.0001363	78.52	2.15617e-06	2	1368.62	-1.28002	16.2662	0
	High	TINEVENQILTR	1	13	1	O43707		0	0	6.748e-05	70.34	2.80692e-05	2	1429.76	-0.865904	25.584	0
	High	HRDYETATLSDIKALIR	1	2	1	O43707		0	0	8.955e-06	65.07	8.01423e-05	4	2002.07	-0.617373	30.6246	2
	High	TINEVENQILTRDAK	3	13	1	O43707		0	0	1.589e-05	64.66	9.79087e-05	3	1743.92	-0.672525	24.0719	1
	High	HRDYETATLSDIK	1	2	1	O43707		0	0	2.106e-06	55.4	0.000938896	3	1548.77	0.736915	18.7945	1
	High	HRPELIEYDKLR	1	2	1	O43707		0	0	0.0008277	50.71	0.00164741	4	1568.85	-0.557712	20.1374	1
	High	DAKGISQEQmQEFR	1	5	1	O43707	M10(Oxidation)	0	0	0.0007464	47.67	0.00399545	3	1682.78	0.811215	16.637	1
	High	EALEKTEKQLEAIDQLHLEYAK	1	4	1	O43707		0	0	8.56e-05	36.16	0.0608768	4	2599.36	-0.755388	30.0201	2
	High	mLDAEDIVNTARPDEK	1	1	1	O43707	M1(Oxidation)	0	0	0.001477	22.8	1.55054	3	1832.87	-0.185767	24.3991	0
	High	ELPPDQAEYcIAR	2	11	1	O43707	C10(Carbamidomethyl)	0	0.001	0.004773	36.65	0.0452008	2	1561.73	-2.48223	22.6388	0
	High	mAPYQGPDAVPGALDYKSFSTALYGESDL	1	5	1	O43707	M1(Oxidation)	0	0.006	0.1068	11.61	19.1921	3	3079.43	0.691174	37.652	1
X6R6Z1	Interleukin enhancer-binding factor 2 (Fragment) OS=Homo sapiens GN=ILF2 PE=1 SV=1 - [X6R6Z1_HUMAN]	86.74	14.78	4	1	1	2	115	12.3746	5.17334
	A3	Sequence	# PSMs	# Proteins	# Protein Groups	Protein Group Accessions	Modifications	ΔCn	q-Value	PEP	IonScore	Exp Value	Charge	MH+ [Da]	ΔM [ppm]	RT [min]	# Missed Cleavages
	High	VKPAPDETSFSEALLKR	2	4	1	X6R6Z1		0	0	8.033e-07	66.61	4.75508e-05	3	1888.02	1.3254	24.9439	1
M0R1H6	40S ribosomal protein S11 OS=Homo sapiens GN=RPS11 PE=1 SV=1 - [M0R1H6_HUMAN]	46.62	14.77	3	1	1	1	88	10.1172	6.93213
	A3	Sequence	# PSMs	# Proteins	# Protein Groups	Protein Group Accessions	Modifications	ΔCn	q-Value	PEP	IonScore	Exp Value	Charge	MH+ [Da]	ΔM [ppm]	RT [min]	# Missed Cleavages
	High	VLLGETGKEKLPR	1	3	1	M0R1H6		0	0	0.0001251	46.62	0.00127832	3	1439.86	2.06014	19.2816	2
P38646	Stress-70 protein, mitochondrial OS=Homo sapiens GN=HSPA9 PE=1 SV=2 - [GRP75_HUMAN]	396.347	14.58	4	11	11	12	679	73.6348	6.16357
	A3	Sequence	# PSMs	# Proteins	# Protein Groups	Protein Group Accessions	Modifications	ΔCn	q-Value	PEP	IonScore	Exp Value	Charge	MH+ [Da]	ΔM [ppm]	RT [min]	# Missed Cleavages
	High	QAVTNPNNTFYATK	1	3	1	P38646		0	0	1.484e-05	108.34	4.00021e-09	2	1568.76	-6.35389	19.1545	0
	High	TTPSVVAFTADGER	1	3	1	P38646		0	0	0.0004677	79.76	3.03201e-06	2	1450.72	-0.496973	24.0942	0
	High	QATKDAGQISGLNVLR	1	1	1	P38646		0	0	0.0003616	69.3	2.31749e-05	3	1670.92	0.767016	23.8635	1
	High	AQFEGIVTDLIR	1	2	1	P38646		0	0	4.403e-05	68.9	2.99647e-05	2	1361.74	0.139534	35.3567	0
	High	VQQTVQDLFGRAPSK	1	1	1	P38646		0	0	0.0001606	67.25	5.60951e-05	3	1673.89	-2.9257	24.2206	1
	High	DAGQISGLNVLR	1	1	1	P38646		0	0	5.269e-05	56.4	0.000574664	2	1242.68	1.1466	27.0624	0
	High	QAVTNPNNTFYATKR	1	3	1	P38646		0	0	0.0006435	33.82	0.12127	3	1724.87	1.44083	17.742	1
	High	AQFEGIVTDLIRR	1	2	1	P38646		0	0.001	0.002098	49.62	0.00185436	3	1517.84	-0.557225	32.7761	1
	High	mPKVQQTVQDLFGRAPSK	1	1	1	P38646	M1(Oxidation)	0	0.001	0.004868	31.46	0.183375	4	2046.08	2.28889	26.278	2
	High	TTPSVVAFTADGERLVGmPAKR	2	3	1	P38646	M18(Oxidation)	0	0.001	0.005719	29.19	0.326565	3	2319.21	0.343993	28.6819	2
	High	NAVITVPAYFNDSQR	1	1	1	P38646		0	0.003	0.01708	32.52	0.179206	2	1694.85	0.826337	29.2694	0
J3KTJ8	60S ribosomal protein L26 (Fragment) OS=Homo sapiens GN=RPL26 PE=4 SV=8 - [J3KTJ8_HUMAN]	29.95	14.58	8	1	1	1	96	11.4912	10.9019
	A3	Sequence	# PSMs	# Proteins	# Protein Groups	Protein Group Accessions	Modifications	ΔCn	q-Value	PEP	IonScore	Exp Value	Charge	MH+ [Da]	ΔM [ppm]	RT [min]	# Missed Cleavages
	High	SMPIRKDDEVQVVR	1	8	1	J3KTJ8		0	0.001	0.003049	29.95	0.301602	3	1671.89	1.30075	18.3397	2
P35579	Myosin-9 OS=Homo sapiens GN=MYH9 PE=1 SV=4 - [MYH9_HUMAN]	1083.79	14.29	25	19	22	42	1960	226.392	5.60498
	A3	Sequence	# PSMs	# Proteins	# Protein Groups	Protein Group Accessions	Modifications	ΔCn	q-Value	PEP	IonScore	Exp Value	Charge	MH+ [Da]	ΔM [ppm]	RT [min]	# Missed Cleavages
	High	aQQAADKYLYVDKNFINNPLAQADWAAK	3	3	1	P35579	N-Term(Acetyl)	0	0	6.154e-11	96.12	8.12685e-08	3	3208.6	-2.78348	36.8799	2
	High	IAQLEEQLDNETKER	4	2	1	P35579		0	0	5.02e-07	85.63	9.46813e-07	3	1815.91	0.693749	21.9879	1
	High	QLLQANPILEAFGNAK	2	12	2	P35579;Q7Z406		0	0	2.754e-06	80.17	1.90736e-06	2	1726.94	-2.23486	38.0217	0
	High	NTDQASmPDNTAAQKVSHLLGINVTDFTR	2	2	1	P35579	M7(Oxidation)	0	0	4.431e-06	74.06	1.4198e-05	4	3160.52	-3.64601	35.6857	1
	High	IAQLEEELEEEQGNTELINDRLK	1	2	1	P35579		0	0	2.437e-06	64.65	0.000120654	3	2713.34	-3.45454	31.4524	1
	High	RGDLPFVVPR	2	2	1	P35579		0	0	0.001265	63.59	5.70529e-05	3	1155.66	0.865312	25.709	1
	High	VSHLLGINVTDFTR	1	2	1	P35579		0	0	4.87e-05	59.33	0.000298062	3	1571.85	-1.65837	31.5316	0
	High	ATDKSFVEKVmQEQGTHPK	2	2	1	P35579	M11(Oxidation)	0	0	0.0009363	50.24	0.00353656	4	2176.07	0.924648	17.9968	2
	High	KLEEEQIILEDQNcKLAK	1	1	1	P35579	C14(Carbamidomethyl)	0	0	9.486e-05	49.41	0.0031599	3	2201.15	1.6793	23.2826	2
	High	QLEEAEEEAQRANASR	3	2	1	P35579		0	0	0.0003012	48.77	0.00341671	3	1830.86	0.538799	9.93695	1
	High	ASITALEAK	2	2	1	P35579		0	0	0.001501	46	0.00544954	2	903.514	-0.795473	19.0546	0
	High	AGKLDPHLVLDQLR	2	7	1	P35579		0	0	0.0001227	45.89	0.00228004	3	1574.9	0.167744	28.4994	1
	High	KAGKLDPHLVLDQLR	1	2	1	P35579		0	0	0.0005558	45.85	0.00121297	4	1703	-0.497474	26.4492	2
	High	IAQLEEELEEEQGNTELINDRLKK	3	2	1	P35579		0	0	1.144e-05	45.33	0.00947558	4	2841.45	-0.725646	29.4835	2
	High	ANLQIDQINTDLNLERSHAQKNENAR	2	2	1	P35579		0	0	0.0004195	36.43	0.0763295	4	3005.51	-0.514032	25.5748	2
	High	KLQRELEDATETADAmNR	1	2	1	P35579	M16(Oxidation)	0	0	0.001551	28.88	0.432132	3	2107.01	-1.57292	18.5722	2
	High	KFDQLLAEEK	1	16	2	P35579;Q7Z406		0	0.001	0.003555	51.27	0.0018288	2	1220.65	-3.03626	21.1381	1
	High	NTNPNFVR	1	7	1	P35579		0	0.001	0.004808	41.22	0.0227623	2	961.485	-0.326085	8.26997	0
	High	IAQLEEQLDNETKERQAAcK	1	2	1	P35579	C19(Carbamidomethyl)	0	0.001	0.006345	34.85	0.116288	4	2374.17	0.438927	20.9109	2
	High	QLEEAEEEAQRANASRR	4	2	1	P35579		0	0.001	0.003051	34.5	0.118437	3	1986.96	0.104815	8.92365	2
	High	cNGVLEGIRIcR	2	27	2	P35579;Q7Z406	C1(Carbamidomethyl); C11(Carbamidomethyl)	0	0.003	0.02123	25.14	0.95472	3	1446.73	0.178155	24.5725	1
	High	RGDLPFVVPRR	1	2	1	P35579		0	0.006	0.09745	33.79	0.0374794	3	1311.76	-0.110083	22.4163	2
P62424	60S ribosomal protein L7a OS=Homo sapiens GN=RPL7A PE=1 SV=2 - [RL7A_HUMAN]	86.01	14.29	3	3	3	5	266	29.977	10.6089
	A3	Sequence	# PSMs	# Proteins	# Protein Groups	Protein Group Accessions	Modifications	ΔCn	q-Value	PEP	IonScore	Exp Value	Charge	MH+ [Da]	ΔM [ppm]	RT [min]	# Missed Cleavages
	High	AAGKGDVPTKRPPVLR	2	2	1	P62424		0	0	0.0001744	43.81	0.00142033	4	1661.98	-1.51324	16.1451	2
	High	KVVNPLFEKRPK	2	2	1	P62424		0	0	0.001764	29.5	0.0407854	4	1454.88	-3.00216	17.7738	2
	High	HWGGNVLGPK	1	2	1	P62424		0	0.003	0.02226	24.24	0.743802	2	1064.57	3.5593	19.2094	0
F8VR69	60S ribosomal protein L6 (Fragment) OS=Homo sapiens GN=RPL6 PE=1 SV=8 - [F8VR69_HUMAN]	57.19	14.29	4	1	1	2	63	7.18617	11.6489
	A3	Sequence	# PSMs	# Proteins	# Protein Groups	Protein Group Accessions	Modifications	ΔCn	q-Value	PEP	IonScore	Exp Value	Charge	MH+ [Da]	ΔM [ppm]	RT [min]	# Missed Cleavages
	High	YYPTEDVPR	2	4	1	F8VR69		0	0.001	0.005648	39.83	0.0171899	2	1139.54	-0.750331	19.2294	0
P02545-3	Isoform ADelta10 of Prelamin-A/C OS=Homo sapiens GN=LMNA - [LMNA_HUMAN]	182.119	13.88	7	1	7	7	634	70.6181	8.39697
	A3	Sequence	# PSMs	# Proteins	# Protein Groups	Protein Group Accessions	Modifications	ΔCn	q-Value	PEP	IonScore	Exp Value	Charge	MH+ [Da]	ΔM [ppm]	RT [min]	# Missed Cleavages
	High	SVGGSGGGSFGDNLVTR	1	5	1	P02545-3		0	0	8.11e-07	98.36	4.02049e-08	2	1566.75	0.245688	22.1791	0
	High	NSNLVGAAHEELQQSR	1	8	2	P02545-3;P02545-2		0	0	4.192e-05	53.73	0.00135163	3	1752.86	0.823463	20.6263	0
	High	VAVEEVDEEGKFVR	1	8	2	P02545-3;P02545-2		0	0	3.882e-05	49.74	0.00356252	3	1605.81	0.958651	21.5369	1
	High	QSAERNSNLVGAAHEELQQSR	1	8	2	P02545-3;P02545-2		0	0	0.0005734	43.93	0.0138203	4	2324.13	-1.75973	19.7858	1
	High	TSGRVAVEEVDEEGKFVR	1	8	2	P02545-3;P02545-2		0	0	2.406e-05	38.91	0.0443552	4	2007.01	0.198226	21.2389	2
	High	SGAQASSTPLSPTRITR	1	5	2	P02545-3;P02545-2		0	0	0.0004577	22.59	1.48167	3	1729.92	-0.910222	19.0241	1
	High	LVEIDNGKQREFESR	1	9	2	P02545-3;P02545-2		0	0.001	0.009725	21.43	2.46735	4	1819.93	1.02753	18.2882	2
F5H571	Ubiquitin carboxyl-terminal hydrolase 5 (Fragment) OS=Homo sapiens GN=USP5 PE=1 SV=1 - [F5H571_HUMAN]	40.95	13.87	3	1	1	1	137	15.6409	5.63037
	A3	Sequence	# PSMs	# Proteins	# Protein Groups	Protein Group Accessions	Modifications	ΔCn	q-Value	PEP	IonScore	Exp Value	Charge	MH+ [Da]	ΔM [ppm]	RT [min]	# Missed Cleavages
	High	aELSEEALLSVLPTIRVPK	1	3	1	F5H571	N-Term(Acetyl)	0	0	0.0004096	40.95	0.00476893	3	2107.2	-1.23761	45.4328	1
P07900	Heat shock protein HSP 90-alpha OS=Homo sapiens GN=HSP90AA1 PE=1 SV=5 - [HS90A_HUMAN]	281.737	13.52	11	2	9	9	732	84.6067	5.021
	A3	Sequence	# PSMs	# Proteins	# Protein Groups	Protein Group Accessions	Modifications	ΔCn	q-Value	PEP	IonScore	Exp Value	Charge	MH+ [Da]	ΔM [ppm]	RT [min]	# Missed Cleavages
	High	VILHLKEDQTEYLEER	1	6	2	P07900;P08238		0	0	1.763e-05	77.52	5.52628e-06	3	2015.05	0.755479	23.841	1
	High	TLTIVDTGIGmTK	1	5	2	P08238;P07900	M11(Oxidation)	0	0	7.48e-05	72.37	1.13945e-05	2	1365.73	3.71842	26.061	0
	High	GVVDSEDLPLNISR	1	7	2	P07900;P08238		0	0	2.925e-05	63.89	0.000105836	2	1513.78	-0.919512	28.5638	0
	High	ADLINNLGTIAK	1	5	2	P07900;P08238		0	0	0.0002491	57.49	0.000359328	2	1242.71	1.43843	28.3326	0
	High	HLEINPDHSIIETLR	1	2	1	P07900		0	0	3.754e-05	53.63	0.00120754	3	1786.94	-0.384691	27.3648	0
	High	YIDQEELNK	1	5	2	P07900;P08238		0	0	0.0009599	51.79	0.00141781	2	1151.56	3.1607	16.1307	0
	High	TLTIVDTGIGmTKADLINNLGTIAK	1	3	2	P08238;P07900	M11(Oxidation)	0	0	0.0003111	39.14	0.0133723	3	2589.42	-0.00464601	36.5116	1
	High	GVVDSEDLPLNISREmLQQSK	1	3	2	P07900;P08238	M16(Oxidation)	0	0.001	0.01235	22.33	2.00525	3	2374.2	2.46938	28.7447	1
	High	ELHINLIPNKQDR	1	3	1	P07900		0	0.003	0.01952	32.91	0.0906189	3	1589.88	1.69377	23.6811	1
P62854	40S ribosomal protein S26 OS=Homo sapiens GN=RPS26 PE=1 SV=3 - [RS26_HUMAN]	32	13.04	2	1	1	3	115	13.0071	11.0044
	A3	Sequence	# PSMs	# Proteins	# Protein Groups	Protein Group Accessions	Modifications	ΔCn	q-Value	PEP	IonScore	Exp Value	Charge	MH+ [Da]	ΔM [ppm]	RT [min]	# Missed Cleavages
	High	FRPAGAAPRPPPKPm	2	2	1	P62854	M15(Oxidation)	0	0	0.0005969	27.37	0.346124	4	1605.87	3.47834	16.5834	0
	High	FRPAGAAPRPPPKPM	1	2	1	P62854		0	0.005	0.07951	13.79	8.37959	4	1589.87	-0.145703	17.4459	0
A0A0B4J1R6	Transketolase OS=Homo sapiens GN=TKT PE=1 SV=1 - [A0A0B4J1R6_HUMAN]	62.9933	12.91	4	3	3	3	457	49.8789	7.91357
	A3	Sequence	# PSMs	# Proteins	# Protein Groups	Protein Group Accessions	Modifications	ΔCn	q-Value	PEP	IonScore	Exp Value	Charge	MH+ [Da]	ΔM [ppm]	RT [min]	# Missed Cleavages
	High	ILATPPQEDAPSVDIANIR	1	4	1	A0A0B4J1R6		0	0	0.0002036	53.56	0.00113773	3	2020.06	-3.49113	29.6583	0
	High	SVPTSTVFYPSDGVATEKAVELAANTKGIcFIR	1	3	1	A0A0B4J1R6	C30(Carbamidomethyl)	0	0.001	0.002705	26.54	0.527043	4	3528.81	1.7667	36.4589	2
	High	LILDSAR	1	3	1	A0A0B4J1R6		0	0.006	0.1194	29.56	0.127372	2	787.467	-0.852058	18.4777	0
G3V213	Adenylate kinase 2, isoform CRA_a OS=Homo sapiens GN=AK2 PE=1 SV=1 - [G3V213_HUMAN]	101.53	12.78	7	1	1	2	133	14.3153	7.88428
	A3	Sequence	# PSMs	# Proteins	# Protein Groups	Protein Group Accessions	Modifications	ΔCn	q-Value	PEP	IonScore	Exp Value	Charge	MH+ [Da]	ΔM [ppm]	RT [min]	# Missed Cleavages
	High	AVLLGPPGAGKGTQAPR	2	7	1	G3V213		0	0	7.076e-06	68.32	1.18595e-05	3	1589.91	0.438212	20.1992	1
E9PLU0	Pyruvate dehydrogenase protein X component, mitochondrial (Fragment) OS=Homo sapiens GN=PDHX PE=1 SV=1 - [E9PLU0_HUMAN]	101.42	12.58	4	1	1	1	151	16.1765	5.22412
	A3	Sequence	# PSMs	# Proteins	# Protein Groups	Protein Group Accessions	Modifications	ΔCn	q-Value	PEP	IonScore	Exp Value	Charge	MH+ [Da]	ΔM [ppm]	RT [min]	# Missed Cleavages
	High	NILEKHSLDASQGTATGPR	1	4	1	E9PLU0		0	0	1.106e-06	101.42	2.29673e-08	3	1995.02	-4.89275	18.4329	1
H7BY16	Nucleolin (Fragment) OS=Homo sapiens GN=NCL PE=1 SV=8 - [H7BY16_HUMAN]	96.04	12.16	2	3	3	5	296	32.3701	5.36377
	A3	Sequence	# PSMs	# Proteins	# Protein Groups	Protein Group Accessions	Modifications	ΔCn	q-Value	PEP	IonScore	Exp Value	Charge	MH+ [Da]	ΔM [ppm]	RT [min]	# Missed Cleavages
	High	GLSEDTTEETLKESFDGSVR	1	2	1	H7BY16		0	0	2.132e-05	75.83	7.10247e-06	3	2200.02	-1.12773	27.3373	1
	High	AIRLELQGPR	2	2	1	H7BY16		0	0	0.0005432	39.21	0.00491195	3	1152.69	0.676893	22.4288	1
	High	AIRLELQGPRGSPNAR	2	2	1	H7BY16		0	0.001	0.003473	22.53	0.601472	4	1734.97	0.726321	20.7261	2
P35232	Prohibitin OS=Homo sapiens GN=PHB PE=1 SV=1 - [PHB_HUMAN]	180.37	12.13	1	3	3	8	272	29.7859	5.75732
	A3	Sequence	# PSMs	# Proteins	# Protein Groups	Protein Group Accessions	Modifications	ΔCn	q-Value	PEP	IonScore	Exp Value	Charge	MH+ [Da]	ΔM [ppm]	RT [min]	# Missed Cleavages
	High	SRNITYLPAGQSVLLQLPQ	4	1	1	P35232		0	0	0.0004084	71.24	9.37274e-06	2	2098.16	-0.473233	35.7086	1
	High	KLEAAEDIAYQLSR	1	1	1	P35232		0	0	0.001266	44.14	0.00998582	3	1606.84	-0.519494	27.6642	1
	High	NITYLPAGQSVLLQLPQ	3	1	1	P35232		0	0.003	0.04034	16.25	3.2227	2	1855.04	1.62083	38.7143	0
P19404	NADH dehydrogenase [ubiquinone] flavoprotein 2, mitochondrial OS=Homo sapiens GN=NDUFV2 PE=1 SV=2 - [NDUV2_HUMAN]	34.41	12.05	2	1	1	2	249	27.374	8.06006
	A3	Sequence	# PSMs	# Proteins	# Protein Groups	Protein Group Accessions	Modifications	ΔCn	q-Value	PEP	IonScore	Exp Value	Charge	MH+ [Da]	ΔM [ppm]	RT [min]	# Missed Cleavages
	High	SGRFScEPAGGLTSLTEPPKGPGFGVQAGL	2	2	1	P19404	C6(Carbamidomethyl)	0	0	6.455e-05	34.41	0.128488	3	2974.47	-0.561357	33.4805	2
P61960	Ubiquitin-fold modifier 1 OS=Homo sapiens GN=UFM1 PE=1 SV=1 - [UFM1_HUMAN]	23.5	11.76	2	1	1	2	85	9.11187	9.30518
	A3	Sequence	# PSMs	# Proteins	# Protein Groups	Protein Group Accessions	Modifications	ΔCn	q-Value	PEP	IonScore	Exp Value	Charge	MH+ [Da]	ΔM [ppm]	RT [min]	# Missed Cleavages
	High	HGSELRIIPR	2	2	1	P61960		0	0.001	0.00675	23.5	0.307988	3	1177.68	1.23199	18.9731	1
D6RAA8	Calpastatin (Fragment) OS=Homo sapiens GN=CAST PE=1 SV=1 - [D6RAA8_HUMAN]	23.49	11.54	22	1	1	1	78	8.71644	4.70361
	A3	Sequence	# PSMs	# Proteins	# Protein Groups	Protein Group Accessions	Modifications	ΔCn	q-Value	PEP	IonScore	Exp Value	Charge	MH+ [Da]	ΔM [ppm]	RT [min]	# Missed Cleavages
	High	qAEPELDLR	1	22	1	D6RAA8	Q1(Deamidated)	0	0.005	0.08622	23.49	0.801631	2	1071.54	4.71609	20.9748	0
P14625	Endoplasmin OS=Homo sapiens GN=HSP90B1 PE=1 SV=1 - [ENPL_HUMAN]	219.301	11.46	5	6	8	9	803	92.4113	4.84326
	A3	Sequence	# PSMs	# Proteins	# Protein Groups	Protein Group Accessions	Modifications	ΔCn	q-Value	PEP	IonScore	Exp Value	Charge	MH+ [Da]	ΔM [ppm]	RT [min]	# Missed Cleavages
	High	GVVDSDDLPLNVSR	1	1	1	P14625		0	0	1.281e-05	69.75	3.00087e-05	2	1485.75	-0.163762	26.4957	0
	High	EAESSPFVER	1	1	1	P14625		0	0	0.0002306	62.15	0.000124681	2	1150.54	0.293859	17.4159	0
	High	ELISNASDALDKIR	1	4	2	P08238;P14625		0	0	0.0001111	56.65	0.000561874	3	1544.83	1.72139	26.9851	1
	High	ELISNASDALDK	1	4	2	P08238;P14625		0	0	0.0002094	52.34	0.00187578	2	1275.65	2.48527	21.8493	0
	High	IKEDEDDKTVLDLAVVLFETATLR	1	2	1	P14625		0	0	1.415e-05	50.08	0.00167437	4	2733.46	0.0519573	47.5462	2
	High	YLNFVKGVVDSDDLPLNVSR	1	1	1	P14625		0	0	4.866e-05	48.44	0.00364778	3	2250.18	2.64777	34.97	1
	High	TFEINPR	1	3	1	P14625		0	0.001	0.01546	25.86	0.642708	2	876.457	-0.123578	19.355	0
	High	SGYLLPDTKAYGDRIER	2	2	1	P14625		0	0.001	0.002832	24.99	0.912835	4	1954	0.441957	23.641	2
Q13404-8	Isoform 6 of Ubiquitin-conjugating enzyme E2 variant 1 OS=Homo sapiens GN=UBE2V1 - [UB2V1_HUMAN]	70.1	11.43	2	1	1	1	105	11.7579	5.51611
	A3	Sequence	# PSMs	# Proteins	# Protein Groups	Protein Group Accessions	Modifications	ΔCn	q-Value	PEP	IonScore	Exp Value	Charge	MH+ [Da]	ΔM [ppm]	RT [min]	# Missed Cleavages
	High	aATTGSGVKVPR	1	2	1	Q13404-8	N-Term(Acetyl)	0	0	9.606e-05	70.1	2.42843e-05	2	1185.66	1.49426	17.9019	1
K7ELW5	Polypyrimidine tract-binding protein 1 (Fragment) OS=Homo sapiens GN=PTBP1 PE=1 SV=2 - [K7ELW5_HUMAN]	36.93	11.43	8	1	1	2	105	11.3119	10.1401
	A3	Sequence	# PSMs	# Proteins	# Protein Groups	Protein Group Accessions	Modifications	ΔCn	q-Value	PEP	IonScore	Exp Value	Charge	MH+ [Da]	ΔM [ppm]	RT [min]	# Missed Cleavages
	High	SAGVPSRVIHIR	2	8	1	K7ELW5		0	0.001	0.004787	26.93	0.126426	3	1291.76	0.03272	18.4973	1
P00367-2	Isoform 2 of Glutamate dehydrogenase 1, mitochondrial OS=Homo sapiens GN=GLUD1 - [DHE3_HUMAN]	99.8	11.25	4	2	2	2	391	42.9227	7.57666
	A3	Sequence	# PSMs	# Proteins	# Protein Groups	Protein Group Accessions	Modifications	ΔCn	q-Value	PEP	IonScore	Exp Value	Charge	MH+ [Da]	ΔM [ppm]	RT [min]	# Missed Cleavages
	High	IIAEGANGPTTPEADKIFLER	1	4	1	P00367-2		0	0	9.584e-07	75.72	7.41326e-06	3	2242.17	0.721869	27.9138	1
	High	AKPYEGSILEADcDILIPAASEK	1	3	1	P00367-2	C13(Carbamidomethyl)	0	0	6.944e-06	49.58	0.0041506	3	2490.24	-0.896411	32.415	0
M0QXI6	RuvB-like helicase (Fragment) OS=Homo sapiens GN=RUVBL2 PE=1 SV=1 - [M0QXI6_HUMAN]	42.81	11.01	5	1	1	1	109	11.4181	5.49072
	A3	Sequence	# PSMs	# Proteins	# Protein Groups	Protein Group Accessions	Modifications	ΔCn	q-Value	PEP	IonScore	Exp Value	Charge	MH+ [Da]	ΔM [ppm]	RT [min]	# Missed Cleavages
	High	AVLIAGQPGTGK	1	5	1	M0QXI6		0	0.003	0.02147	42.81	0.00406052	2	1111.64	-2.55357	18.3904	0
C9JKI3	Caveolin (Fragment) OS=Homo sapiens GN=CAV1 PE=1 SV=1 - [C9JKI3_HUMAN]	58.18	10.87	2	1	1	2	138	15.9181	5.24951
	A3	Sequence	# PSMs	# Proteins	# Protein Groups	Protein Group Accessions	Modifications	ΔCn	q-Value	PEP	IonScore	Exp Value	Charge	MH+ [Da]	ΔM [ppm]	RT [min]	# Missed Cleavages
	High	aDELSEKQVYDAHTK	2	2	1	C9JKI3	N-Term(Acetyl)	0	0	7.296e-05	47.5	0.00563092	3	1775.85	3.19827	19.2393	1
P27797	Calreticulin OS=Homo sapiens GN=CALR PE=1 SV=1 - [CALR_HUMAN]	92.0367	10.79	3	3	3	3	417	48.1118	4.43701
	A3	Sequence	# PSMs	# Proteins	# Protein Groups	Protein Group Accessions	Modifications	ΔCn	q-Value	PEP	IonScore	Exp Value	Charge	MH+ [Da]	ΔM [ppm]	RT [min]	# Missed Cleavages
	High	SGTIFDNFLITNDEAYAEEFGNETWGVTK	1	2	1	P27797		0	0	1.219e-06	63.11	0.000128222	3	3268.5	0.370852	44.3563	0
	High	KIKDPDASKPEDWDER	1	2	1	P27797		0	0.001	0.005542	37.74	0.0526929	4	1928.94	1.0789	16.5418	2
	High	IKDPDASKPEDWDER	1	2	1	P27797		0	0.001	0.002494	34.52	0.0811792	4	1800.84	-0.200454	17.5297	1
K7EK07	Histone H3 (Fragment) OS=Homo sapiens GN=H3F3B PE=1 SV=1 - [K7EK07_HUMAN]	284.944	10.61	6	3	3	14	132	14.9053	11.2974
	A3	Sequence	# PSMs	# Proteins	# Protein Groups	Protein Group Accessions	Modifications	ΔCn	q-Value	PEP	IonScore	Exp Value	Charge	MH+ [Da]	ΔM [ppm]	RT [min]	# Missed Cleavages
	High	RVTImPKDIQLAR	4	6	1	K7EK07	M5(Oxidation)	0	0	0.001236	57.15	0.00023246	4	1556.89	-0.320405	21.1143	2
	High	RVTIMPKDIQLAR	2	6	1	K7EK07		0	0	0.0001201	54.43	0.000273138	3	1540.9	0.742084	23.8914	2
	High	VTImPKDIQLAR	5	6	1	K7EK07	M4(Oxidation)	0	0	0.0004308	47.23	0.00319049	3	1400.79	0.383321	23.0461	1
	High	VTIMPKDIQLAR	2	6	1	K7EK07		0	0	0.001327	35.92	0.0366389	3	1384.8	-1.1907	25.7418	1
	High	VTIMPKDIQLARR	1	6	1	K7EK07		0	0.001	0.01348	27.11	0.147361	3	1540.9	0.742084	23.3741	2
P62937-2	Isoform 2 of Peptidyl-prolyl cis-trans isomerase A OS=Homo sapiens GN=PPIA - [PPIA_HUMAN]	76.54	10.48	2	1	1	2	105	11.4106	7.89893
	A3	Sequence	# PSMs	# Proteins	# Protein Groups	Protein Group Accessions	Modifications	ΔCn	q-Value	PEP	IonScore	Exp Value	Charge	MH+ [Da]	ΔM [ppm]	RT [min]	# Missed Cleavages
	High	KITIADcGQLE	2	2	1	P62937-2	C7(Carbamidomethyl)	0	0	0.001847	52.4	0.00186356	2	1247.63	-2.17081	21.7816	1
Q04695	Keratin, type I cytoskeletal 17 OS=Homo sapiens GN=KRT17 PE=1 SV=2 - [K1C17_HUMAN]	184.081	10.42	20	1	6	12	432	48.076	5.021
	A3	Sequence	# PSMs	# Proteins	# Protein Groups	Protein Group Accessions	Modifications	ΔCn	q-Value	PEP	IonScore	Exp Value	Charge	MH+ [Da]	ΔM [ppm]	RT [min]	# Missed Cleavages
	High	LAADDFRTKFETEQALR	6	4	2	P08727;Q04695		0	0	7.679e-05	53.95	0.0013036	4	2011.02	-0.848084	25.5014	2
	High	LASYLDKVR	1	9	3	P08727;Q04695;P13645		0	0	0.001615	44.81	0.00297828	3	1064.61	0.130303	19.5195	1
	High	RVLDELTLAR	1	11	2	P08727;Q04695		0	0	0.0009877	43.16	0.00683287	2	1185.7	1.48743	24.2509	1
	High	VLDELTLAR	2	12	2	P08727;Q04695		0	0.001	0.003612	40.41	0.0198088	2	1029.59	-0.258132	25.4462	0
	High	aTmQNLNDRLASYLDKVR	1	2	1	Q04695	N-Term(Acetyl); M3(Oxidation)	0	0.001	0.01354	37.93	0.0443572	4	2166.13	15.9101	29.6079	2
	High	LAADDFR	1	27	4	P05783;P08727;P13645;Q04695		0	0.005	0.09081	31.1	0.0596158	2	807.401	1.42692	17.0584	0
P21980	Protein-glutamine gamma-glutamyltransferase 2 OS=Homo sapiens GN=TGM2 PE=1 SV=2 - [TGM2_HUMAN]	119.98	10.33	4	5	5	5	687	77.2797	5.22412
	A3	Sequence	# PSMs	# Proteins	# Protein Groups	Protein Group Accessions	Modifications	ΔCn	q-Value	PEP	IonScore	Exp Value	Charge	MH+ [Da]	ΔM [ppm]	RT [min]	# Missed Cleavages
	High	SEGTYccGPVPVR	1	2	1	P21980	C6(Carbamidomethyl); C7(Carbamidomethyl)	0	0	3.192e-05	69.1	1.54829e-05	2	1481.65	-1.0215	18.8619	0
	High	GFRNVIIGPA	1	1	1	P21980		0	0	0.001884	52.11	0.00146258	2	1043.6	0.893288	25.6238	1
	High	ALLVEPVINSYLLAERDLYLENPEIKIR	1	1	1	P21980		0	0	0.0004323	31.97	0.029257	4	3283.83	1.2016	43.2925	2
	High	RSSPVYVGR	1	4	1	P21980		0	0.001	0.01116	34.76	0.0668557	2	1020.56	-0.021578	7.91892	1
	High	LVVNFESDKLK	1	1	1	P21980		0	0.001	0.008309	26.44	0.282598	3	1291.73	0.960765	24.3072	1
P04406	Glyceraldehyde-3-phosphate dehydrogenase OS=Homo sapiens GN=GAPDH PE=1 SV=3 - [G3P_HUMAN]	206.075	10.15	3	4	4	8	335	36.0304	8.45557
	A3	Sequence	# PSMs	# Proteins	# Protein Groups	Protein Group Accessions	Modifications	ΔCn	q-Value	PEP	IonScore	Exp Value	Charge	MH+ [Da]	ΔM [ppm]	RT [min]	# Missed Cleavages
	High	GKVKVGVnGFGR	1	1	1	P04406	N8(Deamidated)	0	0	0.0007206	61.06	9.5931e-05	3	1218.7	2.55451	17.748	2
	High	GALQNIIPASTGAAK	3	3	1	P04406		0	0	2.067e-05	60.95	0.000121935	2	1411.79	0.534069	25.8972	0
	High	DGRGALQNIIPASTGAAK	2	3	1	P04406		0	0	2.466e-05	49.1	0.00232336	3	1739.94	-0.137868	25.1977	1
	High	GKVKVGVNGFGR	1	1	1	P04406		0	0	0.0002986	42.32	0.00529283	3	1217.71	1.43474	17.2362	2
	High	GALQNIIPASTGAAKAVGK	1	3	1	P04406		0	0.001	0.005159	30.24	0.0674194	3	1767.01	0.732721	26.3432	1
P08670	Vimentin OS=Homo sapiens GN=VIM PE=1 SV=4 - [VIME_HUMAN]	63.25	10.09	3	2	2	2	466	53.6191	5.12256
	A3	Sequence	# PSMs	# Proteins	# Protein Groups	Protein Group Accessions	Modifications	ΔCn	q-Value	PEP	IonScore	Exp Value	Charge	MH+ [Da]	ΔM [ppm]	RT [min]	# Missed Cleavages
	High	QVQSLTcEVDALKGTNESLER	1	3	1	P08670	C7(Carbamidomethyl)	0	0	3.016e-06	67.27	6.63279e-05	3	2377.17	1.25462	27.717	1
	High	TLLIKTVETRDGQVINETSQHHDDLE	1	1	1	P08670		0	0.003	0.03343	20.48	3.05901	4	2991.5	-0.58784	25.2815	2
Q00610-2	Isoform 2 of Clathrin heavy chain 1 OS=Homo sapiens GN=CLTC - [CLH1_HUMAN]	640.195	9.82	7	14	14	27	1639	187.771	5.69385
	A3	Sequence	# PSMs	# Proteins	# Protein Groups	Protein Group Accessions	Modifications	ΔCn	q-Value	PEP	IonScore	Exp Value	Charge	MH+ [Da]	ΔM [ppm]	RT [min]	# Missed Cleavages
	High	LASTLVHLGEYQAAVDGAR	2	4	1	Q00610-2		0	0	1.037e-05	82.41	1.77058e-06	3	1971.03	-0.95344	28.0942	0
	High	IYIDSNNNPER	2	3	1	Q00610-2		0	0	0.0002805	79.61	2.84538e-06	2	1334.63	0.297783	17.2987	0
	High	KFNALFAQGNYSEAAKVAANAPK	1	3	1	Q00610-2		0	0	0.0001504	70.74	2.34405e-05	3	2410.25	0.539128	27.2581	2
	High	GQFSTDELVAEVEKR	2	6	1	Q00610-2		0	0	0.0001116	62.05	0.000211009	3	1707.85	-1.39305	28.8352	1
	High	mAVRNNLAGAEELFAR	2	3	1	Q00610-2	M1(Oxidation)	0	0	2.377e-05	53.9	0.00144905	3	1777.89	-3.78976	27.5158	1
	High	NNLAGAEELFAR	2	3	1	Q00610-2		0	0	0.0001169	50.5	0.0029184	2	1304.66	-1.17026	28.1291	0
	High	IHEGcEEPATHNALAK	2	3	1	Q00610-2	C5(Carbamidomethyl)	0	0	8.449e-05	43.4	0.0116169	3	1776.83	-0.805328	15.3203	0
	High	MAVRNNLAGAEELFAR	1	3	1	Q00610-2		0	0	7.555e-05	41.82	0.0217027	3	1761.91	-0.232259	29.0975	1
	High	KFNALFAQGNYSEAAK	1	3	1	Q00610-2		0	0	0.0008246	37.02	0.066991	3	1758.88	-1.43168	24.2096	1
	High	FLRENPYYDSR	2	3	1	Q00610-2		0	0	0.00163	31.3	0.173578	3	1459.7	-0.282405	18.3657	1
	High	LLYNNVSNFGR	2	4	1	Q00610-2		0	0.001	0.008226	55.84	0.000612967	2	1296.67	-2.12518	24.9302	0
	High	LLLPWLEAR	2	3	1	Q00610-2		0	0.001	0.0121	46.5	0.00108242	2	1110.67	0.649076	38.2152	0
	High	LKLLLPWLEAR	2	3	1	Q00610-2		0	0.001	0.007174	40.87	0.0012277	3	1351.84	-0.916549	38.8362	1
	High	LHIIEVGTPPTGNQPFPK	1	3	1	Q00610-2		0	0.001	0.004931	35.46	0.0528928	3	1945.06	2.18221	28.1781	0
	High	GILRTPDTIR	3	3	1	Q00610-2		0	0.001	0.002776	24.18	0.484114	3	1141.67	0.12102	20.5591	1
P62851	40S ribosomal protein S25 OS=Homo sapiens GN=RPS25 PE=1 SV=1 - [RS25_HUMAN]	108.77	9.6	1	2	2	4	125	13.7337	10.1108
	A3	Sequence	# PSMs	# Proteins	# Protein Groups	Protein Group Accessions	Modifications	ΔCn	q-Value	PEP	IonScore	Exp Value	Charge	MH+ [Da]	ΔM [ppm]	RT [min]	# Missed Cleavages
	High	LITPAVVSER	3	1	1	P62851		0	0.001	0.004185	56.72	0.000262506	2	1084.64	-0.43663	22.8935	0
	High	LITPAVVSERLK	1	1	1	P62851		0	0.003	0.02222	26.47	0.102793	3	1325.81	-0.178199	25.8444	1
P14174	Macrophage migration inhibitory factor OS=Homo sapiens GN=MIF PE=1 SV=4 - [MIF_HUMAN]	76.54	9.57	1	1	1	2	115	12.4682	7.88428
	A3	Sequence	# PSMs	# Proteins	# Protein Groups	Protein Group Accessions	Modifications	ΔCn	q-Value	PEP	IonScore	Exp Value	Charge	MH+ [Da]	ΔM [ppm]	RT [min]	# Missed Cleavages
	High	PmFIVNTNVPR	2	1	1	P14174	M2(Oxidation)	0	0	0.0002691	50.66	0.00260324	2	1303.68	1.47913	24.9154	0
P55072	Transitional endoplasmic reticulum ATPase OS=Homo sapiens GN=VCP PE=1 SV=4 - [TERA_HUMAN]	229.23	9.55	3	6	6	8	806	89.2657	5.26221
	A3	Sequence	# PSMs	# Proteins	# Protein Groups	Protein Group Accessions	Modifications	ΔCn	q-Value	PEP	IonScore	Exp Value	Charge	MH+ [Da]	ΔM [ppm]	RT [min]	# Missed Cleavages
	High	QAAPcVLFFDELDSIAKAR	1	1	1	P55072	C5(Carbamidomethyl)	0	0	2.823e-08	78.68	4.74994e-06	3	2151.09	0.516274	42.7395	1
	High	aSGADSKGDDLSTAILK	1	1	1	P55072	N-Term(Acetyl)	0	0	3.177e-05	66.26	8.78821e-05	2	1690.85	-1.9868	25.1508	1
	High	QAAPcVLFFDELDSIAK	2	1	1	P55072	C5(Carbamidomethyl)	0	0	8.89e-05	63.42	0.000148303	2	1923.95	0.0107779	44.0191	0
	High	LGDVISIQPcPDVKYGKR	2	3	1	P55072	C10(Carbamidomethyl)	0	0	0.001497	36.77	0.056255	4	2045.09	0.09213	24.4417	2
	High	aSGADSKGDDLSTAILKQK	1	1	1	P55072	N-Term(Acetyl)	0	0	0.0006061	27.97	0.536614	3	1947	-2.13242	23.072	2
	High	AHVIVmAATNRPNSIDPALRR	1	1	1	P55072	M6(Oxidation)	0	0.009	0.1629	11.81	10.9818	4	2318.25	1.37037	19.9697	1
Q5T7C4	High mobility group protein B1 OS=Homo sapiens GN=HMGB1 PE=1 SV=1 - [Q5T7C4_HUMAN]	25.76	9.49	3	1	1	1	158	18.2993	9.70068
	A3	Sequence	# PSMs	# Proteins	# Protein Groups	Protein Group Accessions	Modifications	ΔCn	q-Value	PEP	IonScore	Exp Value	Charge	MH+ [Da]	ΔM [ppm]	RT [min]	# Missed Cleavages
	High	IKGEHPGLSIGDVAK	1	3	1	Q5T7C4		0	0.003	0.03797	25.76	0.407615	3	1520.84	-0.0983465	20.1689	1
F5GXD8	Stress-induced-phosphoprotein 1 OS=Homo sapiens GN=STIP1 PE=1 SV=1 - [F5GXD8_HUMAN]	46.83	9.42	4	1	1	1	138	15.6278	8.25049
	A3	Sequence	# PSMs	# Proteins	# Protein Groups	Protein Group Accessions	Modifications	ΔCn	q-Value	PEP	IonScore	Exp Value	Charge	MH+ [Da]	ΔM [ppm]	RT [min]	# Missed Cleavages
	High	mEQVNELKEKGNK	1	4	1	F5GXD8	N-Term(Acetyl); M1(Oxidation)	0	0	0.0007963	46.83	0.00667603	3	1604.79	-1.27772	16.5963	2
Q5VU61	Tropomyosin alpha-3 chain OS=Homo sapiens GN=TPM3 PE=1 SV=2 - [Q5VU61_HUMAN]	73.2433	9.42	12	2	2	3	223	26.0402	4.77979
	A3	Sequence	# PSMs	# Proteins	# Protein Groups	Protein Group Accessions	Modifications	ΔCn	q-Value	PEP	IonScore	Exp Value	Charge	MH+ [Da]	ΔM [ppm]	RT [min]	# Missed Cleavages
	High	aGITTIEAVKR	2	10	1	Q5VU61	N-Term(Acetyl)	0	0	0.0008033	47.15	0.00333655	2	1200.7	1.23952	24.1349	1
	High	TIDDLEDKLK	1	7	1	Q5VU61		0	0	0.001582	41.32	0.0197389	3	1189.63	0.0394118	21.9957	1
Q96KK5	Histone H2A type 1-H OS=Homo sapiens GN=HIST1H2AH PE=1 SV=3 - [H2A1H_HUMAN]	31.1233	9.38	21	2	2	4	128	13.8978	10.8872
	A3	Sequence	# PSMs	# Proteins	# Protein Groups	Protein Group Accessions	Modifications	ΔCn	q-Value	PEP	IonScore	Exp Value	Charge	MH+ [Da]	ΔM [ppm]	RT [min]	# Missed Cleavages
	High	AGLQFPVGR	2	21	1	Q96KK5		0	0.003	0.01731	37.08	0.0568359	2	944.53	-1.1459	24.9426	0
	High	AGLQFPVGRVHR	2	15	1	Q96KK5		0	0.003	0.04331	20.49	0.980849	3	1336.76	-0.839125	22.0389	1
A0A0U1RQF0	Fatty acid synthase OS=Homo sapiens GN=FASN PE=1 SV=1 - [A0A0U1RQF0_HUMAN]	607.748	8.93	2	14	14	26	2509	273.026	6.46826
	A3	Sequence	# PSMs	# Proteins	# Protein Groups	Protein Group Accessions	Modifications	ΔCn	q-Value	PEP	IonScore	Exp Value	Charge	MH+ [Da]	ΔM [ppm]	RT [min]	# Missed Cleavages
	High	SLYQSAGVAPESFEYIEAHGTGTK	2	2	1	A0A0U1RQF0		0	0	2.811e-06	84.69	1.12416e-06	3	2542.2	-1.85709	29.8201	0
	High	TLLEGSGLESIISIIHSSLAEPR	2	2	1	A0A0U1RQF0		0	0	3.544e-06	77.78	2.56589e-06	3	2422.31	-2.87638	46.6143	0
	High	GLVQALQTKVTQQGLK	2	2	1	A0A0U1RQF0		0	0	3.466e-05	63.5	1.92967e-05	3	1712.01	3.56138	28.158	1
	High	VGDPQELNGITR	3	2	1	A0A0U1RQF0		0	0	6.34e-05	59.67	0.000234239	2	1298.67	0.656568	19.8139	0
	High	ALGLGVEQLPVVFEDVVLHQATILPK	2	2	1	A0A0U1RQF0		0	0	9.026e-06	57.96	4.16685e-05	3	2785.59	0.930171	47.1123	0
	High	AALQEELQLcK	2	2	1	A0A0U1RQF0	C10(Carbamidomethyl)	0	0	0.0002338	56.44	0.00082782	2	1302.67	0.385201	24.4495	0
	High	TGTVSLEVR	1	2	1	A0A0U1RQF0		0	0	0.001517	50.31	0.00224118	2	961.528	-3.14543	19.4872	0
	High	ALcATRQEPLLIGSTK	4	2	1	A0A0U1RQF0	C3(Carbamidomethyl)	0	0	0.0003968	47.46	0.00381201	2	1757.96	0.774088	23.612	1
	High	WLSTSIPEAQWHSSLAR	1	2	1	A0A0U1RQF0		0	0	0.0004578	39.95	0.0325981	3	1968.99	-0.806647	29.9257	0
	High	cVLLSNLSSTSHVPEVDPGSAELQK	2	2	1	A0A0U1RQF0	C1(Carbamidomethyl)	0	0	0.001182	34.09	0.135953	3	2667.32	-2.255	30.2076	0
	High	HGLYLPTRVTAIHIDPATHR	1	2	1	A0A0U1RQF0		0	0.001	0.002973	13.73	6.42878	5	2268.23	-0.475563	26.0144	1
	High	SLLVNPEGPTLmR	2	2	1	A0A0U1RQF0	M12(Oxidation)	0	0.003	0.04333	32.56	0.142317	2	1442.77	-0.505424	26.1363	0
	High	YSGTLNLDRVTR	1	2	1	A0A0U1RQF0		0	0.005	0.07739	23.89	0.890545	3	1394.74	0.314092	21.331	1
	High	GLVQALQTK	1	2	1	A0A0U1RQF0		0	0.009	0.141	28.06	0.270581	2	957.573	0.191432	21.1865	0
Q15149-4	Isoform 4 of Plectin OS=Homo sapiens GN=PLEC - [PLEC_HUMAN]	1261.22	8.88	11	29	29	52	4547	515.884	5.79541
	A3	Sequence	# PSMs	# Proteins	# Protein Groups	Protein Group Accessions	Modifications	ΔCn	q-Value	PEP	IonScore	Exp Value	Charge	MH+ [Da]	ΔM [ppm]	RT [min]	# Missed Cleavages
	High	GYLNKDTHDQLSEPSEVR	3	9	1	Q15149-4		0	0	2.771e-06	89.01	4.04253e-07	3	2088	-0.209203	19.018	1
	High	LQEAGILSAEELQR	2	9	1	Q15149-4		0	0	0.0001142	88.72	3.48179e-07	2	1556.83	-1.2628	26.9285	0
	High	IAEQQKAQAEVEGLGK	2	9	1	Q15149-4		0	0	2.087e-05	80.54	2.3746e-06	3	1698.9	-1.53689	19.3738	1
	High	SLVPAAELLESR	2	9	1	Q15149-4		0	0	4.801e-05	78.51	2.81717e-06	2	1284.71	-1.42012	31.1211	0
	High	LAQGHTTVDELAR	1	9	1	Q15149-4		0	0	0.0001947	71.3	1.71169e-05	3	1410.74	1.39504	17.8808	0
	High	IAEQQKAQAEVEGLGKGVAR	4	9	1	Q15149-4		0	0	1.055e-07	66.73	3.93968e-05	3	2082.12	-2.79833	21.5992	2
	High	SSSVGSSSSYPISPAVSR	2	9	1	Q15149-4		0	0	0.0003011	61.69	0.000193704	2	1754.86	1.83545	20.7501	0
	High	AALAHSEEVTASQVAATK	2	10	1	Q15149-4		0	0	9.324e-06	55.11	0.000885646	3	1783.91	-3.69462	18.9175	0
	High	SIQEELQQLRQSSEAEIQAK	1	9	1	Q15149-4		0	0	3.053e-06	54.42	0.001255	3	2315.18	-0.777611	31.699	1
	High	RDDGTGQLLLPLSDAR	2	9	1	Q15149-4		0	0	4.342e-05	53.91	0.00107017	3	1726.91	0.829144	29.0207	1
	High	LAEVEAALEKQR	2	9	1	Q15149-4		0	0	7.92e-05	53.86	0.000964968	3	1356.75	-1.41537	20.1822	1
	High	SIQEELQQLR	2	9	1	Q15149-4		0	0	0.0009501	53.79	0.0011881	2	1243.66	-0.515857	26.8189	0
	High	LRQLAEEDLAQQR	1	9	1	Q15149-4		0	0	8.256e-05	53.29	0.00114039	3	1569.83	-0.48985	19.2992	1
	High	LLFNDVQTLK	2	10	1	Q15149-4		0	0	0.0005897	52.7	0.000701632	2	1190.68	0.63597	29.1436	0
	High	LSAEAEKVLALPEPSPAAPTLR	1	9	1	Q15149-4		0	0	6.775e-05	49.97	0.0010165	3	2260.26	1.35223	30.7407	1
	High	ARQEELYSELQAR	2	9	1	Q15149-4		0	0	0.0002069	47.78	0.00543523	3	1592.8	-1.4962	21.4336	1
	High	QVQVALETAQR	1	9	1	Q15149-4		0	0	0.001411	47.36	0.00398437	2	1242.68	-0.122365	19.4069	0
	High	LGFHLPLEVAYQR	2	9	1	Q15149-4		0	0	0.001043	46.48	0.00516833	3	1542.84	-1.40713	33.3245	0
	High	SVRDVAEVDTVRR	3	9	1	Q15149-4		0	0	0.0008361	41.06	0.0208353	3	1501.8	-2.42524	17.0521	2
	High	sQHQLRVPQPEGLGR	2	1	1	Q15149-4	N-Term(Acetyl)	0	0	0.0007161	31.3	0.205232	3	1743.93	2.8668	22.4944	1
	High	cVEDPETGLR	1	9	1	Q15149-4	C1(Carbamidomethyl)	0	0.001	0.009092	54.86	0.000498863	2	1175.54	1.3543	17.7243	0
	High	TLPnGRDALDGPAAEAEPEHSFDGLRR	2	9	1	Q15149-4	N4(Deamidated)	0	0.001	0.004531	29.28	0.41447	5	2892.39	-0.538963	25.6517	2
	High	AQAEAQQPTFDALRDELR	1	9	1	Q15149-4		0	0.001	0.008187	24	1.42264	3	2059.02	0.448816	28.0967	1
	High	ELIPTEEALRLLDAQLATGGIVDPR	2	9	1	Q15149-4		0	0.001	0.006087	22.85	0.539552	3	2690.47	-1.09822	43.8845	1
	High	LTVDEAVR	2	9	1	Q15149-4		0	0.003	0.02263	64.84	0.000111224	2	902.495	1.24831	18.4238	0
	High	LAAEQELIR	1	9	1	Q15149-4		0	0.003	0.03473	35.54	0.0550969	2	1042.59	1.25687	20.994	0
	High	LAEVEAALEK	1	9	1	Q15149-4		0	0.003	0.02912	30.54	0.265366	2	1072.59	-1.00818	21.7371	0
	High	AGEVERDLDKADSmIR	2	10	1	Q15149-4	M14(Oxidation)	0	0.003	0.05884	28.35	0.516441	3	1820.88	-0.527421	20.5865	2
	High	NLIDRSALDQYR	1	9	1	Q15149-4		0	0.007	0.1208	11.08	21.4297	3	1463.76	0.830321	23.0082	1
A0A0C4DGI3	Citrate synthase OS=Homo sapiens GN=CS PE=1 SV=1 - [A0A0C4DGI3_HUMAN]	102.44	8.75	17	3	3	4	400	44.6747	7.18115
	A3	Sequence	# PSMs	# Proteins	# Protein Groups	Protein Group Accessions	Modifications	ΔCn	q-Value	PEP	IonScore	Exp Value	Charge	MH+ [Da]	ΔM [ppm]	RT [min]	# Missed Cleavages
	High	IVPNVLLEQGK	1	4	1	A0A0C4DGI3		0	0	0.0007966	52.38	0.000239043	2	1209.73	4.4822	25.9688	0
	High	VVPGYGHAVLR	2	4	1	A0A0C4DGI3		0	0.001	0.01152	46.74	0.00207493	2	1167.66	-0.39558	19.0643	0
	High	GFSIPEcQKLLPK	1	16	1	A0A0C4DGI3	C7(Carbamidomethyl)	0	0.001	0.003757	22.76	1.33634	3	1516.82	1.34354	27.5045	1
O00425-2	Isoform 2 of Insulin-like growth factor 2 mRNA-binding protein 3 OS=Homo sapiens GN=IGF2BP3 - [IF2B3_HUMAN]	66.8	8.59	11	1	1	1	198	21.6165	9.56885
	A3	Sequence	# PSMs	# Proteins	# Protein Groups	Protein Group Accessions	Modifications	ΔCn	q-Value	PEP	IonScore	Exp Value	Charge	MH+ [Da]	ΔM [ppm]	RT [min]	# Missed Cleavages
	High	mVIITGPPEAQFKAQGR	1	11	1	O00425-2	M1(Oxidation)	0	0	0.0001495	66.8	5.87301e-05	3	1858.98	-0.796649	23.766	1
F5GX11	Proteasome subunit alpha type-1 OS=Homo sapiens GN=PSMA1 PE=1 SV=1 - [F5GX11_HUMAN]	32.64	8.4	3	1	1	1	238	26.4884	6.72705
	A3	Sequence	# PSMs	# Proteins	# Protein Groups	Protein Group Accessions	Modifications	ΔCn	q-Value	PEP	IonScore	Exp Value	Charge	MH+ [Da]	ΔM [ppm]	RT [min]	# Missed Cleavages
	High	AQPAQPADEPAEKADEPmEH	1	3	1	F5GX11	M18(Oxidation)	0	0.001	0.003283	32.64	0.0587518	3	2176.94	-1.93028	15.5838	1
P06733	Alpha-enolase OS=Homo sapiens GN=ENO1 PE=1 SV=2 - [ENOA_HUMAN]	177.96	8.29	4	4	4	8	434	47.1393	7.38623
	A3	Sequence	# PSMs	# Proteins	# Protein Groups	Protein Group Accessions	Modifications	ΔCn	q-Value	PEP	IonScore	Exp Value	Charge	MH+ [Da]	ΔM [ppm]	RT [min]	# Missed Cleavages
	High	AVEHINKTIAPALVSK	5	2	1	P06733		0	0	3.351e-05	49.66	0.00053531	4	1690.98	-0.711938	20.4159	1
	High	sILKIHAR	1	3	1	P06733	N-Term(Acetyl)	0	0.001	0.007556	43.51	0.00110746	2	979.606	0.82797	21.3695	1
	High	GVSKAVEHINKTIAPALVSK	1	2	1	P06733		0	0.001	0.002111	27.06	0.066613	4	2062.2	-1.39847	22.6185	2
	High	NFRNPLAK	1	2	1	P06733		0	0.003	0.0329	40.86	0.0206318	2	959.542	0.308201	18.7844	1
P18669	Phosphoglycerate mutase 1 OS=Homo sapiens GN=PGAM1 PE=1 SV=2 - [PGAM1_HUMAN]	105.17	8.27	1	1	1	2	254	28.7858	7.18115
	A3	Sequence	# PSMs	# Proteins	# Protein Groups	Protein Group Accessions	Modifications	ΔCn	q-Value	PEP	IonScore	Exp Value	Charge	MH+ [Da]	ΔM [ppm]	RT [min]	# Missed Cleavages
	High	YADLTEDQLPScESLKDTIAR	2	1	1	P18669	C12(Carbamidomethyl)	0	0	6.386e-07	80.16	3.30111e-06	3	2425.16	0.57937	28.7345	1
P50990-3	Isoform 3 of T-complex protein 1 subunit theta OS=Homo sapiens GN=CCT8 - [TCPQ_HUMAN]	138.16	8.21	4	3	3	3	475	51.5533	5.23682
	A3	Sequence	# PSMs	# Proteins	# Protein Groups	Protein Group Accessions	Modifications	ΔCn	q-Value	PEP	IonScore	Exp Value	Charge	MH+ [Da]	ΔM [ppm]	RT [min]	# Missed Cleavages
	High	AIADTGANVVVTGGK	1	4	1	P50990-3		0	0	6.997e-06	88.07	4.35739e-07	2	1372.74	0.0439713	19.9672	0
	High	FAEAFEAIPR	1	3	1	P50990-3		0	0	0.0005201	56.35	0.000541112	2	1150.59	0.599735	27.0525	0
	High	LVPGGGATEIELAK	1	3	1	P50990-3		0	0	0.0002283	49.74	0.00168332	2	1354.76	0.08769	24.3009	0
U3KQI3	Plastin-3 (Fragment) OS=Homo sapiens GN=PLS3 PE=1 SV=1 - [U3KQI3_HUMAN]	72.75	7.93	7	1	1	1	164	18.9825	4.98291
	A3	Sequence	# PSMs	# Proteins	# Protein Groups	Protein Group Accessions	Modifications	ΔCn	q-Value	PEP	IonScore	Exp Value	Charge	MH+ [Da]	ΔM [ppm]	RT [min]	# Missed Cleavages
	High	mINLSVPDTIDER	1	7	1	U3KQI3	M1(Oxidation)	0	0	6.594e-05	72.75	1.70387e-05	2	1518.75	2.14214	27.6603	0
A0A0U1RQR6	Reticulon (Fragment) OS=Homo sapiens GN=RTN4 PE=1 SV=1 - [A0A0U1RQR6_HUMAN]	34.32	7.87	8	1	1	1	127	14.0797	8.96826
	A3	Sequence	# PSMs	# Proteins	# Protein Groups	Protein Group Accessions	Modifications	ΔCn	q-Value	PEP	IonScore	Exp Value	Charge	MH+ [Da]	ΔM [ppm]	RT [min]	# Missed Cleavages
	High	IQAKIPGLKR	1	8	1	A0A0U1RQR6		0	0.003	0.0164	34.32	0.00212651	3	1123.73	1.63026	18.7295	2
P04264	Keratin, type II cytoskeletal 1 OS=Homo sapiens GN=KRT1 PE=1 SV=6 - [K2C1_HUMAN]	509.382	7.76	1	7	7	18	644	65.999	8.11865
	A3	Sequence	# PSMs	# Proteins	# Protein Groups	Protein Group Accessions	Modifications	ΔCn	q-Value	PEP	IonScore	Exp Value	Charge	MH+ [Da]	ΔM [ppm]	RT [min]	# Missed Cleavages
	High	SLVNLGGSKSISISVAR	5	1	1	P04264		0	0	4.133e-08	82.46	4.7844e-07	3	1687.97	0.214975	28.0649	1
	High	SLDLDSIIAEVKAQYEDIAQK	2	1	1	P04264		0	0	5.886e-08	73.16	1.33711e-05	3	2349.22	-0.269313	45.1974	1
	High	TNAENEFVTIK	2	1	1	P04264		0	0	0.00133	59.92	0.000275172	2	1265.63	-2.60942	22.2607	0
	High	TNAENEFVTIKK	2	1	1	P04264		0	0	0.0003367	47.36	0.00437004	3	1393.74	2.1757	19.4596	1
	High	SLDLDSIIAEVK	2	1	1	P04264		0	0	0.0008048	43.82	0.0108905	2	1302.72	-0.0428418	37.3023	0
	High	SLVNLGGSK	3	1	1	P04264		0	0.001	0.01522	51.46	0.00172515	2	874.499	-0.821665	19.9037	0
	High	SISISVAR	2	1	1	P04264		0	0.003	0.02929	24	0.383377	2	832.49	1.64274	20.1737	0
Q9BR76	Coronin-1B OS=Homo sapiens GN=CORO1B PE=1 SV=1 - [COR1B_HUMAN]	48.41	7.57	1	1	1	1	489	54.2003	5.88428
	A3	Sequence	# PSMs	# Proteins	# Protein Groups	Protein Group Accessions	Modifications	ΔCn	q-Value	PEP	IonScore	Exp Value	Charge	MH+ [Da]	ΔM [ppm]	RT [min]	# Missed Cleavages
	High	NVLSDSRPAmAPGSSHLGAPASTTTAADATPSGSLAR	1	1	1	Q9BR76	M10(Oxidation)	0	0	3.311e-06	48.41	0.00511158	4	3538.72	-0.0999016	22.9193	0
A8MX94	Glutathione S-transferase P OS=Homo sapiens GN=GSTP1 PE=1 SV=1 - [A8MX94_HUMAN]	26.39	7.47	2	1	1	2	174	19.468	5.97314
	A3	Sequence	# PSMs	# Proteins	# Protein Groups	Protein Group Accessions	Modifications	ΔCn	q-Value	PEP	IonScore	Exp Value	Charge	MH+ [Da]	ΔM [ppm]	RT [min]	# Missed Cleavages
	High	PPYTVVYFPVRGR	2	2	1	A8MX94		0	0	0.001295	26.39	0.405844	3	1550.85	0.204652	28.0864	1
Q86U42-2	Isoform 2 of Polyadenylate-binding protein 2 OS=Homo sapiens GN=PABPN1 - [PABP2_HUMAN]	32.11	7.43	2	1	1	1	296	31.4774	4.95752
	A3	Sequence	# PSMs	# Proteins	# Protein Groups	Protein Group Accessions	Modifications	ΔCn	q-Value	PEP	IonScore	Exp Value	Charge	MH+ [Da]	ΔM [ppm]	RT [min]	# Missed Cleavages
	High	aAAAAAAAAAGAAGGRGSGPGR	1	2	1	Q86U42-2	N-Term(Acetyl)	0	0.003	0.02381	32.11	0.188706	2	1751.89	2.01483	24.2885	1
E9PG15	14-3-3 protein theta (Fragment) OS=Homo sapiens GN=YWHAQ PE=1 SV=1 - [E9PG15_HUMAN]	69.84	7.38	2	2	2	3	149	17.0376	5.78271
	A3	Sequence	# PSMs	# Proteins	# Protein Groups	Protein Group Accessions	Modifications	ΔCn	q-Value	PEP	IonScore	Exp Value	Charge	MH+ [Da]	ΔM [ppm]	RT [min]	# Missed Cleavages
	High	mEKTELIQK	2	2	1	E9PG15	N-Term(Acetyl); M1(Oxidation)	0	0	0.0005179	49.77	0.00280467	2	1177.61	1.11269	16.5486	1
	High	mEKTELIQKAK	1	2	1	E9PG15	N-Term(Acetyl); M1(Oxidation)	0	0.003	0.02752	18.61	3.11456	3	1376.74	-0.794205	16.5389	2
P05141	ADP/ATP translocase 2 OS=Homo sapiens GN=SLC25A5 PE=1 SV=7 - [ADT2_HUMAN]	114.98	7.38	1	1	1	2	298	32.8312	9.68604
	A3	Sequence	# PSMs	# Proteins	# Protein Groups	Protein Group Accessions	Modifications	ΔCn	q-Value	PEP	IonScore	Exp Value	Charge	MH+ [Da]	ΔM [ppm]	RT [min]	# Missed Cleavages
	High	tDAAVSFAKDFLAGGVAAAISK	2	1	1	P05141	N-Term(Acetyl)	0	0	1.255e-06	74.87	8.54507e-06	3	2152.13	-0.402672	46.3032	1
Q09666	Neuroblast differentiation-associated protein AHNAK OS=Homo sapiens GN=AHNAK PE=1 SV=2 - [AHNK_HUMAN]	269.029	7.32	1	9	9	14	5890	628.699	6.15088
	A3	Sequence	# PSMs	# Proteins	# Protein Groups	Protein Group Accessions	Modifications	ΔCn	q-Value	PEP	IonScore	Exp Value	Charge	MH+ [Da]	ΔM [ppm]	RT [min]	# Missed Cleavages
	High	ISmPDVDLHLKGPK	1	1	1	Q09666	M3(Oxidation)	0	0	1.799e-05	71.85	1.38954e-05	4	1565.84	-0.209757	22.211	1
	High	FSmPGFKAEGPEVDVNLPK	2	1	1	Q09666	M3(Oxidation)	0	0	6.334e-05	50.56	0.00341149	3	2078.03	0.252334	27.9968	1
	High	GLDLGGRGGVQVPAVDISSSLGGR	1	1	1	Q09666		0	0	1.815e-05	49.68	0.00222505	3	2267.21	-2.23884	32.1093	1
	High	LKSEDGVEGDLGETQSR	1	1	1	Q09666		0	0	0.000215	47.04	0.00620175	3	1819.86	-1.91433	17.8589	1
	High	ISmPDIDLNLKGPK	4	1	1	Q09666	M3(Oxidation)	0	0	0.0004165	41.99	0.0152727	3	1556.84	0.00963543	25.5347	1
	High	ISAPNVDFNLEGPKVK	2	1	1	Q09666		0	0	0.0009522	38.74	0.0322587	3	1727.93	-1.15285	28.0793	1
	High	TVIRLPSGSGAASPTGSAVDIR	1	1	1	Q09666		0	0	0.0009041	32.64	0.111242	3	2112.13	-3.85711	25.9741	1
	High	GSRVDIETPnLEGTLTGPR	1	1	1	Q09666	N10(Deamidated)	0	0.001	0.01089	20.8	2.68202	3	2013.01	-7.88969	27.6624	1
	High	ISmPDFDLHLKGPK	1	1	1	Q09666	M3(Oxidation)	0	0.003	0.03963	47.06	0.0058151	4	1613.83	-0.808638	25.1677	1
P00505-2	Isoform 2 of Aspartate aminotransferase, mitochondrial OS=Homo sapiens GN=GOT2 - [AATM_HUMAN]	65.9	7.24	2	2	2	2	387	43.002	9.29053
	A3	Sequence	# PSMs	# Proteins	# Protein Groups	Protein Group Accessions	Modifications	ΔCn	q-Value	PEP	IonScore	Exp Value	Charge	MH+ [Da]	ΔM [ppm]	RT [min]	# Missed Cleavages
	High	IAAAILNTPDLR	1	2	1	P00505-2		0	0	0.0002225	65.9	2.01005e-05	2	1267.74	-0.341953	27.9892	0
	High	ILIRPmYSNPPLNGAR	1	2	1	P00505-2	M6(Oxidation)	0	0.003	0.03599	14.77	6.89359	3	1827.99	1.47789	23.6934	0
P13639	Elongation factor 2 OS=Homo sapiens GN=EEF2 PE=1 SV=4 - [EF2_HUMAN]	162.647	7.23	1	6	6	7	858	95.277	6.82959
	A3	Sequence	# PSMs	# Proteins	# Protein Groups	Protein Group Accessions	Modifications	ΔCn	q-Value	PEP	IonScore	Exp Value	Charge	MH+ [Da]	ΔM [ppm]	RT [min]	# Missed Cleavages
	High	VAVEAKNPADLPK	1	1	1	P13639		0	0	5.622e-05	70.12	1.36379e-05	3	1351.76	-1.36273	18.2332	1
	High	VNFTVDQIR	2	1	1	P13639		0	0	0.0009183	52.75	0.00117405	2	1091.59	1.08795	23.836	0
	High	EGIPALDNFLDKL	1	1	1	P13639		0	0	0.0006917	52.31	0.00185999	2	1444.77	-0.636585	43.561	1
	High	FSVSPVVR	1	1	1	P13639		0	0.001	0.01326	35.62	0.033365	2	890.509	-0.369971	22.0969	0
	High	AYLPVNESFGFTADLR	1	1	1	P13639		0	0.006	0.1087	47.02	0.00608142	2	1799.9	2.135	35.2581	0
	High	GLKEGIPALDNFLDKL	1	1	1	P13639		0	0.007	0.1271	17.81	2.71215	3	1742.97	0.859872	41.347	2
P36543-3	Isoform 3 of V-type proton ATPase subunit E 1 OS=Homo sapiens GN=ATP6V1E1 - [VATE1_HUMAN]	24.36	7.14	3	1	1	2	196	22.6918	7.1958
	A3	Sequence	# PSMs	# Proteins	# Protein Groups	Protein Group Accessions	Modifications	ΔCn	q-Value	PEP	IonScore	Exp Value	Charge	MH+ [Da]	ΔM [ppm]	RT [min]	# Missed Cleavages
	High	GALFGANANRKFLD	2	3	1	P36543-3		0	0.003	0.04775	24.36	0.934782	3	1493.79	-0.494947	26.115	2
I3L404	40S ribosomal protein S2 (Fragment) OS=Homo sapiens GN=RPS2 PE=1 SV=1 - [I3L404_HUMAN]	63.08	7.1	6	1	1	2	155	16.5549	10.0669
	A3	Sequence	# PSMs	# Proteins	# Protein Groups	Protein Group Accessions	Modifications	ΔCn	q-Value	PEP	IonScore	Exp Value	Charge	MH+ [Da]	ΔM [ppm]	RT [min]	# Missed Cleavages
	High	GTGIVSAPVPK	2	6	1	I3L404		0	0	0.0002834	47.43	0.00116924	2	1025.6	1.68126	20.2088	0
H0YC33	La-related protein 1 (Fragment) OS=Homo sapiens GN=LARP1 PE=1 SV=1 - [H0YC33_HUMAN]	62.88	7.1	5	1	1	2	183	20.8776	9.67139
	A3	Sequence	# PSMs	# Proteins	# Protein Groups	Protein Group Accessions	Modifications	ΔCn	q-Value	PEP	IonScore	Exp Value	Charge	MH+ [Da]	ΔM [ppm]	RT [min]	# Missed Cleavages
	High	SLPTTVPESPNYR	2	5	1	H0YC33		0	0.001	0.006311	43.19	0.0168362	2	1460.74	0.537967	21.9255	0
H0Y8D1	Trypsin-1 (Fragment) OS=Homo sapiens GN=PRSS1 PE=1 SV=1 - [H0Y8D1_HUMAN]	142.53	7.04	5	1	1	9	142	15.4118	7.26904
	A3	Sequence	# PSMs	# Proteins	# Protein Groups	Protein Group Accessions	Modifications	ΔCn	q-Value	PEP	IonScore	Exp Value	Charge	MH+ [Da]	ΔM [ppm]	RT [min]	# Missed Cleavages
	High	TLNNDIMLIK	4	5	1	H0Y8D1		0	0	0.001966	39.46	0.0238484	2	1174.65	-1.15103	28.0834	0
	High	TLNNDImLIK	5	5	1	H0Y8D1	M7(Oxidation)	0	0.001	0.005277	60.03	0.000212378	2	1190.64	-0.965757	25.5572	0
P07996-2	Isoform 2 of Thrombospondin-1 OS=Homo sapiens GN=THBS1 - [TSP1_HUMAN]	273.24	7	3	6	6	12	1085	120.071	4.88135
	A3	Sequence	# PSMs	# Proteins	# Protein Groups	Protein Group Accessions	Modifications	ΔCn	q-Value	PEP	IonScore	Exp Value	Charge	MH+ [Da]	ΔM [ppm]	RT [min]	# Missed Cleavages
	High	TIVTTLQDSIR	3	2	1	P07996-2		0	0	0.001483	67.84	2.7387e-05	2	1246.7	0.139313	28.5573	0
	High	GTSQNDPNWVVR	2	2	1	P07996-2		0	0	0.0002305	58.07	0.0003293	2	1372.66	0.612811	20.437	0
	High	FVFGTTPEDILR	2	2	1	P07996-2		0	0	0.0003936	57.45	0.000411762	2	1394.73	-0.0131844	34.5075	0
	High	NALWHTGNTPGQVR	2	3	1	P07996-2		0	0	0.0002404	43.71	0.0138788	3	1550.79	1.73847	19.9824	0
	High	IAKGGVNDNFQGVLQNVR	2	2	1	P07996-2		0	0	0.001832	33.09	0.1296	3	1929.03	-2.37084	26.4517	1
	High	FQmIPLDPK	1	2	1	P07996-2	M3(Oxidation)	0	0.007	0.129	26.55	0.685727	2	1104.58	-0.66583	23.4093	0
H7BZ94	Protein disulfide-isomerase OS=Homo sapiens GN=P4HB PE=1 SV=2 - [H7BZ94_HUMAN]	84.1667	6.9	7	3	3	3	464	52.4693	4.86865
	A3	Sequence	# PSMs	# Proteins	# Protein Groups	Protein Group Accessions	Modifications	ΔCn	q-Value	PEP	IonScore	Exp Value	Charge	MH+ [Da]	ΔM [ppm]	RT [min]	# Missed Cleavages
	High	AAGKLKAEGSEIR	1	5	1	H7BZ94		0	0	7.648e-05	45.99	0.00448524	3	1329.75	3.05083	6.89526	2
	High	LITLEEEmTK	1	4	1	H7BZ94	M8(Oxidation)	0	0.001	0.003211	45.45	0.0072701	2	1222.63	1.28688	20.7163	0
	High	TVIDYNGER	1	4	1	H7BZ94		0	0.003	0.05755	50.06	0.00186505	2	1066.52	0.575773	16.5328	0
C9JIJ3	EH domain-containing protein 1 (Fragment) OS=Homo sapiens GN=EHD1 PE=1 SV=1 - [C9JIJ3_HUMAN]	37.73	6.9	3	1	1	1	145	16.5614	7.56201
	A3	Sequence	# PSMs	# Proteins	# Protein Groups	Protein Group Accessions	Modifications	ΔCn	q-Value	PEP	IonScore	Exp Value	Charge	MH+ [Da]	ΔM [ppm]	RT [min]	# Missed Cleavages
	High	mFSWVSKDAR	1	3	1	C9JIJ3	N-Term(Acetyl); M1(Oxidation)	0	0.001	0.002351	37.73	0.030105	2	1284.61	0.833648	26.106	1
G3V1M7	Very long-chain-specific acyl-CoA dehydrogenase, mitochondrial (Fragment) OS=Homo sapiens GN=ACADVL PE=1 SV=2 - [G3V1M7_HUMAN]	39.18	6.74	4	1	1	1	282	30.7438	8.74854
	A3	Sequence	# PSMs	# Proteins	# Protein Groups	Protein Group Accessions	Modifications	ΔCn	q-Value	PEP	IonScore	Exp Value	Charge	MH+ [Da]	ΔM [ppm]	RT [min]	# Missed Cleavages
	High	AGLGSGLSLSGLVHPELSR	1	4	1	G3V1M7		0	0.003	0.0584	39.18	0.0189566	3	1850.01	-0.250198	33.4959	0
A0A087WWY3	Filamin-A OS=Homo sapiens GN=FLNA PE=1 SV=1 - [A0A087WWY3_HUMAN]	488.76	6.74	7	9	9	13	2315	245.697	5.97314
	A3	Sequence	# PSMs	# Proteins	# Protein Groups	Protein Group Accessions	Modifications	ΔCn	q-Value	PEP	IonScore	Exp Value	Charge	MH+ [Da]	ΔM [ppm]	RT [min]	# Missed Cleavages
	High	AFGPGLQGGSAGSPAR	2	5	1	A0A087WWY3		0	0	3.634e-05	77.98	4.70498e-06	2	1429.72	-0.705416	18.9587	0
	High	VAQPTITDNKDGTVTVR	2	6	1	A0A087WWY3		0	0	1.03e-06	77.66	4.98847e-06	3	1814.96	-0.887459	19.1365	1
	High	GAGTGGLGLAVEGPSEAK	2	5	1	A0A087WWY3		0	0	2.479e-05	75.82	7.66997e-06	2	1570.81	-0.967426	23.662	0
	High	ALGALVDScAPGLcPDWDSWDASKPVTNAR	1	6	1	A0A087WWY3	C9(Carbamidomethyl); C14(Carbamidomethyl)	0	0	3.589e-06	66.52	6.32764e-05	3	3229.49	-3.14772	34.8486	0
	High	AWGPGLEGGVVGK	1	5	1	A0A087WWY3		0	0	0.001406	60.9	0.000153219	2	1226.65	-1.29506	25.0728	0
	High	IVGPSGAAVPcKVEPGLGADNSVVR	2	5	1	A0A087WWY3	C11(Carbamidomethyl)	0	0	0.0001854	41.17	0.0189049	3	2449.28	-1.00328	25.4421	1
	High	GTVEPQLEAR	1	6	1	A0A087WWY3		0	0	0.001513	39.09	0.0218753	2	1099.57	-0.226535	17.7802	0
	High	ANLPQSFQVDTSKAGVAPLQVKVQGPK	1	5	1	A0A087WWY3		0	0	0.0007698	35.96	0.0168333	4	2807.56	5.16808	28.9693	2
	High	AGVAPLQVKVQGPK	1	5	1	A0A087WWY3		0	0	0.0007858	30.82	0.0229754	3	1391.84	-0.579109	21.7172	1
A0A1B0GVU0	Alpha-aminoadipic semialdehyde dehydrogenase (Fragment) OS=Homo sapiens GN=ALDH7A1 PE=4 SV=1 - [A0A1B0GVU0_HUMAN]	49.55	6.71	16	1	1	1	164	17.4079	5.89697
	A3	Sequence	# PSMs	# Proteins	# Protein Groups	Protein Group Accessions	Modifications	ΔCn	q-Value	PEP	IonScore	Exp Value	Charge	MH+ [Da]	ΔM [ppm]	RT [min]	# Missed Cleavages
	High	mIGGPILPSER	1	16	1	A0A1B0GVU0	M1(Oxidation)	0	0	0.001047	49.55	0.00285058	2	1185.63	1.63887	22.8741	0
P11142	Heat shock cognate 71 kDa protein OS=Homo sapiens GN=HSPA8 PE=1 SV=1 - [HSP7C_HUMAN]	97.2567	6.66	15	3	3	3	646	70.8542	5.51611
	A3	Sequence	# PSMs	# Proteins	# Protein Groups	Protein Group Accessions	Modifications	ΔCn	q-Value	PEP	IonScore	Exp Value	Charge	MH+ [Da]	ΔM [ppm]	RT [min]	# Missed Cleavages
	High	NQVAmNPTNTVFDAKR	1	10	1	P11142	M5(Oxidation)	0	0	0.0005941	64.97	0.000104999	3	1821.89	0.119296	19.7488	1
	High	QATKDAGTIAGLNVLR	1	8	1	P11142		0	0	0.0007016	40.05	0.0148975	3	1627.91	1.35683	26.0218	1
	High	NSLESYAFNmK	1	6	1	P11142	M10(Oxidation)	0	0.001	0.003284	41.57	0.00954727	2	1319.59	-0.463115	22.6612	0
K7EK06	Phenylalanine--tRNA ligase alpha subunit (Fragment) OS=Homo sapiens GN=FARSA PE=1 SV=8 - [K7EK06_HUMAN]	47.71	6.55	4	1	1	1	168	18.3773	5.59229
	A3	Sequence	# PSMs	# Proteins	# Protein Groups	Protein Group Accessions	Modifications	ΔCn	q-Value	PEP	IonScore	Exp Value	Charge	MH+ [Da]	ΔM [ppm]	RT [min]	# Missed Cleavages
	High	aDGQVAELLLR	1	4	1	K7EK06	N-Term(Acetyl)	0	0	0.0004609	47.71	0.0027982	2	1226.68	2.29002	35.9753	0
Q08211	ATP-dependent RNA helicase A OS=Homo sapiens GN=DHX9 PE=1 SV=4 - [DHX9_HUMAN]	129.561	6.54	2	5	5	7	1270	140.869	6.84424
	A3	Sequence	# PSMs	# Proteins	# Protein Groups	Protein Group Accessions	Modifications	ΔCn	q-Value	PEP	IonScore	Exp Value	Charge	MH+ [Da]	ΔM [ppm]	RT [min]	# Missed Cleavages
	High	AAEcNIVVTQPR	1	1	1	Q08211	C4(Carbamidomethyl)	0	0	0.001313	55.69	0.00075186	2	1357.69	1.92741	18.92	0
	High	LAQFEPSQR	1	1	1	Q08211		0	0	0.001831	50.89	0.00259483	2	1075.55	0.69667	17.67	0
	High	ILAKLPIEPR	2	1	1	Q08211		0	0	0.0008892	46.42	0.000165325	3	1149.73	-1.00345	24.9	1
	High	AIEPPPLDAVIEAEHTLRELDALDANDELTPLGR	2	1	1	Q08211		0	0	0.0008799	25.47	0.649883	4	3693.91	2.35339	45.9657	1
	High	QISRPSAAGINLmIGSTR	1	2	1	Q08211	M13(Oxidation)	0	0.001	0.004678	30.13	0.245782	3	1888.01	-0.654046	25.0945	0
P13645	Keratin, type I cytoskeletal 10 OS=Homo sapiens GN=KRT10 PE=1 SV=6 - [K1C10_HUMAN]	71.5222	6.34	14	2	4	4	584	58.7917	5.21143
	A3	Sequence	# PSMs	# Proteins	# Protein Groups	Protein Group Accessions	Modifications	ΔCn	q-Value	PEP	IonScore	Exp Value	Charge	MH+ [Da]	ΔM [ppm]	RT [min]	# Missed Cleavages
	High	LASYLDKVR	1	9	3	P08727;Q04695;P13645		0	0	0.001615	44.81	0.00297828	3	1064.61	0.130303	19.5195	1
	High	VTmQNLNDRLASYLDKVR	1	3	1	P13645	M3(Oxidation)	0	0	0.001717	37.94	0.0450827	4	2152.12	0.366532	29.0572	2
	High	SQYEQLAEQNRK	1	1	1	P13645		0	0.001	0.00931	38.29	0.0436083	3	1493.74	1.31211	15.704	1
	High	LAADDFR	1	27	4	P05783;P08727;P13645;Q04695		0	0.005	0.09081	31.1	0.0596158	2	807.401	1.42692	17.0584	0
Q5JQ13	Vinculin (Fragment) OS=Homo sapiens GN=VCL PE=1 SV=1 - [Q5JQ13_HUMAN]	78.48	6.2	3	3	3	5	806	87.39	5.8208
	A3	Sequence	# PSMs	# Proteins	# Protein Groups	Protein Group Accessions	Modifications	ΔCn	q-Value	PEP	IonScore	Exp Value	Charge	MH+ [Da]	ΔM [ppm]	RT [min]	# Missed Cleavages
	High	WIDNPTVDDRGVGQAAIR	2	3	1	Q5JQ13		0	0	0.0002178	42.07	0.0207091	3	1983	0.090496	24.3821	1
	High	ALIQcAKDIAKASDEVTR	1	3	1	Q5JQ13	C5(Carbamidomethyl)	0	0	0.00189	38.09	0.043723	3	1989.04	0.601068	24.5054	2
	High	TARELTPQVVSAAR	2	3	1	Q5JQ13		0	0	0.001472	36.75	0.039163	3	1498.83	0.66626	19.0641	1
A0A087WYB4	Stomatin-like protein 2, mitochondrial OS=Homo sapiens GN=STOML2 PE=1 SV=1 - [A0A087WYB4_HUMAN]	70.08	6.13	3	1	1	2	310	33.3884	5.63037
	A3	Sequence	# PSMs	# Proteins	# Protein Groups	Protein Group Accessions	Modifications	ΔCn	q-Value	PEP	IonScore	Exp Value	Charge	MH+ [Da]	ΔM [ppm]	RT [min]	# Missed Cleavages
	High	DVQGTDASLDEELDRVKmS	2	3	1	A0A087WYB4	M18(Oxidation)	0	0	0.001128	43.08	0.0122788	3	2123.98	0.744384	26.4148	2
X6RJP6	Transgelin-2 (Fragment) OS=Homo sapiens GN=TAGLN2 PE=1 SV=1 - [X6RJP6_HUMAN]	127.86	5.88	2	1	1	5	187	21.0725	7.81104
	A3	Sequence	# PSMs	# Proteins	# Protein Groups	Protein Group Accessions	Modifications	ΔCn	q-Value	PEP	IonScore	Exp Value	Charge	MH+ [Da]	ΔM [ppm]	RT [min]	# Missed Cleavages
	High	aNRGPAYGLSR	5	2	1	X6RJP6	N-Term(Acetyl)	0	0	0.0002572	60.52	0.000292451	2	1203.63	1.74581	18.0515	1
U3KQ84	Dolichyl-diphosphooligosaccharide--protein glycosyltransferase 48 kDa subunit (Fragment) OS=Homo sapiens GN=DDOST PE=1 SV=8 - [U3KQ84_HUMAN]	39.91	5.84	5	1	1	1	154	17.0949	4.91943
	A3	Sequence	# PSMs	# Proteins	# Protein Groups	Protein Group Accessions	Modifications	ΔCn	q-Value	PEP	IonScore	Exp Value	Charge	MH+ [Da]	ΔM [ppm]	RT [min]	# Missed Cleavages
	High	SSLNPILFR	1	5	1	U3KQ84		0	0	0.001945	39.91	0.0143952	2	1046.6	1.22514	28.7622	0
P07954-2	Isoform Cytoplasmic of Fumarate hydratase, mitochondrial OS=Homo sapiens GN=FH - [FUMH_HUMAN]	50.78	5.78	2	2	2	2	467	50.1807	7.40088
	A3	Sequence	# PSMs	# Proteins	# Protein Groups	Protein Group Accessions	Modifications	ΔCn	q-Value	PEP	IonScore	Exp Value	Charge	MH+ [Da]	ΔM [ppm]	RT [min]	# Missed Cleavages
	High	AAAEVNQDYGLDPK	1	2	1	P07954-2		0	0.001	0.002179	43.86	0.0117116	2	1490.71	0.801767	19.5221	0
	High	IANDIRFLGSGPR	1	2	1	P07954-2		0	0.001	0.005751	27.42	0.449212	3	1415.78	-0.234288	24.1239	1
O75369-5	Isoform 5 of Filamin-B OS=Homo sapiens GN=FLNB - [FLNB_HUMAN]	313.226	5.73	10	9	9	17	2146	230.145	5.5415
	A3	Sequence	# PSMs	# Proteins	# Protein Groups	Protein Group Accessions	Modifications	ΔCn	q-Value	PEP	IonScore	Exp Value	Charge	MH+ [Da]	ΔM [ppm]	RT [min]	# Missed Cleavages
	High	TATPEIVDNKDGTVTVR	2	10	1	O75369-5		0	0	5.321e-06	70.84	2.62364e-05	3	1815.94	-0.0864947	21.2008	1
	High	VKVEPAVDTSR	1	10	1	O75369-5		0	0	0.001363	55.13	0.000868226	3	1200.66	0.980891	15.9366	1
	High	VFGPGVER	1	10	1	O75369-5		0	0	0.001508	47.01	0.00608947	2	860.461	-1.30041	17.6863	0
	High	AWGPGLHGGIVGR	4	10	1	O75369-5		0	0	0.0007334	39.49	0.0262483	3	1276.69	-2.39716	23.2717	0
	High	KVVPcLVTPVTGRENSTAK	2	10	1	O75369-5	C5(Carbamidomethyl)	0	0	9.857e-05	34.71	0.0583669	3	2056.13	1.78503	21.1561	2
	High	LKPGAPLKPKLNPK	2	10	1	O75369-5		0	0	0.0007269	33.67	0.00163224	4	1500.96	1.55444	16.9813	1
	High	IAGPGLGSGVR	2	10	1	O75369-5		0	0.001	0.002546	56.93	0.000179044	2	983.563	-0.29019	17.5965	0
	High	VVPcLVTPVTGRENSTAK	2	10	1	O75369-5	C4(Carbamidomethyl)	0	0.001	0.01453	29.61	0.274966	3	1928.03	1.27012	23.1728	1
	High	ALGALVDScAPGLcPDWESWDPQKPVDNAR	1	8	1	O75369-5	C9(Carbamidomethyl); C14(Carbamidomethyl)	0	0.001	0.009781	24.06	1.11079	3	3324.54	-1.81252	35.5094	0
P36957-2	Isoform 2 of Dihydrolipoyllysine-residue succinyltransferase component of 2-oxoglutarate dehydrogenase complex, mitochondrial OS=Homo sapiens GN=DLST - [ODO2_HUMAN]	57.888	5.72	2	2	2	2	367	39.5279	9.5542
	A3	Sequence	# PSMs	# Proteins	# Protein Groups	Protein Group Accessions	Modifications	ΔCn	q-Value	PEP	IonScore	Exp Value	Charge	MH+ [Da]	ΔM [ppm]	RT [min]	# Missed Cleavages
	High	GLVVPVIR	1	2	1	P36957-2		0	0	0.0009395	46.03	7.73324e-05	2	852.567	0.542949	27.31	0
	High	AAVEDPRVLLLDL	1	2	1	P36957-2		0	0.003	0.02468	29.32	0.107535	2	1423.82	1.20594	40.0971	1
Q15084-3	Isoform 3 of Protein disulfide-isomerase A6 OS=Homo sapiens GN=PDIA6 - [PDIA6_HUMAN]	46.13	5.72	5	1	1	1	437	47.8081	5.08447
	A3	Sequence	# PSMs	# Proteins	# Protein Groups	Protein Group Accessions	Modifications	ΔCn	q-Value	PEP	IonScore	Exp Value	Charge	MH+ [Da]	ΔM [ppm]	RT [min]	# Missed Cleavages
	High	ALDLFSDNAPPPELLEIINEDIAKR	1	5	1	Q15084-3		0	0	0.0001545	46.13	0.00555577	3	2793.47	0.0295803	45.1387	1
A0A140T8W8	HLA class I histocompatibility antigen, A-3 alpha chain OS=Homo sapiens GN=HLA-A PE=1 SV=1 - [A0A140T8W8_HUMAN]	29.96	5.69	10	1	1	1	299	34.4047	6.23975
	A3	Sequence	# PSMs	# Proteins	# Protein Groups	Protein Group Accessions	Modifications	ΔCn	q-Value	PEP	IonScore	Exp Value	Charge	MH+ [Da]	ΔM [ppm]	RT [min]	# Missed Cleavages
	High	APWIEQEGPEYWDRNTR	1	10	1	A0A140T8W8		0	0.001	0.006351	29.96	0.256199	3	2146.99	-0.941169	27.8414	1
H7C597	Staphylococcal nuclease domain-containing protein 1 (Fragment) OS=Homo sapiens GN=SND1 PE=1 SV=1 - [H7C597_HUMAN]	29.17	5.63	2	1	1	1	231	26.2114	5.30029
	A3	Sequence	# PSMs	# Proteins	# Protein Groups	Protein Group Accessions	Modifications	ΔCn	q-Value	PEP	IonScore	Exp Value	Charge	MH+ [Da]	ΔM [ppm]	RT [min]	# Missed Cleavages
	High	SSHYDELLAAEAR	1	2	1	H7C597		0	0.001	0.003889	29.17	0.313605	3	1461.7	-1.20974	21.5597	0
A2A3R5	40S ribosomal protein S6 OS=Homo sapiens GN=RPS6 PE=1 SV=1 - [A2A3R5_HUMAN]	211.58	5.5	2	1	1	5	218	24.953	11.1362
	A3	Sequence	# PSMs	# Proteins	# Protein Groups	Protein Group Accessions	Modifications	ΔCn	q-Value	PEP	IonScore	Exp Value	Charge	MH+ [Da]	ΔM [ppm]	RT [min]	# Missed Cleavages
	High	DIPGLTDTTVPR	5	2	1	A2A3R5		0	0	0.0001066	93.46	1.00036e-07	2	1284.68	0.015302	25.6916	0
H0Y6E7	RNA-binding motif protein, X chromosome (Fragment) OS=Homo sapiens GN=RBMX PE=1 SV=2 - [H0Y6E7_HUMAN]	92.34	5.48	4	1	1	2	292	31.8364	9.84717
	A3	Sequence	# PSMs	# Proteins	# Protein Groups	Protein Group Accessions	Modifications	ΔCn	q-Value	PEP	IonScore	Exp Value	Charge	MH+ [Da]	ΔM [ppm]	RT [min]	# Missed Cleavages
	High	AIKVEQATKPSFESGR	2	4	1	H0Y6E7		0	0	0.0001362	65.1	7.77364e-05	3	1747.93	-2.02544	17.9605	1
Q14315-2	Isoform 2 of Filamin-C OS=Homo sapiens GN=FLNC - [FLNC_HUMAN]	688.561	5.46	2	11	11	22	2692	287.102	5.97314
	A3	Sequence	# PSMs	# Proteins	# Protein Groups	Protein Group Accessions	Modifications	ΔCn	q-Value	PEP	IonScore	Exp Value	Charge	MH+ [Da]	ΔM [ppm]	RT [min]	# Missed Cleavages
	High	cSGPGLGAGVR	3	2	1	Q14315-2	C1(Carbamidomethyl)	0	0	0.0001819	76.94	4.4122e-06	2	1030.51	-0.800088	9.00786	0
	High	SPFEVQVSPEAGVQK	2	2	1	Q14315-2		0	0	2.855e-05	76.01	8.19498e-06	2	1601.82	-0.900193	24.7966	0
	High	TARPNITDNKDGTITVR	4	2	1	Q14315-2		0	0	6.073e-05	70.61	2.40398e-05	4	1871.99	-1.12051	17.203	1
	High	GAGTGGLGLAIEGPSEAK	2	2	1	Q14315-2		0	0	9.029e-05	64.48	9.99133e-05	2	1584.82	-0.281423	25.7564	0
	High	SPFPVHVSEAcNPNAcR	2	2	1	Q14315-2	C11(Carbamidomethyl); C16(Carbamidomethyl)	0	0	3.87e-06	64.45	6.00656e-05	3	1941.87	-0.832323	21.4963	0
	High	mTSPSRRPIPcKLEPGGGAEAQAVR	1	2	1	Q14315-2	M1(Oxidation); C11(Carbamidomethyl)	0	0	0.0003846	54.14	0.00119498	4	2681.37	2.40174	18.4312	2
	High	AWGPGLETGQVGK	2	2	1	Q14315-2		0	0	0.001209	50.85	0.00193556	2	1299.67	-0.762357	22.8416	0
	High	LGSFGSITR	1	2	1	Q14315-2		0	0	0.001135	45.13	0.00386083	2	937.509	-1.4556	21.6546	0
	High	SPFEVQVSPEAGVQKVR	2	2	1	Q14315-2		0	0	9.353e-07	44.69	0.00911215	3	1856.99	0.309337	24.8091	1
	High	SPFPVHVSEAcNPNAcRASGR	1	2	1	Q14315-2	C11(Carbamidomethyl); C16(Carbamidomethyl)	0	0	0.0002587	31.14	0.185668	4	2313.06	-2.03628	20.0887	1
	High	VVTRGPGLSQAFVGQK	2	2	1	Q14315-2		0	0.001	0.006405	23.53	0.60109	3	1643.92	0.355084	21.7078	1
Q9NZM1-7	Isoform 7 of Myoferlin OS=Homo sapiens GN=MYOF - [MYOF_HUMAN]	110.12	5.39	8	2	2	3	445	49.6885	5.75732
	A3	Sequence	# PSMs	# Proteins	# Protein Groups	Protein Group Accessions	Modifications	ΔCn	q-Value	PEP	IonScore	Exp Value	Charge	MH+ [Da]	ΔM [ppm]	RT [min]	# Missed Cleavages
	High	GPVGTVSEAQLAR	2	7	1	Q9NZM1-7		0	0	1.098e-05	66.03	4.84326e-05	2	1284.69	-1.41741	19.6764	0
	High	VIVESASNIPK	1	6	1	Q9NZM1-7		0	0.001	0.004044	27.04	0.367123	2	1156.66	0.635696	19.8877	0
Q5T6W2	Heterogeneous nuclear ribonucleoprotein K (Fragment) OS=Homo sapiens GN=HNRNPK PE=1 SV=1 - [Q5T6W2_HUMAN]	109.707	5.28	4	1	1	3	379	41.7807	5.59229
	A3	Sequence	# PSMs	# Proteins	# Protein Groups	Protein Group Accessions	Modifications	ΔCn	q-Value	PEP	IonScore	Exp Value	Charge	MH+ [Da]	ΔM [ppm]	RT [min]	# Missed Cleavages
	High	ALRTDYNASVSVPDSSGPER	3	4	1	Q5T6W2		0	0	1.049e-05	60.23	0.000345414	3	2121.02	-1.09595	20.841	1
F8VVM2	Phosphate carrier protein, mitochondrial OS=Homo sapiens GN=SLC25A3 PE=1 SV=1 - [F8VVM2_HUMAN]	52.4967	5.25	3	2	2	4	324	36.1376	9.26123
	A3	Sequence	# PSMs	# Proteins	# Protein Groups	Protein Group Accessions	Modifications	ΔCn	q-Value	PEP	IonScore	Exp Value	Charge	MH+ [Da]	ΔM [ppm]	RT [min]	# Missed Cleavages
	High	IQTQPGYANTLR	2	3	1	F8VVM2		0	0.001	0.005719	42.24	0.0184185	2	1361.71	-3.51128	18.1275	0
	High	IQTQPGYANTLRDAAPK	2	3	1	F8VVM2		0	0.001	0.003107	22.81	1.49095	3	1843.97	3.47458	20.7158	1
Q99798	Aconitate hydratase, mitochondrial OS=Homo sapiens GN=ACO2 PE=1 SV=2 - [ACON_HUMAN]	57.18	5.13	2	2	2	2	780	85.3719	7.60596
	A3	Sequence	# PSMs	# Proteins	# Protein Groups	Protein Group Accessions	Modifications	ΔCn	q-Value	PEP	IonScore	Exp Value	Charge	MH+ [Da]	ΔM [ppm]	RT [min]	# Missed Cleavages
	High	NAVTQEFGPVPDTAR	1	2	1	Q99798		0	0	0.0005256	63.22	0.000136378	2	1601.79	0.0164915	23.8787	0
	High	VAVPSTIHcDHLIEAQVGGEKDLRR	1	2	1	Q99798	C9(Carbamidomethyl)	0	0.003	0.03153	16.96	5.06955	5	2800.45	0.215997	23.3917	2
P31947-2	Isoform 2 of 14-3-3 protein sigma OS=Homo sapiens GN=SFN - [1433S_HUMAN]	0	5.09	2	1	1	1	216	24.321	4.81787
	A3	Sequence	# PSMs	# Proteins	# Protein Groups	Protein Group Accessions	Modifications	ΔCn	q-Value	PEP	IonScore	Exp Value	Charge	MH+ [Da]	ΔM [ppm]	RT [min]	# Missed Cleavages
	High	mERASLIQKAK	1	2	1	P31947-2	N-Term(Acetyl); M1(Oxidation)	0	0.003	0.03314	28.97	0.269249	3	1332.73	0.481683	16.5931	2
P31153-2	Isoform 2 of S-adenosylmethionine synthase isoform type-2 OS=Homo sapiens GN=MAT2A - [METK2_HUMAN]	70.75	5.02	2	1	1	1	299	32.9441	7.25439
	A3	Sequence	# PSMs	# Proteins	# Protein Groups	Protein Group Accessions	Modifications	ΔCn	q-Value	PEP	IonScore	Exp Value	Charge	MH+ [Da]	ΔM [ppm]	RT [min]	# Missed Cleavages
	High	FVIGGPQGDAGLTGR	1	2	1	P31153-2		0	0	7.251e-06	70.75	2.77113e-05	2	1444.76	1.04909	25.2044	0
P30041	Peroxiredoxin-6 OS=Homo sapiens GN=PRDX6 PE=1 SV=3 - [PRDX6_HUMAN]	48.1	4.91	1	1	1	2	224	25.0192	6.37939
	A3	Sequence	# PSMs	# Proteins	# Protein Groups	Protein Group Accessions	Modifications	ΔCn	q-Value	PEP	IonScore	Exp Value	Charge	MH+ [Da]	ΔM [ppm]	RT [min]	# Missed Cleavages
	High	AAKLAPEFAKR	2	1	1	P30041		0	0.001	0.01012	37.47	0.01659	3	1201.7	-0.404112	9.10263	2
P05023-3	Isoform 3 of Sodium/potassium-transporting ATPase subunit alpha-1 OS=Homo sapiens GN=ATP1A1 - [AT1A1_HUMAN]	179.62	4.74	9	3	3	6	992	109.48	5.31299
	A3	Sequence	# PSMs	# Proteins	# Protein Groups	Protein Group Accessions	Modifications	ΔCn	q-Value	PEP	IonScore	Exp Value	Charge	MH+ [Da]	ΔM [ppm]	RT [min]	# Missed Cleavages
	High	SPDFTNENPLETR	2	4	1	P05023-3		0	0	1.974e-05	68.3	2.78442e-05	2	1519.7	-1.73499	24.222	0
	High	IISANGcKVDnSSLTGESEPQTR	2	4	1	P05023-3	C7(Carbamidomethyl); N11(Deamidated)	0	0	0.0002322	60.65	0.00028374	3	2464.17	1.19388	19.7409	1
	High	LNIPVSQVNPR	2	8	1	P05023-3		0	0	0.000849	51.26	0.000767996	2	1236.71	-0.0753246	23.3292	0
Q96C19	EF-hand domain-containing protein D2 OS=Homo sapiens GN=EFHD2 PE=1 SV=1 - [EFHD2_HUMAN]	105.24	4.58	1	1	1	2	240	26.6805	5.19873
	A3	Sequence	# PSMs	# Proteins	# Protein Groups	Protein Group Accessions	Modifications	ΔCn	q-Value	PEP	IonScore	Exp Value	Charge	MH+ [Da]	ΔM [ppm]	RT [min]	# Missed Cleavages
	High	aTDELATKLSR	2	1	1	Q96C19	N-Term(Acetyl)	0	0	2.701e-05	67.63	4.93762e-05	2	1246.66	0.13775	22.8906	1
A0A087WWT3	Serum albumin OS=Homo sapiens GN=ALB PE=1 SV=1 - [A0A087WWT3_HUMAN]	248.359	4.55	9	2	2	7	396	45.1184	6.1001
	A3	Sequence	# PSMs	# Proteins	# Protein Groups	Protein Group Accessions	Modifications	ΔCn	q-Value	PEP	IonScore	Exp Value	Charge	MH+ [Da]	ΔM [ppm]	RT [min]	# Missed Cleavages
	High	KVPQVSTPTLVEVSR	6	9	1	A0A087WWT3		0	0	1.381e-05	74.05	3.3924e-06	2	1639.94	0.503026	24.557	1
	High	YTKKVPQVSTPTLVEVSR	1	9	1	A0A087WWT3		0	0	6.526e-05	55.58	0.000235467	3	2032.14	-0.339908	22.8993	2
P07195	L-lactate dehydrogenase B chain OS=Homo sapiens GN=LDHB PE=1 SV=2 - [LDHB_HUMAN]	52.72	4.49	1	1	1	2	334	36.6151	6.04932
	A3	Sequence	# PSMs	# Proteins	# Protein Groups	Protein Group Accessions	Modifications	ΔCn	q-Value	PEP	IonScore	Exp Value	Charge	MH+ [Da]	ΔM [ppm]	RT [min]	# Missed Cleavages
	High	SADTLWDIQKDLKDL	2	1	1	P07195		0	0	0.001083	39.38	0.0408322	3	1760.91	-0.417055	38.3453	2
P61981	14-3-3 protein gamma OS=Homo sapiens GN=YWHAG PE=1 SV=2 - [1433G_HUMAN]	62.377	4.45	1	2	2	3	247	28.2849	4.89404
	A3	Sequence	# PSMs	# Proteins	# Protein Groups	Protein Group Accessions	Modifications	ΔCn	q-Value	PEP	IonScore	Exp Value	Charge	MH+ [Da]	ΔM [ppm]	RT [min]	# Missed Cleavages
	High	vDREQLVQK	2	1	1	P61981	N-Term(Acetyl)	0	0.001	0.002486	55.56	0.000578458	2	1156.64	4.12586	17.9746	1
	High	vDREQLVQKAR	1	1	1	P61981	N-Term(Acetyl)	0	0.001	0.004266	30.03	0.168631	3	1383.77	1.34714	18.179	2
E7EQR4	Ezrin OS=Homo sapiens GN=EZR PE=1 SV=3 - [E7EQR4_HUMAN]	88.12	4.44	9	3	3	5	586	69.3287	6.16357
	A3	Sequence	# PSMs	# Proteins	# Protein Groups	Protein Group Accessions	Modifications	ΔCn	q-Value	PEP	IonScore	Exp Value	Charge	MH+ [Da]	ΔM [ppm]	RT [min]	# Missed Cleavages
	High	IGFPWSEIR	3	6	1	E7EQR4		0	0.001	0.009468	44.87	0.00884484	2	1104.58	-1.14635	33.59	0
	High	IALLEEAR	1	5	1	E7EQR4		0	0.003	0.01996	42.91	0.0105125	2	914.531	-0.117173	23.1297	0
	High	QRIDEFEAL	1	2	1	E7EQR4		0	0.003	0.02153	41.38	0.0201704	2	1120.56	0.89897	26.2879	1
K7EQQ3	Keratin, type I cytoskeletal 9 OS=Homo sapiens GN=KRT9 PE=1 SV=1 - [K7EQQ3_HUMAN]	103.12	4.36	2	1	1	2	390	39.5045	4.99561
	A3	Sequence	# PSMs	# Proteins	# Protein Groups	Protein Group Accessions	Modifications	ΔCn	q-Value	PEP	IonScore	Exp Value	Charge	MH+ [Da]	ΔM [ppm]	RT [min]	# Missed Cleavages
	High	HGVQELEIELQSQLSKK	2	2	1	K7EQQ3		0	0	5.474e-05	61.05	0.000158814	3	1966.05	-3.50922	29.9115	1
G3XAL0	Malate dehydrogenase OS=Homo sapiens GN=MDH2 PE=1 SV=1 - [G3XAL0_HUMAN]	40.12	4.33	3	1	1	1	231	24.5788	7.98682
	A3	Sequence	# PSMs	# Proteins	# Protein Groups	Protein Group Accessions	Modifications	ΔCn	q-Value	PEP	IonScore	Exp Value	Charge	MH+ [Da]	ΔM [ppm]	RT [min]	# Missed Cleavages
	High	KGEDFVKTLK	1	3	1	G3XAL0		0	0	0.0008474	40.12	0.00983447	3	1164.66	0.703916	17.4187	2
Q92734-2	Isoform 2 of Protein TFG OS=Homo sapiens GN=TFG - [TFG_HUMAN]	37	4.29	2	1	1	1	396	42.994	5.17334
	A3	Sequence	# PSMs	# Proteins	# Protein Groups	Protein Group Accessions	Modifications	ΔCn	q-Value	PEP	IonScore	Exp Value	Charge	MH+ [Da]	ΔM [ppm]	RT [min]	# Missed Cleavages
	High	NRPPFGQGYTQPGPGYR	1	2	1	Q92734-2		0	0	0.0004951	37	0.067799	3	1891.92	0.754524	20.2679	0
P23526	Adenosylhomocysteinase OS=Homo sapiens GN=AHCY PE=1 SV=4 - [SAHH_HUMAN]	41.06	4.17	1	1	1	1	432	47.6852	6.34131
	A3	Sequence	# PSMs	# Proteins	# Protein Groups	Protein Group Accessions	Modifications	ΔCn	q-Value	PEP	IonScore	Exp Value	Charge	MH+ [Da]	ΔM [ppm]	RT [min]	# Missed Cleavages
	High	sDKLPYKVADIGLAAWGR	1	1	1	P23526	N-Term(Acetyl)	0	0	0.0002179	41.06	0.0165069	3	2002.08	4.47215	34.9238	2
Q13263-2	Isoform 2 of Transcription intermediary factor 1-beta OS=Homo sapiens GN=TRIM28 - [TIF1B_HUMAN]	89.73	4.12	2	1	1	1	753	79.4235	5.98584
	A3	Sequence	# PSMs	# Proteins	# Protein Groups	Protein Group Accessions	Modifications	ΔCn	q-Value	PEP	IonScore	Exp Value	Charge	MH+ [Da]	ΔM [ppm]	RT [min]	# Missed Cleavages
	High	aASAAAASAAAASAASGSPGPGEGSAGGEKR	1	2	1	Q13263-2	N-Term(Acetyl)	0	0	4.394e-10	89.73	3.39089e-07	3	2585.22	0.514705	23.524	1
Q5SXN9	Mitochondrial-processing peptidase subunit alpha (Fragment) OS=Homo sapiens GN=PMPCA PE=1 SV=1 - [Q5SXN9_HUMAN]	36.49	4.06	3	1	1	1	271	29.513	7.59131
	A3	Sequence	# PSMs	# Proteins	# Protein Groups	Protein Group Accessions	Modifications	ΔCn	q-Value	PEP	IonScore	Exp Value	Charge	MH+ [Da]	ΔM [ppm]	RT [min]	# Missed Cleavages
	High	KLPHELcTLIR	1	3	1	Q5SXN9	C7(Carbamidomethyl)	0	0	0.00106	36.49	0.0207783	3	1379.78	0.917875	24.1214	1
Q16531-2	Isoform 2 of DNA damage-binding protein 1 OS=Homo sapiens GN=DDB1 - [DDB1_HUMAN]	130.29	3.99	2	1	1	4	451	50.5784	5.23682
	A3	Sequence	# PSMs	# Proteins	# Protein Groups	Protein Group Accessions	Modifications	ΔCn	q-Value	PEP	IonScore	Exp Value	Charge	MH+ [Da]	ΔM [ppm]	RT [min]	# Missed Cleavages
	High	EATADDLIKVVEELTRIH	4	2	1	Q16531-2		0	0	3.262e-05	58.35	0.000290754	4	2052.1	-0.45179	45.3063	2
H3BRG4	Cytochrome b-c1 complex subunit 2, mitochondrial OS=Homo sapiens GN=UQCRC2 PE=1 SV=1 - [H3BRG4_HUMAN]	89.67	3.88	2	1	1	1	412	44.607	8.99756
	A3	Sequence	# PSMs	# Proteins	# Protein Groups	Protein Group Accessions	Modifications	ΔCn	q-Value	PEP	IonScore	Exp Value	Charge	MH+ [Da]	ΔM [ppm]	RT [min]	# Missed Cleavages
	High	TIAQGNLSNTDVQAAK	1	2	1	H3BRG4		0	0	1.098e-05	89.67	3.75258e-07	2	1630.84	-0.546133	18.5174	0
Q9BPW8	Protein NipSnap homolog 1 OS=Homo sapiens GN=NIPSNAP1 PE=1 SV=1 - [NIPS1_HUMAN]	38.71	3.87	1	1	1	1	284	33.2888	9.30518
	A3	Sequence	# PSMs	# Proteins	# Protein Groups	Protein Group Accessions	Modifications	ΔCn	q-Value	PEP	IonScore	Exp Value	Charge	MH+ [Da]	ΔM [ppm]	RT [min]	# Missed Cleavages
	High	ImIPLKISPLQ	1	1	1	Q9BPW8	M2(Oxidation)	0	0.003	0.05772	38.71	0.00740223	2	1268.77	0.938266	34.1438	1
A0A0C4DGZ5	Tyrosine--tRNA ligase OS=Homo sapiens GN=YARS PE=1 SV=1 - [A0A0C4DGZ5_HUMAN]	35.47	3.87	2	1	1	1	388	43.877	8.646
	A3	Sequence	# PSMs	# Proteins	# Protein Groups	Protein Group Accessions	Modifications	ΔCn	q-Value	PEP	IonScore	Exp Value	Charge	MH+ [Da]	ΔM [ppm]	RT [min]	# Missed Cleavages
	High	gDAPSPEEKLHLITR	1	2	1	A0A0C4DGZ5	N-Term(Acetyl)	0	0.001	0.00234	35.47	0.087564	3	1704.89	0.267853	24.4521	1
Q13177	Serine/threonine-protein kinase PAK 2 OS=Homo sapiens GN=PAK2 PE=1 SV=3 - [PAK2_HUMAN]	24.57	3.82	1	1	1	1	524	58.0059	5.96045
	A3	Sequence	# PSMs	# Proteins	# Protein Groups	Protein Group Accessions	Modifications	ΔCn	q-Value	PEP	IonScore	Exp Value	Charge	MH+ [Da]	ΔM [ppm]	RT [min]	# Missed Cleavages
	High	SVIDPVPAPVGDSHVDGAAK	1	1	1	Q13177		0	0	0.0008859	24.57	1.16037	3	1930.99	3.90974	23.5417	0
P04004	Vitronectin OS=Homo sapiens GN=VTN PE=1 SV=1 - [VTNC_HUMAN]	44.26	3.77	1	1	1	1	478	54.2712	5.79541
	A3	Sequence	# PSMs	# Proteins	# Protein Groups	Protein Group Accessions	Modifications	ΔCn	q-Value	PEP	IonScore	Exp Value	Charge	MH+ [Da]	ΔM [ppm]	RT [min]	# Missed Cleavages
	High	LIRDVWGIEGPIDAAFTR	1	1	1	P04004		0	0	0.000146	44.26	0.00794193	3	2029.09	1.81704	36.8507	1
A0A087X142	Septin-8 OS=Homo sapiens GN=SEPT8 PE=1 SV=1 - [A0A087X142_HUMAN]	55.73	3.76	7	1	1	2	426	49.3251	6.20166
	A3	Sequence	# PSMs	# Proteins	# Protein Groups	Protein Group Accessions	Modifications	ΔCn	q-Value	PEP	IonScore	Exp Value	Charge	MH+ [Da]	ΔM [ppm]	RT [min]	# Missed Cleavages
	High	aATDLERFSNAEPEPR	2	7	1	A0A087X142	N-Term(Acetyl)	0	0	9.481e-06	39.3	0.0332555	3	1844.88	1.11846	26.4604	1
P38606	V-type proton ATPase catalytic subunit A OS=Homo sapiens GN=ATP6V1A PE=1 SV=2 - [VATA_HUMAN]	49.78	3.73	2	2	2	2	617	68.2605	5.51611
	A3	Sequence	# PSMs	# Proteins	# Protein Groups	Protein Group Accessions	Modifications	ΔCn	q-Value	PEP	IonScore	Exp Value	Charge	MH+ [Da]	ΔM [ppm]	RT [min]	# Missed Cleavages
	High	TALVANTSNmPVAAR	1	2	1	P38606	M10(Oxidation)	0	0	0.001251	49.78	0.00321532	2	1531.79	1.07269	18.1233	0
	High	mDFSKLPK	1	1	1	P38606	N-Term(Acetyl); M1(Oxidation)	0	0.003	0.04584	17.08	4.07538	2	1023.52	0.229381	21.1241	1
P62906	60S ribosomal protein L10a OS=Homo sapiens GN=RPL10A PE=1 SV=2 - [RL10A_HUMAN]	32.8	3.69	1	1	1	1	217	24.8155	9.93506
	A3	Sequence	# PSMs	# Proteins	# Protein Groups	Protein Group Accessions	Modifications	ΔCn	q-Value	PEP	IonScore	Exp Value	Charge	MH+ [Da]	ΔM [ppm]	RT [min]	# Missed Cleavages
	High	ILGPGLNK	1	1	1	P62906		0	0.005	0.0818	32.8	0.0118344	2	811.504	0.661351	18.6779	0
Q7Z406	Myosin-14 OS=Homo sapiens GN=MYH14 PE=1 SV=2 - [MYH14_HUMAN]	211.622	3.61	22	3	6	8	1995	227.732	5.60498
	A3	Sequence	# PSMs	# Proteins	# Protein Groups	Protein Group Accessions	Modifications	ΔCn	q-Value	PEP	IonScore	Exp Value	Charge	MH+ [Da]	ΔM [ppm]	RT [min]	# Missed Cleavages
	High	QLLQANPILEAFGNAK	2	12	2	P35579;Q7Z406		0	0	2.754e-06	80.17	1.90736e-06	2	1726.94	-2.23486	38.0217	0
	High	AQELQKVQELQQQSAR	1	6	1	Q7Z406		0	0	0.0001707	66.6	5.81835e-05	3	1884	1.32882	19.5901	1
	High	LLGLGVTDFSR	1	6	1	Q7Z406		0	0	0.001532	50.09	0.00139675	2	1177.66	-1.21918	31.636	0
	High	KFDQLLAEEK	1	16	2	P35579;Q7Z406		0	0.001	0.003555	51.27	0.0018288	2	1220.65	-3.03626	21.1381	1
	High	LVLDQLR	1	6	1	Q7Z406		0	0.003	0.05635	34.88	0.0341667	2	856.525	-0.128802	24.0893	0
	High	cNGVLEGIRIcR	2	27	2	P35579;Q7Z406	C1(Carbamidomethyl); C11(Carbamidomethyl)	0	0.003	0.02123	25.14	0.95472	3	1446.73	0.178155	24.5725	1
Q13409-6	Isoform 2F of Cytoplasmic dynein 1 intermediate chain 2 OS=Homo sapiens GN=DYNC1I2 - [DC1I2_HUMAN]	45.85	3.6	6	1	1	1	611	68.2557	5.2876
	A3	Sequence	# PSMs	# Proteins	# Protein Groups	Protein Group Accessions	Modifications	ΔCn	q-Value	PEP	IonScore	Exp Value	Charge	MH+ [Da]	ΔM [ppm]	RT [min]	# Missed Cleavages
	High	TLAEINANRADAEEEAATRIPA	1	6	1	Q13409-6		0	0	9.971e-05	45.85	0.00857663	3	2326.17	3.5224	25.3516	2
Q14764	Major vault protein OS=Homo sapiens GN=MVP PE=1 SV=4 - [MVP_HUMAN]	40.7	3.58	1	1	1	1	893	99.2659	5.47803
	A3	Sequence	# PSMs	# Proteins	# Protein Groups	Protein Group Accessions	Modifications	ΔCn	q-Value	PEP	IonScore	Exp Value	Charge	MH+ [Da]	ΔM [ppm]	RT [min]	# Missed Cleavages
	High	VASGPSPGEGISPQSAQAPQAPGDNHVVPVLR	1	1	1	Q14764		0	0	0.001206	40.7	0.024683	3	3119.59	1.01673	26.3555	0
P49411	Elongation factor Tu, mitochondrial OS=Homo sapiens GN=TUFM PE=1 SV=2 - [EFTU_HUMAN]	56.58	3.54	1	1	1	1	452	49.5102	7.60596
	A3	Sequence	# PSMs	# Proteins	# Protein Groups	Protein Group Accessions	Modifications	ΔCn	q-Value	PEP	IonScore	Exp Value	Charge	MH+ [Da]	ΔM [ppm]	RT [min]	# Missed Cleavages
	High	GITINAAHVEYSTAAR	1	1	1	P49411		0	0	3.753e-05	56.58	0.000765185	3	1673.86	-1.0888	22.2689	0
P09622-2	Isoform 2 of Dihydrolipoyl dehydrogenase, mitochondrial OS=Homo sapiens GN=DLD - [DLDH_HUMAN]	67.01	3.41	4	1	1	1	410	43.5596	7.03467
	A3	Sequence	# PSMs	# Proteins	# Protein Groups	Protein Group Accessions	Modifications	ΔCn	q-Value	PEP	IonScore	Exp Value	Charge	MH+ [Da]	ΔM [ppm]	RT [min]	# Missed Cleavages
	High	NLGLEELGIELDPR	1	4	1	P09622-2		0	0.001	0.002809	67.01	4.47205e-05	2	1567.83	0.615156	36.3817	0
F8VS07	LIM domain and actin-binding protein 1 OS=Homo sapiens GN=LIMA1 PE=1 SV=1 - [F8VS07_HUMAN]	42.59	3.29	7	1	1	1	456	51.0591	5.49072
	A3	Sequence	# PSMs	# Proteins	# Protein Groups	Protein Group Accessions	Modifications	ΔCn	q-Value	PEP	IonScore	Exp Value	Charge	MH+ [Da]	ΔM [ppm]	RT [min]	# Missed Cleavages
	High	ETPHSPGVEDAPIAK	1	7	1	F8VS07		0	0	0.0005402	42.59	0.017904	3	1547.77	1.35589	17.6086	0
P48735-2	Isoform 2 of Isocitrate dehydrogenase [NADP], mitochondrial OS=Homo sapiens GN=IDH2 - [IDHP_HUMAN]	32.3	3.25	2	1	1	1	400	45.1508	7.75244
	A3	Sequence	# PSMs	# Proteins	# Protein Groups	Protein Group Accessions	Modifications	ΔCn	q-Value	PEP	IonScore	Exp Value	Charge	MH+ [Da]	ΔM [ppm]	RT [min]	# Missed Cleavages
	High	LVPGWTKPITIGR	1	2	1	P48735-2		0	0.001	0.004478	32.3	0.0227588	3	1437.86	0.961622	27.4645	0
Q8TCS8	Polyribonucleotide nucleotidyltransferase 1, mitochondrial OS=Homo sapiens GN=PNPT1 PE=1 SV=2 - [PNPT1_HUMAN]	68.48	3.19	2	2	2	2	783	85.8966	7.76709
	A3	Sequence	# PSMs	# Proteins	# Protein Groups	Protein Group Accessions	Modifications	ΔCn	q-Value	PEP	IonScore	Exp Value	Charge	MH+ [Da]	ΔM [ppm]	RT [min]	# Missed Cleavages
	High	EIGTSDKEILTSR	1	2	1	Q8TCS8		0	0	1.337e-05	41.78	0.0186645	3	1448.75	-2.96451	18.9117	1
	High	KVLQSPATTVVR	1	1	1	Q8TCS8		0	0.001	0.004334	54.7	0.00024329	3	1298.78	1.6418	18.1537	1
F5H6X6	Neutral alpha-glucosidase AB OS=Homo sapiens GN=GANAB PE=1 SV=1 - [F5H6X6_HUMAN]	33.29	3.19	3	2	2	2	847	96.1558	5.71924
	A3	Sequence	# PSMs	# Proteins	# Protein Groups	Protein Group Accessions	Modifications	ΔCn	q-Value	PEP	IonScore	Exp Value	Charge	MH+ [Da]	ΔM [ppm]	RT [min]	# Missed Cleavages
	High	YRVPDVLVADPPIAR	1	3	1	F5H6X6		0	0.001	0.004568	36.2	0.0277785	3	1680.94	-1.25886	29.5981	1
	High	GLLEFEHQRAPR	1	3	1	F5H6X6		0	0.006	0.1036	19.59	2.21505	3	1452.77	0.800484	20.8153	1
H0Y8Z9	Acyl-CoA dehydrogenase family member 9, mitochondrial (Fragment) OS=Homo sapiens GN=ACAD9 PE=1 SV=1 - [H0Y8Z9_HUMAN]	30.63	3.13	2	1	1	1	384	43.0473	8.08936
	A3	Sequence	# PSMs	# Proteins	# Protein Groups	Protein Group Accessions	Modifications	ΔCn	q-Value	PEP	IonScore	Exp Value	Charge	MH+ [Da]	ΔM [ppm]	RT [min]	# Missed Cleavages
	High	AYIcAHPLDRTc	1	2	1	H0Y8Z9	C4(Carbamidomethyl); C12(Carbamidomethyl)	0	0.003	0.03313	30.63	0.165036	3	1476.67	-0.333329	19.2096	1
E9PFG7	2-oxoglutarate dehydrogenase, mitochondrial OS=Homo sapiens GN=OGDH PE=1 SV=1 - [E9PFG7_HUMAN]	62.37	3.09	9	2	2	2	873	98.9525	7.45947
	A3	Sequence	# PSMs	# Proteins	# Protein Groups	Protein Group Accessions	Modifications	ΔCn	q-Value	PEP	IonScore	Exp Value	Charge	MH+ [Da]	ΔM [ppm]	RT [min]	# Missed Cleavages
	High	VIPEDGPAAQNPENVKR	1	6	1	E9PFG7		0	0	5.149e-05	54.89	0.00102183	3	1833.95	2.83836	17.3097	1
	High	SSPYPTDVAR	1	9	1	E9PFG7		0	0.006	0.09828	33.48	0.115417	2	1092.53	0.874375	17.2922	0
A0A087X1I3	Succinate dehydrogenase [ubiquinone] flavoprotein subunit, mitochondrial OS=Homo sapiens GN=SDHA PE=1 SV=1 - [A0A087X1I3_HUMAN]	25.52	3.08	5	1	1	1	519	56.6266	7.50342
	A3	Sequence	# PSMs	# Proteins	# Protein Groups	Protein Group Accessions	Modifications	ΔCn	q-Value	PEP	IonScore	Exp Value	Charge	MH+ [Da]	ΔM [ppm]	RT [min]	# Missed Cleavages
	High	YAPVAKDLASRDVVSR	1	5	1	A0A087X1I3		0	0	0.001831	25.52	0.636974	4	1746.95	-1.36404	19.9196	2
H0Y2V1	Microtubule-associated protein (Fragment) OS=Homo sapiens GN=MAP4 PE=1 SV=1 - [H0Y2V1_HUMAN]	43.03	3.02	10	1	1	1	463	48.6166	10.1108
	A3	Sequence	# PSMs	# Proteins	# Protein Groups	Protein Group Accessions	Modifications	ΔCn	q-Value	PEP	IonScore	Exp Value	Charge	MH+ [Da]	ΔM [ppm]	RT [min]	# Missed Cleavages
	High	LATNTSAPDLKNVR	1	10	1	H0Y2V1		0	0	0.0007763	43.03	0.0121796	3	1499.82	0.0545905	18.8186	1
Q5JRR6	Ubiquitin-like modifier-activating enzyme 1 OS=Homo sapiens GN=UBA1 PE=1 SV=1 - [Q5JRR6_HUMAN]	109.81	2.96	3	1	1	2	506	56.8155	6.23975
	A3	Sequence	# PSMs	# Proteins	# Protein Groups	Protein Group Accessions	Modifications	ΔCn	q-Value	PEP	IonScore	Exp Value	Charge	MH+ [Da]	ΔM [ppm]	RT [min]	# Missed Cleavages
	High	LAGTQPLEVLEAVQR	2	3	1	Q5JRR6		0	0	1.721e-05	71.56	9.4785e-06	2	1623.9	-1.19631	33.629	0
P13667	Protein disulfide-isomerase A4 OS=Homo sapiens GN=PDIA4 PE=1 SV=2 - [PDIA4_HUMAN]	53.52	2.95	1	1	1	1	645	72.887	5.07178
	A3	Sequence	# PSMs	# Proteins	# Protein Groups	Protein Group Accessions	Modifications	ΔCn	q-Value	PEP	IonScore	Exp Value	Charge	MH+ [Da]	ΔM [ppm]	RT [min]	# Missed Cleavages
	High	SPPIPLAKVDATAETDLAK	1	1	1	P13667		0	0	5.78e-05	53.52	0.000662501	3	1937.06	1.36774	28.1583	1
Q15435-2	Isoform 2 of Protein phosphatase 1 regulatory subunit 7 OS=Homo sapiens GN=PPP1R7 - [PP1R7_HUMAN]	55.84	2.84	3	1	1	1	317	36.8144	5.19873
	A3	Sequence	# PSMs	# Proteins	# Protein Groups	Protein Group Accessions	Modifications	ΔCn	q-Value	PEP	IonScore	Exp Value	Charge	MH+ [Da]	ΔM [ppm]	RT [min]	# Missed Cleavages
	High	QIDATFVRF	1	3	1	Q15435-2		0	0.001	0.01281	55.84	0.000425976	2	1096.58	0.370052	30.3499	1
Q9Y3I0	tRNA-splicing ligase RtcB homolog OS=Homo sapiens GN=RTCB PE=1 SV=1 - [RTCB_HUMAN]	24.53	2.77	1	1	1	1	505	55.1749	7.2251
	A3	Sequence	# PSMs	# Proteins	# Protein Groups	Protein Group Accessions	Modifications	ΔCn	q-Value	PEP	IonScore	Exp Value	Charge	MH+ [Da]	ΔM [ppm]	RT [min]	# Missed Cleavages
	High	DKIIVNDRQLAcAR	1	1	1	Q9Y3I0	C12(Carbamidomethyl)	0	0.003	0.02936	24.53	0.945411	3	1671.9	0.720507	18.732	2
P40939	Trifunctional enzyme subunit alpha, mitochondrial OS=Homo sapiens GN=HADHA PE=1 SV=2 - [ECHA_HUMAN]	24.56	2.75	1	1	1	1	763	82.9469	9.0415
	A3	Sequence	# PSMs	# Proteins	# Protein Groups	Protein Group Accessions	Modifications	ΔCn	q-Value	PEP	IonScore	Exp Value	Charge	MH+ [Da]	ΔM [ppm]	RT [min]	# Missed Cleavages
	High	QFTPcQLLADHANSPNKKFYQ	1	1	1	P40939	C5(Carbamidomethyl)	0	0.003	0.02844	24.56	1.23688	4	2507.21	-0.552135	27.3747	2
Q04637-5	Isoform D of Eukaryotic translation initiation factor 4 gamma 1 OS=Homo sapiens GN=EIF4G1 - [IF4G1_HUMAN]	216.56	2.72	17	2	2	7	1435	158.419	5.21143
	A3	Sequence	# PSMs	# Proteins	# Protein Groups	Protein Group Accessions	Modifications	ΔCn	q-Value	PEP	IonScore	Exp Value	Charge	MH+ [Da]	ΔM [ppm]	RT [min]	# Missed Cleavages
	High	IRDPNQGGKDITEEIMSGAR	4	15	1	Q04637-5		0	0	5.392e-06	66.57	8.04399e-05	4	2187.08	-0.9878	24.4256	2
	High	IRDPNQGGKDITEEImSGAR	2	15	1	Q04637-5	M16(Oxidation)	0	0	1.873e-05	52.37	0.00209145	3	2203.07	-2.79437	20.672	2
	High	ITKPGSIDSNNQLFAPGGR	1	11	1	Q04637-5		0	0.003	0.02807	22.22	1.84406	3	1972.02	-0.158763	23.1614	0
Q7RTS7	Keratin, type II cytoskeletal 74 OS=Homo sapiens GN=KRT74 PE=1 SV=2 - [K2C74_HUMAN]	121.257	2.65	7	1	3	6	529	57.8296	7.7085
	A3	Sequence	# PSMs	# Proteins	# Protein Groups	Protein Group Accessions	Modifications	ΔCn	q-Value	PEP	IonScore	Exp Value	Charge	MH+ [Da]	ΔM [ppm]	RT [min]	# Missed Cleavages
	High	VLnDKFASFIDKVR	1	2	1	Q7RTS7	N3(Deamidated)	0	0	3.236e-05	74.8	4.99015e-06	4	1652.91	7.56931	27.8988	2
	High	FASFIDKVR	3	25	3	P05787;Q7RTS7;P08729		0	0	0.001406	53.35	0.000609187	2	1082.6	0.724141	23.5639	1
	High	FASFIDK	1	28	3	P05787;P08729;Q7RTS7		0	0.003	0.01948	38.17	0.0100206	2	827.43	0.412174	22.0944	0
	High	VLNDKFASFIDKVR	1	2	1	Q7RTS7		0	0.003	0.02098	37.4	0.0312534	3	1651.9	-9.85321	28.0592	2
Q01082	Spectrin beta chain, non-erythrocytic 1 OS=Homo sapiens GN=SPTBN1 PE=1 SV=2 - [SPTB2_HUMAN]	267.181	2.5	4	4	4	7	2364	274.439	5.56689
	A3	Sequence	# PSMs	# Proteins	# Protein Groups	Protein Group Accessions	Modifications	ΔCn	q-Value	PEP	IonScore	Exp Value	Charge	MH+ [Da]	ΔM [ppm]	RT [min]	# Missed Cleavages
	High	AQTLPTSVVTITSESSPGKR	2	2	1	Q01082		0	0	2.531e-05	71.1	1.73569e-05	3	2059.11	0.948626	25.4695	1
	High	TALPAQSAATLPAR	2	2	1	Q01082		0	0	3.651e-05	67.9	2.17404e-05	2	1367.76	0.265152	20.901	0
	High	VAVVNQIAR	2	4	1	Q01082		0	0.001	0.003248	57.49	0.000127975	2	969.584	-0.198468	19.1396	0
	High	LSGIEERYKEVAELTR	1	4	1	Q01082		0	0.001	0.006118	26.38	0.481001	4	1893.01	1.16592	26.1948	2
Q15393	Splicing factor 3B subunit 3 OS=Homo sapiens GN=SF3B3 PE=1 SV=4 - [SF3B3_HUMAN]	61.43	2.3	1	2	2	2	1217	135.492	5.26221
	A3	Sequence	# PSMs	# Proteins	# Protein Groups	Protein Group Accessions	Modifications	ΔCn	q-Value	PEP	IonScore	Exp Value	Charge	MH+ [Da]	ΔM [ppm]	RT [min]	# Missed Cleavages
	High	FLAVGLVDNTVR	1	1	1	Q15393		0	0	0.0001388	61.43	9.96437e-05	2	1303.74	0.978324	30.5607	0
	High	TVLDPVTGDLSDTRTR	1	1	1	Q15393		0	0.007	0.1244	24.8	1.16508	3	1745.9	-2.60709	24.0969	1
P17844-2	Isoform 2 of Probable ATP-dependent RNA helicase DDX5 OS=Homo sapiens GN=DDX5 - [DDX5_HUMAN]	43.86	2.24	3	1	1	2	535	60.5254	9.0708
	A3	Sequence	# PSMs	# Proteins	# Protein Groups	Protein Group Accessions	Modifications	ΔCn	q-Value	PEP	IonScore	Exp Value	Charge	MH+ [Da]	ΔM [ppm]	RT [min]	# Missed Cleavages
	High	LLQLVEDRGSGR	2	3	1	P17844-2		0	0.001	0.004313	37.32	0.0425756	3	1342.75	1.61163	21.1765	1
P20648	Potassium-transporting ATPase alpha chain 1 OS=Homo sapiens GN=ATP4A PE=2 SV=5 - [ATP4A_HUMAN]	80.41	2.22	1	1	1	1	1035	114.045	5.80811
	A3	Sequence	# PSMs	# Proteins	# Protein Groups	Protein Group Accessions	Modifications	ΔCn	q-Value	PEP	IonScore	Exp Value	Charge	MH+ [Da]	ΔM [ppm]	RT [min]	# Missed Cleavages
	High	ILAAqGcKVDnSSLTGESEPQTR	1	1	1	P20648	Q5(Deamidated); C7(Carbamidomethyl); N11(Deamidated)	0	0	0.0002762	80.41	3.18925e-06	3	2463.17	2.63347	19.5225	1
B4DUR8	T-complex protein 1 subunit gamma OS=Homo sapiens GN=CCT3 PE=1 SV=1 - [B4DUR8_HUMAN]	136.383	2.2	3	1	1	3	500	55.6387	5.64307
	A3	Sequence	# PSMs	# Proteins	# Protein Groups	Protein Group Accessions	Modifications	ΔCn	q-Value	PEP	IonScore	Exp Value	Charge	MH+ [Da]	ΔM [ppm]	RT [min]	# Missed Cleavages
	High	AVAQALEVIPR	3	3	1	B4DUR8		0	0	8.56e-05	68.1	7.27169e-06	2	1166.69	-0.51862	26.9498	0
O43854-2	Isoform 2 of EGF-like repeat and discoidin I-like domain-containing protein 3 OS=Homo sapiens GN=EDIL3 - [EDIL3_HUMAN]	43.84	2.13	2	1	1	1	470	52.7136	7.78174
	A3	Sequence	# PSMs	# Proteins	# Protein Groups	Protein Group Accessions	Modifications	ΔCn	q-Value	PEP	IonScore	Exp Value	Charge	MH+ [Da]	ΔM [ppm]	RT [min]	# Missed Cleavages
	High	NVIDPPIYAR	1	2	1	O43854-2		0	0.001	0.003729	43.84	0.0110304	2	1157.63	1.27743	23.8686	0
G3V0E5	Transferrin receptor (P90, CD71), isoform CRA_c OS=Homo sapiens GN=TFRC PE=1 SV=1 - [G3V0E5_HUMAN]	25.13	2.06	2	1	1	1	679	75.9166	6.81494
	A3	Sequence	# PSMs	# Proteins	# Protein Groups	Protein Group Accessions	Modifications	ΔCn	q-Value	PEP	IonScore	Exp Value	Charge	MH+ [Da]	ΔM [ppm]	RT [min]	# Missed Cleavages
	High	SSGLPNIPVQTISR	1	2	1	G3V0E5		0	0.001	0.003271	25.13	0.469867	2	1468.81	0.619847	27.4244	0
P11166	Solute carrier family 2, facilitated glucose transporter member 1 OS=Homo sapiens GN=SLC2A1 PE=1 SV=2 - [GTR1_HUMAN]	51.49	2.03	1	1	1	1	492	54.0485	8.71924
	A3	Sequence	# PSMs	# Proteins	# Protein Groups	Protein Group Accessions	Modifications	ΔCn	q-Value	PEP	IonScore	Exp Value	Charge	MH+ [Da]	ΔM [ppm]	RT [min]	# Missed Cleavages
	High	TFDEIASGFR	1	1	1	P11166		0	0	0.0001524	51.49	0.00110765	2	1142.55	-0.271691	26.3562	0
P17812	CTP synthase 1 OS=Homo sapiens GN=CTPS1 PE=1 SV=2 - [PYRG1_HUMAN]	67.91	2.03	1	1	1	1	591	66.648	6.45557
	A3	Sequence	# PSMs	# Proteins	# Protein Groups	Protein Group Accessions	Modifications	ΔCn	q-Value	PEP	IonScore	Exp Value	Charge	MH+ [Da]	ΔM [ppm]	RT [min]	# Missed Cleavages
	High	GLGLSPDLVVcR	1	1	1	P17812	C11(Carbamidomethyl)	0	0	0.0003703	67.91	4.11963e-05	2	1285.69	-0.434534	29.593	0
Q96AE4	Far upstream element-binding protein 1 OS=Homo sapiens GN=FUBP1 PE=1 SV=3 - [FUBP1_HUMAN]	94.47	2.02	3	1	1	2	644	67.5185	7.60596
	A3	Sequence	# PSMs	# Proteins	# Protein Groups	Protein Group Accessions	Modifications	ΔCn	q-Value	PEP	IonScore	Exp Value	Charge	MH+ [Da]	ΔM [ppm]	RT [min]	# Missed Cleavages
	High	IGGNEGIDVPIPR	2	3	1	Q96AE4		0	0	0.000418	67.44	3.77822e-05	2	1336.72	-2.68562	27.1334	0
P42704	Leucine-rich PPR motif-containing protein, mitochondrial OS=Homo sapiens GN=LRPPRC PE=1 SV=3 - [LPPRC_HUMAN]	59.6924	2.01	1	3	3	4	1394	157.805	6.12549
	A3	Sequence	# PSMs	# Proteins	# Protein Groups	Protein Group Accessions	Modifications	ΔCn	q-Value	PEP	IonScore	Exp Value	Charge	MH+ [Da]	ΔM [ppm]	RT [min]	# Missed Cleavages
	High	LLAEILR	1	1	1	P42704		0	0	0.001825	47.11	0.000846232	2	827.534	-1.10826	27.184	0
	High	KIIETPGIR	2	1	1	P42704		0	0.001	0.006929	41.78	0.00376674	2	1026.63	2.61737	17.8432	1
	High	LVEKGETDLIQK	1	1	1	P42704		0	0.007	0.1249	23.64	0.795393	3	1372.77	1.95073	17.1901	1
Q13200-2	Isoform 2 of 26S proteasome non-ATPase regulatory subunit 2 OS=Homo sapiens GN=PSMD2 - [PSMD2_HUMAN]	80.66	2	3	1	1	1	749	82.1407	5.13525
	A3	Sequence	# PSMs	# Proteins	# Protein Groups	Protein Group Accessions	Modifications	ΔCn	q-Value	PEP	IonScore	Exp Value	Charge	MH+ [Da]	ΔM [ppm]	RT [min]	# Missed Cleavages
	High	VGQAVDVVGQAGKPK	1	3	1	Q13200-2		0	0	5.801e-06	80.66	8.65886e-07	3	1452.82	1.07021	17.2009	0
P14314-2	Isoform 2 of Glucosidase 2 subunit beta OS=Homo sapiens GN=PRKCSH - [GLU2B_HUMAN]	41.6	1.9	3	1	1	1	525	59.1407	4.42432
	A3	Sequence	# PSMs	# Proteins	# Protein Groups	Protein Group Accessions	Modifications	ΔCn	q-Value	PEP	IonScore	Exp Value	Charge	MH+ [Da]	ΔM [ppm]	RT [min]	# Missed Cleavages
	High	SLEDQVEmLR	1	3	1	P14314-2	M8(Oxidation)	0	0.001	0.009429	41.6	0.0165348	2	1235.59	0.180779	24.4869	0
Q13813-3	Isoform 3 of Spectrin alpha chain, non-erythrocytic 1 OS=Homo sapiens GN=SPTAN1 - [SPTN1_HUMAN]	91.98	1.79	5	2	2	4	2452	282.108	5.33838
	A3	Sequence	# PSMs	# Proteins	# Protein Groups	Protein Group Accessions	Modifications	ΔCn	q-Value	PEP	IonScore	Exp Value	Charge	MH+ [Da]	ΔM [ppm]	RT [min]	# Missed Cleavages
	High	LIQEQHPEEELIKTKQDEVNAAWQR	2	5	1	Q13813-3		0	0	7.329e-06	68.09	4.23336e-05	4	3032.55	0.845512	24.8343	2
	High	LLVGSEDYGRDLTGVQNLR	2	5	1	Q13813-3		0	0	0.0004871	38.69	0.0417858	3	2105.1	-1.70321	28.7669	1
P05556	Integrin beta-1 OS=Homo sapiens GN=ITGB1 PE=1 SV=2 - [ITB1_HUMAN]	42.49	1.75	1	1	1	2	798	88.357	5.38916
	A3	Sequence	# PSMs	# Proteins	# Protein Groups	Protein Group Accessions	Modifications	ΔCn	q-Value	PEP	IonScore	Exp Value	Charge	MH+ [Da]	ΔM [ppm]	RT [min]	# Missed Cleavages
	High	SAVTTVVNPKYEGK	2	1	1	P05556		0	0	9.422e-05	36.38	0.0548319	3	1492.8	-0.803315	17.4751	1
P53396-3	Isoform 3 of ATP-citrate synthase OS=Homo sapiens GN=ACLY - [ACLY_HUMAN]	84.47	1.69	3	1	1	1	830	91.0408	8.67529
	A3	Sequence	# PSMs	# Proteins	# Protein Groups	Protein Group Accessions	Modifications	ΔCn	q-Value	PEP	IonScore	Exp Value	Charge	MH+ [Da]	ΔM [ppm]	RT [min]	# Missed Cleavages
	High	SGGmSNELNNIISR	1	3	1	P53396-3	M4(Oxidation)	0	0	3.52e-05	84.47	9.41235e-07	2	1507.72	0.135559	23.3917	0
H0YDD4	Acetyltransferase component of pyruvate dehydrogenase complex (Fragment) OS=Homo sapiens GN=DLAT PE=1 SV=1 - [H0YDD4_HUMAN]	32.9	1.67	3	1	1	1	479	51.1691	8.51416
	A3	Sequence	# PSMs	# Proteins	# Protein Groups	Protein Group Accessions	Modifications	ΔCn	q-Value	PEP	IonScore	Exp Value	Charge	MH+ [Da]	ΔM [ppm]	RT [min]	# Missed Cleavages
	High	VFVSPLAK	1	3	1	H0YDD4		0	0.003	0.01569	32.9	0.0347976	2	860.524	0.465253	22.5708	0
P17655	Calpain-2 catalytic subunit OS=Homo sapiens GN=CAPN2 PE=1 SV=6 - [CAN2_HUMAN]	30.43	1.29	1	1	1	1	700	79.9448	4.98291
	A3	Sequence	# PSMs	# Proteins	# Protein Groups	Protein Group Accessions	Modifications	ΔCn	q-Value	PEP	IonScore	Exp Value	Charge	MH+ [Da]	ΔM [ppm]	RT [min]	# Missed Cleavages
	High	aGIAAKLAK	1	1	1	P17655	N-Term(Acetyl)	0	0.003	0.02114	30.43	0.0619068	2	884.556	-0.405206	22.9996	1
Q9Y4L1-2	Isoform 2 of Hypoxia up-regulated protein 1 OS=Homo sapiens GN=HYOU1 - [HYOU1_HUMAN]	43.48	1.25	6	1	1	1	559	62.7173	7.76709
	A3	Sequence	# PSMs	# Proteins	# Protein Groups	Protein Group Accessions	Modifications	ΔCn	q-Value	PEP	IonScore	Exp Value	Charge	MH+ [Da]	ΔM [ppm]	RT [min]	# Missed Cleavages
	High	VQEVLLK	1	6	1	Q9Y4L1-2		0	0.005	0.08671	43.48	0.00444482	2	828.518	-1.62408	18.3403	0
P53621	Coatomer subunit alpha OS=Homo sapiens GN=COPA PE=1 SV=2 - [COPA_HUMAN]	39.34	1.23	2	1	1	1	1224	138.258	7.66455
	A3	Sequence	# PSMs	# Proteins	# Protein Groups	Protein Group Accessions	Modifications	ΔCn	q-Value	PEP	IonScore	Exp Value	Charge	MH+ [Da]	ΔM [ppm]	RT [min]	# Missed Cleavages
	High	LLELGPKPEVAQQTR	1	2	1	P53621		0	0	0.001633	39.34	0.0128811	3	1678.95	-1.83417	22.7199	0
Q86VP6	Cullin-associated NEDD8-dissociated protein 1 OS=Homo sapiens GN=CAND1 PE=1 SV=2 - [CAND1_HUMAN]	52	1.06	1	1	1	2	1230	136.289	5.78271
	A3	Sequence	# PSMs	# Proteins	# Protein Groups	Protein Group Accessions	Modifications	ΔCn	q-Value	PEP	IonScore	Exp Value	Charge	MH+ [Da]	ΔM [ppm]	RT [min]	# Missed Cleavages
	High	LKAADIDQEVKER	1	1	1	Q86VP6		0	0	0.0005413	52	0.00152723	3	1514.82	0.930115	17.4008	2
	High	LKAADIDqEVKER	1	1	1	Q86VP6	Q8(Deamidated)	0	0.001	0.00629	24.98	0.710984	3	1515.83	18.3797	18.3422	2
A0A0G2JQC1	Mucin-4 (Fragment) OS=Homo sapiens GN=MUC4 PE=1 SV=1 - [A0A0G2JQC1_HUMAN]	27.62	0.91	28	1	1	1	1098	122.002	5.80811
	A3	Sequence	# PSMs	# Proteins	# Protein Groups	Protein Group Accessions	Modifications	ΔCn	q-Value	PEP	IonScore	Exp Value	Charge	MH+ [Da]	ΔM [ppm]	RT [min]	# Missed Cleavages
	High	IGLASALQPR	1	28	1	A0A0G2JQC1		0	0	0.001039	27.62	0.0922857	2	1025.61	1.56268	24.8072	0
Q9Y490	Talin-1 OS=Homo sapiens GN=TLN1 PE=1 SV=3 - [TLN1_HUMAN]	78.1199	0.43	1	1	1	2	2541	269.599	6.07471
	A3	Sequence	# PSMs	# Proteins	# Protein Groups	Protein Group Accessions	Modifications	ΔCn	q-Value	PEP	IonScore	Exp Value	Charge	MH+ [Da]	ΔM [ppm]	RT [min]	# Missed Cleavages
	High	GLAGAVSELLR	2	1	1	Q9Y490		0	0	5.964e-05	61.47	0.00012589	2	1085.63	-2.02952	33.2166	0

## Sheet: SKOV3ipNeg
Accession	Description	Score	Coverage	# Proteins	# Unique Peptides	# Peptides	# PSMs	# AAs	MW [kDa]	calc. pI
C9J3N8	Heat shock protein beta-1 OS=Homo sapiens GN=HSPB1 PE=1 SV=1 - [C9J3N8_HUMAN]	199.753	91.89	2	3	3	7	37	3.88598	5.021
	A3	Sequence	# PSMs	# Proteins	# Protein Groups	Protein Group Accessions	Modifications	ΔCn	q-Value	PEP	IonScore	Exp Value	Charge	MH+ [Da]	ΔM [ppm]	RT [min]	# Missed Cleavages
	High	LATQSNEITIPVTFESR	2	2	1	C9J3N8		0	0	1.012e-07	62.1	0.000182142	2	1905.99	0.595044	31.1186	0
	High	AQLGGPEAAKSDETAAK	3	2	1	C9J3N8		0	0	2.174e-05	48.95	0.00389628	3	1643.83	1.91872	15.551	1
	High	LATQSNEITIPVTFESRAQLGGPEAAKSDETAAK	2	2	1	C9J3N8		0	0	2.856e-10	44.88	0.00863432	4	3530.8	0.00984409	29.6986	2
F5GZ39	Polyubiquitin-C (Fragment) OS=Homo sapiens GN=UBC PE=1 SV=1 - [F5GZ39_HUMAN]	1756.33	88.52	22	9	9	82	61	6.87163	5.0083
	A3	Sequence	# PSMs	# Proteins	# Protein Groups	Protein Group Accessions	Modifications	ΔCn	q-Value	PEP	IonScore	Exp Value	Charge	MH+ [Da]	ΔM [ppm]	RT [min]	# Missed Cleavages
	High	TLTGKTITLEVEPSDTIENVK	2	20	1	F5GZ39		0	0	1.132e-12	85.72	5.83121e-07	3	2288.22	-1.92556	28.3578	1
	High	TLTGKTITLEVEPSDTIENVKAK	4	20	1	F5GZ39		0	0	7.493e-14	79.04	1.8823e-06	3	2487.35	-2.48701	26.6925	2
	High	LIFAGKQLEDGR	6	21	1	F5GZ39		0	0	2.958e-08	77.27	3.91593e-06	3	1346.74	-1.39034	21.999	1
	High	TITLEVEPSDTIENVKAK	7	20	1	F5GZ39		0	0	2.033e-08	75.43	7.18909e-06	3	1987.06	0.435612	26.4929	1
	High	TITLEVEPSDTIENVK	4	20	1	F5GZ39		0	0	1.657e-08	75.33	9.69539e-06	2	1787.93	1.79442	28.5444	0
	High	IQDKEGIPPDQQR	36	22	1	F5GZ39		0	0	4.007e-07	72.33	1.52221e-05	2	1523.78	-0.736546	10.4015	1
	High	MQIFVKTLTGKTITLEVEPSDTIENVK	7	20	1	F5GZ39		0	0	2.652e-11	70.46	1.11178e-05	3	3034.63	-1.80803	36.5056	2
	High	mQIFVKTLTGK	4	20	1	F5GZ39	M1(Oxidation)	0	0	3.625e-07	57.52	0.00019303	3	1281.72	-0.55612	21.9441	1
	High	mQIFVKTLTGKTITLEVEPSDTIENVK	5	20	1	F5GZ39	M1(Oxidation)	0	0	3.431e-07	52.18	0.000953715	4	3050.62	-2.8571	33.8567	2
	High	MQIFVKTLTGK	2	20	1	F5GZ39		0	0	0.001996	42.35	0.00447928	2	1265.73	-0.760486	25.6403	1
	High	AKIQDKEGIPPDQQR	5	22	1	F5GZ39		0	0	5.102e-06	38.26	0.0353419	3	1722.92	1.1063	15.0646	2
K7EKG2	Thioredoxin-like protein 1 (Fragment) OS=Homo sapiens GN=TXNL1 PE=1 SV=1 - [K7EKG2_HUMAN]	53.28	81.48	3	1	1	2	27	2.7114	4.75439
	A3	Sequence	# PSMs	# Proteins	# Protein Groups	Protein Group Accessions	Modifications	ΔCn	q-Value	PEP	IonScore	Exp Value	Charge	MH+ [Da]	ΔM [ppm]	RT [min]	# Missed Cleavages
	High	VGVKPVGSDPDFQPELSGAGSR	2	3	1	K7EKG2		0	0	1.262e-05	45.34	0.0100328	3	2199.1	-1.66581	24.4591	0
F8WEI7	Galectin-1 OS=Homo sapiens GN=LGALS1 PE=1 SV=1 - [F8WEI7_HUMAN]	182.737	73.68	2	2	2	6	38	4.03796	6.3667
	A3	Sequence	# PSMs	# Proteins	# Protein Groups	Protein Group Accessions	Modifications	ΔCn	q-Value	PEP	IonScore	Exp Value	Charge	MH+ [Da]	ΔM [ppm]	RT [min]	# Missed Cleavages
	High	acGLVASNLNLKPGEcLR	4	2	1	F8WEI7	N-Term(Acetyl); C2(Carbamidomethyl); C16(Carbamidomethyl)	0	0	1.559e-11	75.07	1.06218e-05	2	2014.02	-1.34469	31.1766	0
	High	acGLVASNLNLKPGEcLRVRGEVAPDAK	2	2	1	F8WEI7	N-Term(Acetyl); C2(Carbamidomethyl); C16(Carbamidomethyl)	0	0	3.516e-05	22.5	1.44943	4	3036.57	-1.20079	29.7686	2
D6RCN3	Annexin A5 OS=Homo sapiens GN=ANXA5 PE=1 SV=1 - [D6RCN3_HUMAN]	96.77	68.57	4	2	2	5	35	3.71085	6.56592
	A3	Sequence	# PSMs	# Proteins	# Protein Groups	Protein Group Accessions	Modifications	ΔCn	q-Value	PEP	IonScore	Exp Value	Charge	MH+ [Da]	ΔM [ppm]	RT [min]	# Missed Cleavages
	High	aQVLRGTVTDFPGFDERADAETLR	3	4	1	D6RCN3	N-Term(Acetyl)	0	0	1.195e-11	55.33	0.00105292	3	2706.35	-0.370281	35.3336	2
	High	GTVTDFPGFDERADAETLR	2	4	1	D6RCN3		0	0	0.0001372	32.41	0.16836	3	2096.99	-0.967096	28.306	1
H3BPH9	Protein FAM192A (Fragment) OS=Homo sapiens GN=FAM192A PE=1 SV=8 - [H3BPH9_HUMAN]	88.79	58.33	13	1	1	2	24	2.70633	4.55127
	A3	Sequence	# PSMs	# Proteins	# Protein Groups	Protein Group Accessions	Modifications	ΔCn	q-Value	PEP	IonScore	Exp Value	Charge	MH+ [Da]	ΔM [ppm]	RT [min]	# Missed Cleavages
	High	mDGGDDGNLIIKKR	2	13	1	H3BPH9	N-Term(Acetyl); M1(Oxidation)	0	0	1.14e-06	66.2	8.26638e-05	3	1589.8	-0.0126412	18.3664	2
P14618	Pyruvate kinase PKM OS=Homo sapiens GN=PKM PE=1 SV=4 - [KPYM_HUMAN]	2262.64	51.22	15	23	23	97	531	57.9	7.84033
	A3	Sequence	# PSMs	# Proteins	# Protein Groups	Protein Group Accessions	Modifications	ΔCn	q-Value	PEP	IonScore	Exp Value	Charge	MH+ [Da]	ΔM [ppm]	RT [min]	# Missed Cleavages
	High	LAPITSDPTEATAVGAVEASFK	1	3	1	P14618		0	0	4.375e-08	94.84	1.12684e-07	2	2175.12	-0.496682	33.9487	0
	High	GADFLVTEVENGGSLGSK	2	6	1	P14618		0	0	9.126e-09	90.54	2.77552e-07	2	1779.88	1.64199	30.6295	0
	High	GADFLVTEVENGGSLGSKK	4	6	1	P14618		0	0	1.209e-10	88.59	4.59067e-07	2	1907.97	-1.60285	28.6765	1
	High	SVETLKEMIKSGMNVAR	3	8	1	P14618		0	0	1.095e-07	83.69	1.08515e-06	4	1892.99	-0.921	29.5545	2
	High	QKGADFLVTEVENGGSLGSK	2	6	1	P14618		0	0	5.062e-10	79.82	3.77006e-06	3	2036.03	-0.122922	28.276	1
	High	LNFSHGTHEYHAETIKNVR	6	7	1	P14618		0	0	2.146e-11	79.8	3.9105e-06	4	2253.12	-0.168659	17.7683	1
	High	GADFLVTEVEnGGSLGSKK	2	6	1	P14618	N11(Deamidated)	0	0	2.985e-09	75.25	1.03861e-05	3	1908.95	-1.61285	26.7827	1
	High	SVETLKEMIK	3	8	1	P14618		0	0	5.926e-06	67.45	3.3441e-05	3	1177.65	-0.0759667	22.7619	1
	High	IISKIENHEGVR	4	7	1	P14618		0	0	6.839e-08	65.63	3.78698e-05	3	1394.77	-0.315077	15.2914	1
	High	APIIAVTRNPQTAR	6	6	1	P14618		0	0	4.394e-07	64.55	2.47982e-05	2	1507.87	-1.37782	18.9784	1
	High	NTGIIcTIGPASR	10	9	1	P14618	C6(Carbamidomethyl)	0	0	2.235e-07	60.72	0.000279882	2	1359.71	1.09818	23.5037	0
	High	YRPRAPIIAVTR	4	6	1	P14618		0	0	3.491e-09	58.34	8.52216e-05	3	1412.85	0.391345	20.0794	1
	High	nTGIIcTIGPASR	1	9	1	P14618	N1(Deamidated); C6(Carbamidomethyl)	0	0	4.978e-07	56.12	0.000856545	2	1360.69	-0.433023	24.8997	0
	High	GVNLPGAAVDLPAVSEKDIQDLK	2	7	1	P14618		0	0	7.449e-11	55.65	0.000421202	3	2349.27	2.5964	33.979	1
	High	GADFLVTEVEnGGSLGSK	2	6	1	P14618	N11(Deamidated)	0	0	1.679e-07	55.56	0.000771787	2	1780.85	-5.76593	28.8745	0
	High	TGLIKGSGTAEVELKK	3	8	1	P14618		0	0	2.781e-11	53.64	0.000369367	3	1630.94	-0.728324	19.0291	2
	High	GVNLPGAAVDLPAVSEK	1	7	1	P14618		0	0	4.12e-06	52.08	0.00115433	2	1636.89	-1.05062	30.0014	0
	High	APIIAVTR	2	6	1	P14618		0	0	2.314e-05	50.33	0.000295195	2	840.529	-1.39436	19.8215	0
	High	SVETLKEmIKSGmNVAR	4	8	1	P14618	M8(Oxidation); M13(Oxidation)	0	0	0.003609	47.61	0.00519101	4	1924.98	0.00192356	19.8015	2
	High	SVETLKEmIK	4	8	1	P14618	M8(Oxidation)	0	0	0.000834	41.37	0.0131667	2	1193.65	1.2562	18.0188	1
	High	AGKPVIcATQMLESMIK	1	6	1	P14618	C7(Carbamidomethyl)	0	0	0.000241	39.47	0.0360292	3	1876.97	-1.15986	36.3133	0
	High	sKPHSEAGTAFIQTQQLHAAMADTFLEHMcRLDIDSPPITAR	4	11	1	P14618	N-Term(Acetyl); C30(Carbamidomethyl)	0	0	3.778e-09	37.38	0.0469548	6	4734.29	1.4977	37.7441	1
	High	sKPHSEAGTAFIQTQQLHAAmADTFLEHMcRLDIDSPPITAR	9	11	1	P14618	N-Term(Acetyl); M21(Oxidation); C30(Carbamidomethyl)	0	0	9.332e-07	37.2	0.0467695	6	4750.27	-1.83076	35.1314	1
	High	YRPRAPIIAVTRNPQTAR	7	6	1	P14618		0	0	0.007412	35.54	0.0183051	5	2080.18	-2.207	18.9519	2
	High	TATESFASDPILYRPVAVALDTKGPEIR	2	8	1	P14618		0	0	7.907e-11	33.77	0.0742973	4	3017.59	-0.239484	34.5734	1
	High	TGLIKGSGTAEVELK	1	8	1	P14618		0	0	0.0002967	33.57	0.0768099	3	1502.84	-1.42038	21.3171	1
	High	SVETLKEmIKSGMNVAR	2	8	1	P14618	M8(Oxidation)	0	0	5.662e-06	30.26	0.310871	3	1908.98	-5.02072	24.0719	2
	High	GDLGIEIPAEK	1	8	1	P14618		0	0	0.0001164	28.03	0.288432	2	1141.61	0.348509	25.4237	0
	High	IYVDDGLISLQVKQK	1	6	1	P14618		0	0	0.0003949	24.87	0.345224	3	1718.97	-1.24108	28.7573	1
	High	sKPHSEAGTAFIQTQQLHAAmADTFLEHmcRLDIDSPPITAR	2	11	1	P14618	N-Term(Acetyl); M21(Oxidation); M29(Oxidation); C30(Carbamidomethyl)	0	0	3.562e-06	22.9	1.20804	6	4766.27	-0.630079	31.5527	1
	High	QKGADFLVTEVENGGSLGSKK	1	6	1	P14618		0	0.001	0.0211	18.2	4.93421	4	2164.11	-5.14172	26.4672	2
P60709	Actin, cytoplasmic 1 OS=Homo sapiens GN=ACTB PE=1 SV=1 - [ACTB_HUMAN]	7802.51	50.4	22	3	23	222	375	41.7097	5.47803
	A3	Sequence	# PSMs	# Proteins	# Protein Groups	Protein Group Accessions	Modifications	ΔCn	q-Value	PEP	IonScore	Exp Value	Charge	MH+ [Da]	ΔM [ppm]	RT [min]	# Missed Cleavages
	High	dDDIAALVVDnGSGMcKAGFAGDDAPR	5	5	1	P60709	N-Term(Acetyl); N11(Deamidated); C16(Carbamidomethyl)	0	0	7.122e-16	128.83	1.62797e-11	3	2780.21	-2.00277	34.1392	1
	High	dDDIAALVVDNGSGMcKAGFAGDDAPR	6	5	1	P60709	N-Term(Acetyl); C16(Carbamidomethyl)	0	0	1.624e-14	127.38	3.37102e-11	2	2779.24	2.39618	34.7853	1
	High	dDDIAALVVDNGSGmcKAGFAGDDAPR	5	5	1	P60709	N-Term(Acetyl); M15(Oxidation); C16(Carbamidomethyl)	0	0	6.916e-16	111.15	9.80304e-10	2	2795.22	-2.43635	32.1913	1
	High	HQGVMVGmGQKDSYVGDEAQSK	7	20	2	P60709;P63261	M8(Oxidation)	0	0	3.892e-11	106.56	4.40939e-09	3	2367.06	-2.79222	16.9718	1
	High	MQKEITALAPSTMK	4	8	2	P60709;P63261		0	0	2.884e-09	103.5	1.24357e-08	2	1548.81	-1.07352	21.8387	1
	High	HQGVMVGMGQKDSYVGDEAQSKR	5	20	2	P60709;P63261		0	0	1.81e-12	99.23	3.60584e-08	4	2507.18	-0.500785	18.2274	2
	High	HQGVmVGmGQKDSYVGDEAQSK	9	20	2	P60709;P63261	M5(Oxidation); M8(Oxidation)	0	0	1.18e-13	96.4	4.41908e-08	3	2383.07	0.10308	16.0526	1
	High	HQGVMVGMGQKDSYVGDEAQSK	3	20	2	P60709;P63261		0	0	5.146e-14	91.37	1.88091e-07	3	2351.08	0.503618	19.1888	1
	High	HQGVMVGmGQKDSYVGDEAQSKR	22	20	2	P60709;P63261	M8(Oxidation)	0	0	1.941e-10	90.35	2.60811e-07	3	2523.17	-2.49248	16.3031	2
	High	dDDIAALVVDnGSGmcKAGFAGDDAPR	6	5	1	P60709	N-Term(Acetyl); N11(Deamidated); M15(Oxidation); C16(Carbamidomethyl)	0	0	2.112e-13	88.48	1.64398e-07	3	2796.21	0.918612	31.7457	1
	High	mQKEITALAPSTMK	4	8	2	P60709;P63261	M1(Oxidation)	0	0	6.389e-08	87.55	4.95559e-07	2	1564.81	0.470836	20.5327	1
	High	HQGVmVGmGQKDSYVGDEAQSKR	13	20	2	P60709;P63261	M5(Oxidation); M8(Oxidation)	0	0	2.466e-16	85.63	7.04742e-07	3	2539.16	-0.642412	15.5627	2
	High	dDDIAALVVDNGSGMcK	4	5	1	P60709	N-Term(Acetyl); C16(Carbamidomethyl)	0	0	7.949e-10	82.71	8.42004e-07	2	1821.8	-1.05245	33.5313	0
	High	SYELPDGQVITIGNER	10	11	3	P60709;P63261;Q562R1		0	0	1.324e-12	81.67	2.39461e-06	2	1790.89	-0.0547203	30.1322	0
	High	AVFPSIVGRPRHQGVmVGmGQKDSYVGDEAQSK	7	20	2	P60709;P63261	M16(Oxidation); M19(Oxidation)	0	0	4.247e-09	80.69	2.76618e-06	5	3562.75	-1.20236	22.109	2
	High	AGFAGDDAPR	17	27	2	P60709;P63261		0	0	1.483e-05	70.56	1.56686e-05	2	976.449	0.249539	14.6144	0
	High	DIKEKLcYVALDFEQEMATAASSSSLEK	3	4	2	P60709;P63261	C7(Carbamidomethyl)	0	0	1.285e-11	68.91	4.50172e-05	3	3163.52	1.17213	42.3723	2
	High	dDDIAALVVDNGSGmcK	4	5	1	P60709	N-Term(Acetyl); M15(Oxidation); C16(Carbamidomethyl)	0	0	1.217e-10	67.98	1.91941e-05	2	1837.8	1.85646	31.1398	0
	High	dDDIAALVVDnGSGmcK	2	5	1	P60709	N-Term(Acetyl); N11(Deamidated); M15(Oxidation); C16(Carbamidomethyl)	0	0	3.265e-07	66.75	1.74257e-05	2	1838.78	-0.936695	30.5895	0
	High	mQKEITALAPSTmK	4	8	2	P60709;P63261	M1(Oxidation); M13(Oxidation)	0	0	2.2e-06	64.22	0.000112019	2	1580.8	-0.409893	18.0464	1
	High	KDLYANTVLSGGTTmYPGIADR	1	2	2	P60709;P63261	M15(Oxidation)	0	0	7.922e-08	62.66	0.000195039	3	2359.16	0.780369	27.0601	1
	High	SYELPDGQVITIGNERFR	4	11	3	P60709;P63261;Q562R1		0	0	5.689e-08	53.42	0.00158131	2	2094.06	-0.214199	30.5594	1
	High	AVFPSIVGRPRHQGVmVGMGQKDSYVGDEAQSK	5	20	2	P60709;P63261	M16(Oxidation)	0	0	5.893e-07	52.58	0.00176692	5	3546.75	-2.74474	23.2446	2
	High	hQGVmVGmGQKDSYVGDEAQSKR	1	20	2	P60709;P63261	N-Term(Acetyl); M5(Oxidation); M8(Oxidation)	0	0	3.579e-09	52.53	0.00136071	4	2581.18	-0.0719483	16.77	2
	High	EITALAPSTMK	3	8	2	P60709;P63261		0	0	3.382e-05	52.11	0.00170619	2	1161.62	-1.04699	21.9138	0
	High	AGFAGDDAPRAVFPSIVGRPR	6	26	2	P60709;P63261		0	0	2.326e-07	50.46	0.00239761	3	2156.13	-0.594361	27.9784	1
	High	aVFPSIVGRPR	6	26	2	P60709;P63261	N-Term(Acetyl)	0	0	0.0001101	45.89	0.00289321	2	1240.72	0.275617	25.8773	0
	High	VAPEEHPVLLTEAPLNPK	4	9	2	P60709;P63261		0	0	2.732e-06	43.97	0.00616533	3	1954.06	-0.350761	26.6834	0
	High	AVFPSIVGRPR	14	26	2	P60709;P63261		0	0	7.331e-06	41.85	0.00793554	3	1198.7	-0.510226	23.3998	0
	High	hqGVmVGmGQKDSYVGDEAQSKR	3	20	2	P60709;P63261	N-Term(Acetyl); Q2(Deamidated); M5(Oxidation); M8(Oxidation)	0	0	2.679e-07	39.9	0.025613	4	2582.18	7.34733	17.4405	2
	High	mQKEITALAPSTmKIK	4	8	2	P60709;P63261	M1(Oxidation); M13(Oxidation)	0	0	3.816e-06	35.92	0.053628	4	1821.98	-1.95798	19.089	2
	High	GYSFTTTAER	2	4	2	P60709;P63261		0	0	0.001202	35.52	0.0558281	2	1132.53	-0.374776	18.6398	0
	High	EITALAPSTmKIK	6	8	2	P60709;P63261	M10(Oxidation)	0	0	4.645e-05	35.29	0.0489551	2	1418.79	-0.17229	20.1156	1
	High	EITALAPSTmK	1	8	2	P60709;P63261	M10(Oxidation)	0	0	0.001491	34.58	0.090289	2	1177.61	-1.27571	18.7787	0
	High	sYELPDGQVITIGNER	1	11	3	P60709;P63261;Q562R1	N-Term(Acetyl)	0	0	0.003632	34.57	0.126092	2	1832.94	19.8228	30.7961	0
	High	MQKEITALAPSTmKIK	4	8	2	P60709;P63261	M13(Oxidation)	0	0	1.457e-05	31.67	0.126521	3	1805.99	-0.525206	20.2463	2
	High	VAPEEHPVLLTEAPLNPKANREK	1	8	2	P60709;P63261		0	0	0.001103	29.32	0.174606	4	2552.37	-4.32077	23.1176	2
	High	EITALAPSTMKIK	4	8	2	P60709;P63261		0	0	0.003174	24.67	0.452422	2	1402.8	0.464787	24.2277	1
	High	dDDIAALVVDnGSGmcKAGFAGDDAPRAVFPSIVGRPR	1	5	1	P60709	N-Term(Acetyl); N11(Deamidated); M15(Oxidation); C16(Carbamidomethyl)	0	0	1.053e-06	22.56	1.68107	4	3975.91	3.56296	36.0229	2
	High	dDDIAALVVDNGSGMcKAGFAGDDAPRAVFPSIVGRPR	4	5	1	P60709	N-Term(Acetyl); C16(Carbamidomethyl)	0	0	3.396e-06	22.04	1.93616	4	3958.92	1.33977	38.1274	2
	High	GYSFTTTAEREIVR	1	4	2	P60709;P63261		0	0	0.009563	20.22	3.11561	3	1629.82	-0.984123	24.6458	1
	High	dDDIAALVVDNGSGmcKAGFAGDDAPRAVFPSIVGRPR	3	5	1	P60709	N-Term(Acetyl); M15(Oxidation); C16(Carbamidomethyl)	0	0	0.000134	19.28	3.58522	4	3974.91	0.0339963	36.4108	2
	High	IKIIAPPER	2	9	3	P60709;P63261;Q562R1		0	0.001	0.02149	38.85	0.0019352	2	1036.65	1.19055	19.6508	1
	High	IIAPPER	1	9	3	P60709;P63261;Q562R1		0	0.008	0.2055	30.76	0.0193915	2	795.473	0.507351	16.2815	0
P63261	Actin, cytoplasmic 2 OS=Homo sapiens GN=ACTG1 PE=1 SV=1 - [ACTG_HUMAN]	7933.83	50.4	23	3	23	234	375	41.7658	5.47803
	A3	Sequence	# PSMs	# Proteins	# Protein Groups	Protein Group Accessions	Modifications	ΔCn	q-Value	PEP	IonScore	Exp Value	Charge	MH+ [Da]	ΔM [ppm]	RT [min]	# Missed Cleavages
	High	eEEIAALVIDNGSGMcKAGFAGDDAPR	6	6	1	P63261	N-Term(Acetyl); C16(Carbamidomethyl)	0	0	2.666e-17	124.5	9.84252e-11	2	2835.31	5.15507	38.2621	1
	High	HQGVMVGmGQKDSYVGDEAQSK	7	20	2	P60709;P63261	M8(Oxidation)	0	0	3.892e-11	106.56	4.40939e-09	3	2367.06	-2.79222	16.9718	1
	High	eEEIAALVIDnGSGMcKAGFAGDDAPR	8	6	1	P63261	N-Term(Acetyl); N11(Deamidated); C16(Carbamidomethyl)	0	0	1.561e-18	104.56	7.26486e-09	3	2836.27	-1.2883	39.1454	1
	High	MQKEITALAPSTMK	4	8	2	P60709;P63261		0	0	2.884e-09	103.5	1.24357e-08	2	1548.81	-1.07352	21.8387	1
	High	HQGVMVGMGQKDSYVGDEAQSKR	5	20	2	P60709;P63261		0	0	1.81e-12	99.23	3.60584e-08	4	2507.18	-0.500785	18.2274	2
	High	HQGVmVGmGQKDSYVGDEAQSK	9	20	2	P60709;P63261	M5(Oxidation); M8(Oxidation)	0	0	1.18e-13	96.4	4.41908e-08	3	2383.07	0.10308	16.0526	1
	High	HQGVMVGMGQKDSYVGDEAQSK	3	20	2	P60709;P63261		0	0	5.146e-14	91.37	1.88091e-07	3	2351.08	0.503618	19.1888	1
	High	eEEIAALVIDNGSGmcKAGFAGDDAPR	7	6	1	P63261	N-Term(Acetyl); M15(Oxidation); C16(Carbamidomethyl)	0	0	2.163e-10	91.08	1.86184e-07	2	2851.3	4.94019	35.7159	1
	High	HQGVMVGmGQKDSYVGDEAQSKR	22	20	2	P60709;P63261	M8(Oxidation)	0	0	1.941e-10	90.35	2.60811e-07	3	2523.17	-2.49248	16.3031	2
	High	mQKEITALAPSTMK	4	8	2	P60709;P63261	M1(Oxidation)	0	0	6.389e-08	87.55	4.95559e-07	2	1564.81	0.470836	20.5327	1
	High	HQGVmVGmGQKDSYVGDEAQSKR	13	20	2	P60709;P63261	M5(Oxidation); M8(Oxidation)	0	0	2.466e-16	85.63	7.04742e-07	3	2539.16	-0.642412	15.5627	2
	High	eEEIAALVIDNGSGMcK	4	6	1	P63261	N-Term(Acetyl); C16(Carbamidomethyl)	0	0	7.026e-09	82.42	1.44717e-06	2	1877.86	-0.619246	37.8106	0
	High	SYELPDGQVITIGNER	10	11	3	P60709;P63261;Q562R1		0	0	1.324e-12	81.67	2.39461e-06	2	1790.89	-0.0547203	30.1322	0
	High	AVFPSIVGRPRHQGVmVGmGQKDSYVGDEAQSK	7	20	2	P60709;P63261	M16(Oxidation); M19(Oxidation)	0	0	4.247e-09	80.69	2.76618e-06	5	3562.75	-1.20236	22.109	2
	High	eEEIAALVIDnGSGmcKAGFAGDDAPR	6	6	1	P63261	N-Term(Acetyl); N11(Deamidated); M15(Oxidation); C16(Carbamidomethyl)	0	0	2.708e-11	78.48	2.44858e-06	3	2852.27	-1.76656	34.9131	1
	High	eEEIAALVIDNGSGmcK	5	6	1	P63261	N-Term(Acetyl); M15(Oxidation); C16(Carbamidomethyl)	0	0	1.964e-08	75.3	6.13704e-06	3	1893.86	-0.224304	35.6946	0
	High	AGFAGDDAPR	17	27	2	P60709;P63261		0	0	1.483e-05	70.56	1.56686e-05	2	976.449	0.249539	14.6144	0
	High	eEEIAALVIDnGSGMcK	3	6	1	P63261	N-Term(Acetyl); N11(Deamidated); C16(Carbamidomethyl)	0	0	1.879e-12	70.21	1.66596e-05	2	1878.84	-3.93629	36.7205	0
	High	DIKEKLcYVALDFEQEMATAASSSSLEK	3	4	2	P60709;P63261	C7(Carbamidomethyl)	0	0	1.285e-11	68.91	4.50172e-05	3	3163.52	1.17213	42.3723	2
	High	eEEIAALVIDnGSGmcK	4	6	1	P63261	N-Term(Acetyl); N11(Deamidated); M15(Oxidation); C16(Carbamidomethyl)	0	0	9.559e-07	65.93	3.70525e-05	2	1894.83	-3.60309	34.6867	0
	High	mQKEITALAPSTmK	4	8	2	P60709;P63261	M1(Oxidation); M13(Oxidation)	0	0	2.2e-06	64.22	0.000112019	2	1580.8	-0.409893	18.0464	1
	High	KDLYANTVLSGGTTmYPGIADR	1	2	2	P60709;P63261	M15(Oxidation)	0	0	7.922e-08	62.66	0.000195039	3	2359.16	0.780369	27.0601	1
	High	SYELPDGQVITIGNERFR	4	11	3	P60709;P63261;Q562R1		0	0	5.689e-08	53.42	0.00158131	2	2094.06	-0.214199	30.5594	1
	High	AVFPSIVGRPRHQGVmVGMGQKDSYVGDEAQSK	5	20	2	P60709;P63261	M16(Oxidation)	0	0	5.893e-07	52.58	0.00176692	5	3546.75	-2.74474	23.2446	2
	High	hQGVmVGmGQKDSYVGDEAQSKR	1	20	2	P60709;P63261	N-Term(Acetyl); M5(Oxidation); M8(Oxidation)	0	0	3.579e-09	52.53	0.00136071	4	2581.18	-0.0719483	16.77	2
	High	EITALAPSTMK	3	8	2	P60709;P63261		0	0	3.382e-05	52.11	0.00170619	2	1161.62	-1.04699	21.9138	0
	High	AGFAGDDAPRAVFPSIVGRPR	6	26	2	P60709;P63261		0	0	2.326e-07	50.46	0.00239761	3	2156.13	-0.594361	27.9784	1
	High	aVFPSIVGRPR	6	26	2	P60709;P63261	N-Term(Acetyl)	0	0	0.0001101	45.89	0.00289321	2	1240.72	0.275617	25.8773	0
	High	VAPEEHPVLLTEAPLNPK	4	9	2	P60709;P63261		0	0	2.732e-06	43.97	0.00616533	3	1954.06	-0.350761	26.6834	0
	High	AVFPSIVGRPR	14	26	2	P60709;P63261		0	0	7.331e-06	41.85	0.00793554	3	1198.7	-0.510226	23.3998	0
	High	hqGVmVGmGQKDSYVGDEAQSKR	3	20	2	P60709;P63261	N-Term(Acetyl); Q2(Deamidated); M5(Oxidation); M8(Oxidation)	0	0	2.679e-07	39.9	0.025613	4	2582.18	7.34733	17.4405	2
	High	mQKEITALAPSTmKIK	4	8	2	P60709;P63261	M1(Oxidation); M13(Oxidation)	0	0	3.816e-06	35.92	0.053628	4	1821.98	-1.95798	19.089	2
	High	GYSFTTTAER	2	4	2	P60709;P63261		0	0	0.001202	35.52	0.0558281	2	1132.53	-0.374776	18.6398	0
	High	EITALAPSTmKIK	6	8	2	P60709;P63261	M10(Oxidation)	0	0	4.645e-05	35.29	0.0489551	2	1418.79	-0.17229	20.1156	1
	High	EITALAPSTmK	1	8	2	P60709;P63261	M10(Oxidation)	0	0	0.001491	34.58	0.090289	2	1177.61	-1.27571	18.7787	0
	High	sYELPDGQVITIGNER	1	11	3	P60709;P63261;Q562R1	N-Term(Acetyl)	0	0	0.003632	34.57	0.126092	2	1832.94	19.8228	30.7961	0
	High	MQKEITALAPSTmKIK	4	8	2	P60709;P63261	M13(Oxidation)	0	0	1.457e-05	31.67	0.126521	3	1805.99	-0.525206	20.2463	2
	High	VAPEEHPVLLTEAPLNPKANREK	1	8	2	P60709;P63261		0	0	0.001103	29.32	0.174606	4	2552.37	-4.32077	23.1176	2
	High	EITALAPSTMKIK	4	8	2	P60709;P63261		0	0	0.003174	24.67	0.452422	2	1402.8	0.464787	24.2277	1
	High	GYSFTTTAEREIVR	1	4	2	P60709;P63261		0	0	0.009563	20.22	3.11561	3	1629.82	-0.984123	24.6458	1
	High	eEEIAALVIDNGSGMcKAGFAGDDAPRAVFPSIVGRPR	5	6	1	P63261	N-Term(Acetyl); C16(Carbamidomethyl)	0	0	7.737e-07	18.63	3.99681	4	4014.98	1.14073	40.3214	2
	High	eEEIAALVIDNGSGmcKAGFAGDDAPRAVFPSIVGRPR	3	6	1	P63261	N-Term(Acetyl); M15(Oxidation); C16(Carbamidomethyl)	0	0	0.001992	17.6	5.1074	4	4030.98	1.76513	38.6105	2
	High	eEEIAALVIDnGSGMcKAGFAGDDAPRAVFPSIVGRPR	1	6	1	P63261	N-Term(Acetyl); N11(Deamidated); C16(Carbamidomethyl)	0	0	0.0003595	13.05	15.3416	4	4015.95	-3.59977	39.4823	2
	High	IKIIAPPER	2	9	3	P60709;P63261;Q562R1		0	0.001	0.02149	38.85	0.0019352	2	1036.65	1.19055	19.6508	1
	High	IIAPPER	1	9	3	P60709;P63261;Q562R1		0	0.008	0.2055	30.76	0.0193915	2	795.473	0.507351	16.2815	0
K7EJM4	Synaptic vesicle membrane protein VAT-1 homolog (Fragment) OS=Homo sapiens GN=VAT1 PE=1 SV=1 - [K7EJM4_HUMAN]	56.63	50	4	2	2	5	30	3.34673	8.57275
	A3	Sequence	# PSMs	# Proteins	# Protein Groups	Protein Group Accessions	Modifications	ΔCn	q-Value	PEP	IonScore	Exp Value	Charge	MH+ [Da]	ΔM [ppm]	RT [min]	# Missed Cleavages
	High	NVGKVLLVPGPEKEN	3	4	1	K7EJM4		0	0	2.485e-05	39.13	0.0127617	2	1592.9	0.971797	22.5828	2
	High	VLLVPGPEKEN	2	4	1	K7EJM4		0	0.001	0.03266	26.15	0.303205	2	1194.67	-1.76395	22.4852	1
Q71U36-2	Isoform 2 of Tubulin alpha-1A chain OS=Homo sapiens GN=TUBA1A - [TBA1A_HUMAN]	2523.54	47.12	28	1	18	81	416	46.2678	5.08447
	A3	Sequence	# PSMs	# Proteins	# Protein Groups	Protein Group Accessions	Modifications	ΔCn	q-Value	PEP	IonScore	Exp Value	Charge	MH+ [Da]	ΔM [ppm]	RT [min]	# Missed Cleavages
	High	TIGGGDDSFNTFFSETGAGKHVPR	4	17	2	Q71U36-2;P68363		0	0	4.193e-18	127.18	5.85475e-11	3	2497.17	-1.73966	28.9651	1
	High	TIGGGDDSFNTFFSETGAGK	2	18	2	Q71U36-2;P68363		0	0	1.64e-15	121.24	1.11353e-10	2	2007.89	-2.81018	31.692	0
	High	AVFVDLEPTVIDEVR	12	13	2	Q71U36-2;P68363		0	0	9.463e-10	108	4.42898e-09	2	1701.91	1.39809	35.1603	0
	High	QLFHPEQLITGKEDAANNYAR	8	24	2	P68363;Q71U36-2		0	0	1.927e-14	104.88	1.20494e-08	3	2415.2	-1.67078	26.2581	1
	High	DVNAAIATIKTKR	8	9	2	Q71U36-2;P68363		0	0	2.153e-08	76.76	1.88933e-06	2	1400.82	-0.343012	19.9221	2
	High	VGINYQPPTVVPGGDLAKVQR	2	15	2	P68363;Q71U36-2		0	0	3.59e-10	70.51	1.27467e-05	3	2208.21	-1.89544	27.9557	1
	High	NLDIERPTYTNLNR	4	16	2	P68363;Q71U36-2		0	0	1.603e-08	63.72	0.000147237	2	1718.88	-2.10354	22.8651	0
	High	AYHEQLSVAEITNAcFEPANQmVK	2	10	2	P68363;Q71U36-2	C15(Carbamidomethyl); M22(Oxidation)	0	0	3.045e-08	59.83	0.000316552	3	2766.29	-0.0445851	29.2025	0
	High	IHFPLATYAPVISAEK	4	13	2	P68363;Q71U36-2		0	0	0.0005798	54.19	0.000781375	2	1756.96	-2.15204	32.41	0
	High	GHYTIGKEIIDLVLDRIR	2	9	2	Q71U36-2;P68363		0	0	1.072e-05	52.84	0.000429257	4	2111.19	-1.07726	40.0931	2
	High	TIQFVDWcPTGFK	2	11	1	Q71U36-2	C8(Carbamidomethyl)	0	0	1.062e-05	51.23	0.00176737	2	1598.76	-3.12158	34.2959	0
	High	TGTYRQLFHPEQLITGKEDAANNYAR	4	14	2	Q71U36-2;P68363		0	0	1.01e-10	50.97	0.0028778	4	2993.48	-1.48153	27.0945	2
	High	DVNAAIATIK	4	9	2	Q71U36-2;P68363		0	0	0.0001084	49.89	0.00251233	2	1015.58	-0.958266	22.2437	0
	High	aVFVDLEPTVIDEVRTGTYR	2	13	2	Q71U36-2;P68363	N-Term(Acetyl)	0	0	1.777e-07	45.53	0.00860967	3	2322.19	-2.12003	37.1939	1
	High	DVNAAIATIKTK	2	9	2	Q71U36-2;P68363		0	0	2.664e-05	43.93	0.00480434	2	1244.72	0.827596	21.1471	1
	High	AVFVDLEPTVIDEVRTGTYR	10	13	2	Q71U36-2;P68363		0	0	1.75e-08	42.72	0.0142542	3	2280.19	-0.577204	35.0059	1
	High	LDHKFDLmYAKR	3	15	2	Q71U36-2;P68363	M8(Oxidation)	0	0	5.124e-05	36.54	0.0582498	4	1552.79	-1.20381	18.5336	2
	High	VGINYQPPTVVPGGDLAK	2	15	2	P68363;Q71U36-2		0	0	0.0001378	28.48	0.274446	2	1824.99	0.206107	28.4641	0
	High	IHFPLATYAPVISAEKAYHEQLSVAEITNAcFEPANQmVK	2	10	2	P68363;Q71U36-2	C31(Carbamidomethyl); M38(Oxidation)	0	0	5.821e-07	26.58	0.531662	5	4504.24	1.08953	37.7905	1
	High	IHFPLATYAPVISAEKAYHEQLSVAEITNAcFEPANQMVK	2	10	2	P68363;Q71U36-2	C31(Carbamidomethyl)	0	0	3.599e-07	17.6	3.94046	5	4488.24	-0.00259216	38.7068	1
Q1JUQ3	FK506 binding protein12 OS=Homo sapiens GN=FKBP12-Exin PE=2 SV=1 - [Q1JUQ3_HUMAN]	74.59	45.95	5	1	1	2	37	3.96291	5.78271
	A3	Sequence	# PSMs	# Proteins	# Protein Groups	Protein Group Accessions	Modifications	ΔCn	q-Value	PEP	IonScore	Exp Value	Charge	MH+ [Da]	ΔM [ppm]	RT [min]	# Missed Cleavages
	High	GVQVETISPGDGRTFPK	2	5	1	Q1JUQ3		0	0	7.65e-08	51.5	0.00228242	3	1787.93	0.212537	23.0714	1
P68363	Tubulin alpha-1B chain OS=Homo sapiens GN=TUBA1B PE=1 SV=1 - [TBA1B_HUMAN]	2530.37	43.46	21	1	18	81	451	50.1196	5.05908
	A3	Sequence	# PSMs	# Proteins	# Protein Groups	Protein Group Accessions	Modifications	ΔCn	q-Value	PEP	IonScore	Exp Value	Charge	MH+ [Da]	ΔM [ppm]	RT [min]	# Missed Cleavages
	High	TIGGGDDSFNTFFSETGAGKHVPR	4	17	2	Q71U36-2;P68363		0	0	4.193e-18	127.18	5.85475e-11	3	2497.17	-1.73966	28.9651	1
	High	TIGGGDDSFNTFFSETGAGK	2	18	2	Q71U36-2;P68363		0	0	1.64e-15	121.24	1.11353e-10	2	2007.89	-2.81018	31.692	0
	High	AVFVDLEPTVIDEVR	12	13	2	Q71U36-2;P68363		0	0	9.463e-10	108	4.42898e-09	2	1701.91	1.39809	35.1603	0
	High	QLFHPEQLITGKEDAANNYAR	8	24	2	P68363;Q71U36-2		0	0	1.927e-14	104.88	1.20494e-08	3	2415.2	-1.67078	26.2581	1
	High	DVNAAIATIKTKR	8	9	2	Q71U36-2;P68363		0	0	2.153e-08	76.76	1.88933e-06	2	1400.82	-0.343012	19.9221	2
	High	VGINYQPPTVVPGGDLAKVQR	2	15	2	P68363;Q71U36-2		0	0	3.59e-10	70.51	1.27467e-05	3	2208.21	-1.89544	27.9557	1
	High	NLDIERPTYTNLNR	4	16	2	P68363;Q71U36-2		0	0	1.603e-08	63.72	0.000147237	2	1718.88	-2.10354	22.8651	0
	High	AYHEQLSVAEITNAcFEPANQmVK	2	10	2	P68363;Q71U36-2	C15(Carbamidomethyl); M22(Oxidation)	0	0	3.045e-08	59.83	0.000316552	3	2766.29	-0.0445851	29.2025	0
	High	SIQFVDWcPTGFK	2	4	1	P68363	C8(Carbamidomethyl)	0	0	2.72e-06	58.41	0.000323539	2	1584.75	1.95044	34.0607	0
	High	IHFPLATYAPVISAEK	4	13	2	P68363;Q71U36-2		0	0	0.0005798	54.19	0.000781375	2	1756.96	-2.15204	32.41	0
	High	GHYTIGKEIIDLVLDRIR	2	9	2	Q71U36-2;P68363		0	0	1.072e-05	52.84	0.000429257	4	2111.19	-1.07726	40.0931	2
	High	TGTYRQLFHPEQLITGKEDAANNYAR	4	14	2	Q71U36-2;P68363		0	0	1.01e-10	50.97	0.0028778	4	2993.48	-1.48153	27.0945	2
	High	DVNAAIATIK	4	9	2	Q71U36-2;P68363		0	0	0.0001084	49.89	0.00251233	2	1015.58	-0.958266	22.2437	0
	High	aVFVDLEPTVIDEVRTGTYR	2	13	2	Q71U36-2;P68363	N-Term(Acetyl)	0	0	1.777e-07	45.53	0.00860967	3	2322.19	-2.12003	37.1939	1
	High	DVNAAIATIKTK	2	9	2	Q71U36-2;P68363		0	0	2.664e-05	43.93	0.00480434	2	1244.72	0.827596	21.1471	1
	High	AVFVDLEPTVIDEVRTGTYR	10	13	2	Q71U36-2;P68363		0	0	1.75e-08	42.72	0.0142542	3	2280.19	-0.577204	35.0059	1
	High	LDHKFDLmYAKR	3	15	2	Q71U36-2;P68363	M8(Oxidation)	0	0	5.124e-05	36.54	0.0582498	4	1552.79	-1.20381	18.5336	2
	High	VGINYQPPTVVPGGDLAK	2	15	2	P68363;Q71U36-2		0	0	0.0001378	28.48	0.274446	2	1824.99	0.206107	28.4641	0
	High	IHFPLATYAPVISAEKAYHEQLSVAEITNAcFEPANQmVK	2	10	2	P68363;Q71U36-2	C31(Carbamidomethyl); M38(Oxidation)	0	0	5.821e-07	26.58	0.531662	5	4504.24	1.08953	37.7905	1
	High	IHFPLATYAPVISAEKAYHEQLSVAEITNAcFEPANQMVK	2	10	2	P68363;Q71U36-2	C31(Carbamidomethyl)	0	0	3.599e-07	17.6	3.94046	5	4488.24	-0.00259216	38.7068	1
M0R3H9	BRISC and BRCA1-A complex member 1 OS=Homo sapiens GN=BABAM1 PE=1 SV=1 - [M0R3H9_HUMAN]	23.64	43.33	10	1	1	1	60	6.61312	4.80518
	A3	Sequence	# PSMs	# Proteins	# Protein Groups	Protein Group Accessions	Modifications	ΔCn	q-Value	PEP	IonScore	Exp Value	Charge	MH+ [Da]	ΔM [ppm]	RT [min]	# Missed Cleavages
	High	mEVAEPSSPTEEEEEEEEHSAEPRPR	1	10	1	M0R3H9	N-Term(Acetyl); M1(Oxidation)	0	0	0.0006309	23.64	0.320276	3	3068.3	1.46175	19.8623	0
P68371	Tubulin beta-4B chain OS=Homo sapiens GN=TUBB4B PE=1 SV=1 - [TBB4B_HUMAN]	1221.24	43.15	25	4	17	57	445	49.799	4.89404
	A3	Sequence	# PSMs	# Proteins	# Protein Groups	Protein Group Accessions	Modifications	ΔCn	q-Value	PEP	IonScore	Exp Value	Charge	MH+ [Da]	ΔM [ppm]	RT [min]	# Missed Cleavages
	High	INVYYNEATGGKYVPR	2	1	1	P68371		0	0	2.348e-09	74.45	1.21082e-05	3	1843.93	-3.78504	22.5381	1
	High	KLAVNMVPFPR	4	17	3	P07437;P68371;Q9BUF5		0	0	1.077e-07	74.31	6.44058e-06	2	1271.73	0.340188	27.6483	1
	High	AVLVDLEPGTMDSVR	4	10	1	P68371		0	0	1.071e-07	71.05	2.57675e-05	2	1601.82	0.031757	29.7519	0
	High	SGPFGQIFRPDNFVFGQSGAGNNWAK	2	11	2	P68371;P07437		0	0	1.949e-15	66.63	7.62401e-05	3	2798.33	-4.24294	37.3652	0
	High	GHYTEGAELVDSVLDVVR	2	10	2	P07437;P68371		0	0	2.432e-09	60.26	0.00032726	3	1958.98	0.355694	37.7132	0
	High	KLAVNmVPFPR	5	17	3	P07437;P68371;Q9BUF5	M6(Oxidation)	0	0	4.298e-07	59.7	0.000202517	2	1287.73	0.777359	23.905	1
	High	LAVNmVPFPR	4	17	3	P07437;P68371;Q9BUF5	M5(Oxidation)	0	0	7.511e-05	59.4	0.000375504	2	1159.63	0.020489	26.3521	0
	High	TAVcDIPPR	4	11	2	P07437;P68371	C4(Carbamidomethyl)	0	0	6.694e-05	58.92	0.000222548	2	1028.52	-0.65234	16.6553	0
	High	GHYTEGAELVDSVLDVVRK	4	10	2	P07437;P68371		0	0	9.915e-10	57.42	0.00061015	3	2087.07	-2.76571	35.3929	1
	High	LAVNMVPFPR	2	17	3	P07437;P68371;Q9BUF5		0	0	6.931e-07	56.79	0.000628757	2	1143.63	-0.582974	30.3752	0
	High	ISEQFTAmFR	2	10	2	P68371;P07437	M8(Oxidation)	0	0	4.887e-05	55.98	0.000562358	2	1245.59	-0.479558	24.1922	0
	High	YLTVAAVFR	2	5	2	P68371;P07437		0	0	0.0001482	48.93	0.00112713	2	1039.59	-1.74001	30.6658	0
	High	MREIVHLQAGQcGNQIGAK	1	21	2	P68371;P07437	C12(Carbamidomethyl)	0	0	4.435e-09	48.84	0.00432538	3	2110.07	1.73697	20.2061	1
	High	mREIVHLQAGQcGNQIGAK	2	21	2	P07437;P68371	M1(Oxidation); C12(Carbamidomethyl)	0	0	9.136e-08	45.38	0.010006	4	2126.06	0.233733	18.6749	1
	High	FPGQLNADLR	1	19	3	P07437;P68371;Q9BUF5		0	0	6.457e-07	43.35	0.0160955	2	1130.6	0.146191	24.0941	0
	High	ALTVPELTQQmFDAK	2	5	1	P68371	M11(Oxidation)	0	0	9.742e-08	43.22	0.0157365	2	1707.87	2.1829	29.133	0
	High	NSSYFVEWIPNNVK	2	12	3	P68371;P07437;Q9BUF5		0	0	0.0001396	38.94	0.0387591	2	1696.83	-2.2702	33.3913	0
	High	TAVcDIPPRGLK	8	11	2	P07437;P68371	C4(Carbamidomethyl)	0	0	0.0004418	37.51	0.0297532	2	1326.72	1.55732	19.4324	1
	High	mSmKEVDEQmLNVQNK	2	6	2	P07437;P68371	M1(Oxidation); M3(Oxidation); M10(Oxidation)	0	0	2.446e-05	35.52	0.0450693	3	1971.88	-1.83741	16.3236	1
	High	AVLVDLEPGTmDSVR	1	10	1	P68371	M11(Oxidation)	0	0	0.005798	24.15	1.27454	2	1617.82	0.231872	26.9626	0
	High	INVYYNEATGGK	1	1	1	P68371		0	0	0.005821	21.48	1.45159	2	1328.65	-0.751874	19.5253	0
P08238	Heat shock protein HSP 90-beta OS=Homo sapiens GN=HSP90AB1 PE=1 SV=4 - [HS90B_HUMAN]	3040.31	42.96	10	19	33	112	724	83.2121	5.03369
	A3	Sequence	# PSMs	# Proteins	# Protein Groups	Protein Group Accessions	Modifications	ΔCn	q-Value	PEP	IonScore	Exp Value	Charge	MH+ [Da]	ΔM [ppm]	RT [min]	# Missed Cleavages
	High	TLTLVDTGIGMTKADLINNLGTIAK	5	3	2	P07900;P08238		0	0	2.432e-15	114.27	2.45978e-10	2	2573.44	5.47185	38.963	1
	High	HLEINPDHPIVETLR	5	1	1	P08238		0	0	1.602e-10	87.63	4.0842e-07	2	1782.95	-0.151889	25.1028	0
	High	YIDQEELNKTKPIWTR	4	5	2	P07900;P08238		0	0	1.132e-10	83.46	1.1843e-06	3	2034.07	2.15239	23.9288	1
	High	VILHLKEDQTEYLEER	11	6	2	P07900;P08238		0	0	4.139e-12	82.67	1.68823e-06	3	2015.05	0.755479	23.8041	1
	High	GVVDSEDLPLNISR	3	7	2	P07900;P08238		0	0	1.177e-07	81.23	2.07135e-06	2	1513.78	-1.48399	28.3726	0
	High	GFEVVYMTEPIDEYcVQQLKEFDGK	1	1	1	P08238	C15(Carbamidomethyl)	0	0	6.021e-11	72.43	1.57528e-05	3	3024.4	-0.0189847	37.2388	1
	High	GFEVVYmTEPIDEYcVQQLKEFDGK	1	1	1	P08238	M7(Oxidation); C15(Carbamidomethyl)	0	0	5.82e-08	69.79	2.48532e-05	3	3040.39	-3.06398	34.0923	1
	High	NPDDITQEEYGEFYK	2	1	1	P08238		0	0	6.884e-09	69.5	1.02945e-05	2	1847.79	-2.78905	25.1441	0
	High	TLTLVDTGIGMTKADLINNLGTIAKSGTK	2	3	2	P08238;P07900		0	0	1.165e-09	69.45	7.02572e-06	4	2946.63	3.94693	37.9261	2
	High	TLTLVDTGIGmTK	3	5	2	P08238;P07900	M11(Oxidation)	0	0	1.429e-05	69.24	2.70948e-05	2	1365.73	-3.07454	25.7535	0
	High	GTKVILHLKEDQTEYLEER	6	5	2	P07900;P08238		0	0	1.611e-09	68.78	3.2698e-05	3	2301.21	2.51968	22.6812	2
	High	YHTSQSGDEmTSLSEYVSR	2	1	1	P08238	M10(Oxidation)	0	0	9.181e-07	67.7	1.47238e-05	3	2192.94	-1.51604	20.8711	0
	High	ADLINNLGTIAK	4	5	2	P07900;P08238		0	0	6.708e-08	66.66	4.20221e-05	2	1242.71	0.849056	28.0583	0
	High	TLTLVDTGIGmTKADLINNLGTIAK	7	3	2	P08238;P07900	M11(Oxidation)	0	0	1.894e-10	63.99	4.3773e-05	3	2589.42	-0.00464601	36.8865	1
	High	ELISNASDALDKIR	1	4	2	P08238;P14625		0	0	3.906e-09	62.68	0.000143456	3	1544.83	-0.886224	26.8328	1
	High	KHLEINPDHPIVETLR	4	1	1	P08238		0	0	2.752e-08	60.98	0.000118263	3	1911.05	2.15116	22.5229	1
	High	YHTSQSGDEMTSLSEYVSR	1	1	1	P08238		0	0	3.543e-10	59.95	0.000135299	3	2176.95	2.8098	25.1556	0
	High	ELKIDIIPNPQER	5	2	1	P08238		0	0	3.827e-05	54.3	0.000526651	2	1564.87	-0.0645459	28.0615	1
	High	IDIIPNPQER	4	2	1	P08238		0	0	0.0003534	53.48	0.000709691	2	1194.65	-0.219951	24.1428	0
	High	YIDQEELNK	4	5	2	P07900;P08238		0	0	0.0002005	51.99	0.00139478	2	1151.56	-0.443447	16.5382	0
	High	NLKLGIHEDSTNR	4	1	1	P08238		0	0	5.689e-07	49.69	0.00276821	3	1496.78	0.107999	17.4207	1
	High	TLTLVDTGIGmTKADLINNLGTIAKSGTK	2	3	2	P07900;P08238	M11(Oxidation)	0	0	6.363e-08	44.79	0.00337869	4	2962.61	0.61519	36.0098	2
	High	GVVDSEDLPLNISREMLQQSK	2	3	2	P07900;P08238		0	0	7.117e-07	43	0.0174213	3	2358.2	0.278061	34.2099	1
	High	IKEKYIDQEELNK	2	4	2	P07900;P08238		0	0	5.419e-07	41.86	0.016522	3	1649.88	2.44436	17.3481	2
	High	YESLTDPSKLDSGK	2	6	2	P07900;P08238		0	0	4.315e-05	41.53	0.0188916	3	1539.76	2.65974	19.5607	1
	High	ALLFIPR	1	1	1	P08238		0	0	0.00936	39.66	0.00860821	2	829.529	-0.606413	29.7596	0
	High	FYEAFSKNLK	2	1	1	P08238		0	0	0.0008733	35.68	0.0899742	3	1246.65	1.64843	21.713	1
	High	YIDQEELNKTKPIWTRNPDDITQEEYGEFYK	3	1	1	P08238		0	0	1.823e-06	34.17	0.126983	4	3862.85	0.0885822	29.7344	2
	High	FYEAFSK	2	1	1	P08238		0	0	0.003147	33.17	0.0875458	2	891.422	-3.00265	19.902	0
	High	GVVDSEDLPLNISREmLQQSK	3	3	2	P07900;P08238	M16(Oxidation)	0	0	2.896e-05	32.03	0.221101	3	2374.19	-1.00116	28.4939	1
	High	mIKLGLGIDEDEVAAEEPNAAVPDEIPPLEGDEDASRmEEVD	2	1	1	P08238	M1(Oxidation); M38(Oxidation)	0	0	4.609e-05	31.37	0.148445	4	4540.07	-0.270871	35.4832	2
	High	EFDGKSLVSVTK	1	3	1	P08238		0	0	0.005651	30.55	0.183919	3	1309.7	-2.54598	21.6542	1
	High	NLKLGIHEDSTNRR	2	1	1	P08238		0	0	0.0006005	27.73	0.404351	4	1652.88	-0.473468	16.3849	2
	High	VILHLKEDQTEYLEERR	1	5	2	P07900;P08238		0	0	0.0007142	26.49	0.596536	4	2171.15	0.0273076	22.2865	2
	High	MIKLGLGIDEDEVAAEEPNAAVPDEIPPLEGDEDASRmEEVD	1	1	1	P08238	M38(Oxidation)	0	0	0.0005379	21.81	1.53752	4	4524.09	1.84206	36.5311	2
	High	SIYYITGESKEQVANSAFVER	1	1	1	P08238		0	0	0.007065	13.47	16.7925	3	2391.19	4.49746	26.5779	1
	High	RLSELLR	2	1	1	P08238		0	0.001	0.02805	27.79	0.205348	2	886.547	-0.205073	19.0541	1
	High	SLVSVTK	2	3	1	P08238		0	0.002	0.05068	32.38	0.00320843	2	733.445	-0.470849	16.5957	0
	High	TLTLVDTGIGMTK	1	5	2	P08238;P07900		0	0.006	0.1526	30.59	0.105368	2	1349.76	17.5402	28.206	0
	High	LGIHEDSTNR	1	1	1	P08238		0	0.008	0.212	25.48	0.468312	2	1141.56	1.16303	8.51657	0
P17096	High mobility group protein HMG-I/HMG-Y OS=Homo sapiens GN=HMGA1 PE=1 SV=3 - [HMGA1_HUMAN]	134.66	41.12	3	2	2	4	107	11.6691	10.3159
	A3	Sequence	# PSMs	# Proteins	# Protein Groups	Protein Group Accessions	Modifications	ΔCn	q-Value	PEP	IonScore	Exp Value	Charge	MH+ [Da]	ΔM [ppm]	RT [min]	# Missed Cleavages
	High	KQPPVSPGTALVGSQKEPSEVPTPK	2	2	1	P17096		0	0	1.619e-12	65.01	4.59211e-05	4	2558.38	-0.708764	22.2088	2
	High	KLEKEEEEGISQESSEEEQ	2	2	1	P17096		0	0	4.657e-06	49.76	0.00185366	3	2236.99	-0.513306	15.7005	2
F2Z3M5	Hematological and neurological-expressed 1 protein OS=Homo sapiens GN=HN1 PE=1 SV=1 - [F2Z3M5_HUMAN]	32.23	40.91	4	1	1	1	44	4.4941	5.0083
	A3	Sequence	# PSMs	# Proteins	# Protein Groups	Protein Group Accessions	Modifications	ΔCn	q-Value	PEP	IonScore	Exp Value	Charge	MH+ [Da]	ΔM [ppm]	RT [min]	# Missed Cleavages
	High	tTTTTFKGVDPNSRNSSR	1	4	1	F2Z3M5	N-Term(Acetyl)	0	0	4.455e-05	32.23	0.202323	3	2010.98	-0.917685	18.5219	2
Q9Y490	Talin-1 OS=Homo sapiens GN=TLN1 PE=1 SV=3 - [TLN1_HUMAN]	7175.56	40.18	4	78	78	199	2541	269.599	6.07471
	A3	Sequence	# PSMs	# Proteins	# Protein Groups	Protein Group Accessions	Modifications	ΔCn	q-Value	PEP	IonScore	Exp Value	Charge	MH+ [Da]	ΔM [ppm]	RT [min]	# Missed Cleavages
	High	GVGAAATAVTQALNELLQHVK	2	1	1	Q9Y490		0	0	1.311e-13	125.44	3.59056e-11	3	2091.15	-2.00696	46.1916	0
	High	QFVQSAKEVANSTANLVK	4	1	1	Q9Y490		0	0	5.074e-15	121.9	1.44562e-10	2	1934.03	-2.5371	26.5115	1
	High	VGAIPANALDDGQWSQGLISAAR	4	1	1	Q9Y490		0	0	2.009e-13	119.05	3.73852e-10	2	2310.19	0.666195	34.6393	0
	High	AVSSAIAQLLGEVAQGNENYAGIAAR	2	1	1	Q9Y490		0	0	4.972e-17	116.97	6.1197e-10	3	2573.32	-4.45439	42.0686	0
	High	VLVEDTKVLVQNAAGSQEKLAQAAQSSVATITR	2	1	1	Q9Y490		0	0	2.931e-17	111.35	5.79664e-10	4	3425.86	0.714029	36.2573	2
	High	QAAASATQTIAAAQHAASTPK	3	1	1	Q9Y490		0	0	5.473e-12	109.41	3.49668e-09	2	1995.02	-2.04078	21.0847	0
	High	LNEAAAGLNQAATELVQASR	4	1	1	Q9Y490		0	0	2.419e-16	99.84	3.17224e-08	2	2027.05	-2.48284	31.9807	0
	High	AAmEPIVISAKTMLESAGGLIQTAR	2	1	1	Q9Y490	M3(Oxidation)	0	0	9.288e-15	92.23	1.30932e-07	3	2574.36	-0.661518	40.1927	1
	High	AAMEPIVISAKTMLESAGGLIQTAR	2	1	1	Q9Y490		0	0	6.281e-11	90.6	1.36219e-07	3	2558.38	3.02472	43.4452	1
	High	LVQRLEHAAKQAAASATQTIAAAQHAASTPK	2	1	1	Q9Y490		0	0	1.093e-11	89.85	1.25407e-07	4	3140.69	-1.37876	30.3434	2
	High	ALSTDPAAPNLKSQLAAAAR	4	1	1	Q9Y490		0	0	1.722e-12	88.72	2.12963e-07	2	1966.07	-0.506081	24.4841	1
	High	LAQAAQSSVATITR	2	1	1	Q9Y490		0	0	1.674e-09	88.56	3.02106e-07	2	1416.78	0.936383	19.3985	0
	High	TMLESAGGLIQTAR	4	1	1	Q9Y490		0	0	4.131e-08	87.33	5.3638e-07	2	1447.76	-0.202812	27.2078	0
	High	SKDHFGLEGDEESTmLEDSVSPK	3	1	1	Q9Y490	M15(Oxidation)	0	0	3.875e-11	86.53	3.4339e-07	3	2553.13	-0.737315	23.836	1
	High	EADESLNFEEQILEAAKSIAAATSALVK	4	1	1	Q9Y490		0	0	1.55e-13	85.02	9.1269e-07	4	2948.51	0.387361	48.9619	1
	High	AKPKEADESLNFEEQILEAAKSIAAATSALVK	5	1	1	Q9Y490		0	0	2.35e-14	84.49	5.38781e-07	4	3372.79	0.164457	47.16	2
	High	LASEAKPAAVAAENEEIGSHIKHR	4	1	1	Q9Y490		0	0	1.078e-12	83.34	1.20612e-06	4	2528.32	1.24529	18.9618	1
	High	mVAAATNNLcEAANAAVQGHASQEKLISSAK	2	1	1	Q9Y490	M1(Oxidation); C10(Carbamidomethyl)	0	0	3.367e-10	83.07	1.72216e-06	4	3171.55	-1.81325	26.4012	1
	High	AGALQcSPSDAYTKKELIEcAR	3	1	1	Q9Y490	C6(Carbamidomethyl); C20(Carbamidomethyl)	0	0	5.158e-13	82.63	1.94017e-06	4	2468.19	-1.33155	21.155	2
	High	SGASGPENFQVGSmPPAQQQITSGQmHR	3	1	1	Q9Y490	M14(Oxidation); M26(Oxidation)	0	0	3.683e-14	82.05	1.40871e-06	4	2959.34	-0.442062	21.1016	0
	High	VQELGHGcAALVTK	4	1	1	Q9Y490	C8(Carbamidomethyl)	0	0	2.106e-10	80.74	2.21839e-06	2	1482.77	-1.91526	18.5015	0
	High	AATAPLLEAVDNLSAFASNPEFSSIPAQISPEGR	4	1	1	Q9Y490		0	0	5.144e-08	76.77	6.47017e-06	4	3470.74	-1.67152	46.4808	0
	High	VLGEAmTGISQNAK	2	1	1	Q9Y490	M6(Oxidation)	0	0	5.567e-10	76.72	6.26418e-06	2	1434.73	2.446	17.6353	0
	High	ASVPTIQDQASAmQLSQcAK	4	1	1	Q9Y490	M13(Oxidation); C18(Carbamidomethyl)	0	0	6.752e-07	76.1	7.81334e-06	2	2150.02	-1.68198	22.1121	0
	High	ILAQATSDLVNAIKADAEGESDLENSR	3	1	1	Q9Y490		0	0	1.956e-16	75.96	8.79183e-06	3	2830.41	1.99063	36.7255	1
	High	LAQVAKAVTQALNR	4	1	1	Q9Y490		0	0	9.79e-12	75.12	1.83335e-06	3	1482.87	-0.332704	24.9783	1
	High	SGASGPENFQVGSmPPAQQQITSGQMHR	5	1	1	Q9Y490	M14(Oxidation)	0	0	6.059e-13	74.62	8.6493e-06	3	2943.35	-0.321959	22.4311	0
	High	AAmEPIVISAKTmLESAGGLIQTAR	1	1	1	Q9Y490	M3(Oxidation); M13(Oxidation)	0	0	8.169e-15	72.8	1.21178e-05	3	2590.36	1.14068	32.1594	1
	High	ASVPTIQDQASAMQLSQcAK	3	1	1	Q9Y490	C18(Carbamidomethyl)	0	0	1.887e-05	72.49	1.91383e-05	2	2134.02	-3.84861	25.5779	0
	High	AVAEQIPLLVQGVR	3	1	1	Q9Y490		0	0	2.674e-09	72.39	1.89756e-06	2	1492.88	-1.45853	32.0849	0
	High	RQFVQSAKEVANSTANLVK	2	1	1	Q9Y490		0	0	1.518e-14	71.83	1.08756e-05	3	2090.14	1.21584	24.447	2
	High	GLAGAVSELLRSAQPASAEPR	2	1	1	Q9Y490		0	0	1.403e-13	71.57	1.31976e-05	3	2080.12	2.2285	34.3575	1
	High	VLGEAMTGISQNAK	2	1	1	Q9Y490		0	0	4.251e-08	70.12	3.10015e-05	2	1418.73	0.18002	21.5133	0
	High	TVKAVEDEATKGTR	2	1	1	Q9Y490		0	0	3.212e-09	69.56	3.18431e-05	3	1504.79	-2.03255	14.991	2
	High	GVAALTSDPAVQAIVLDTASDVLDKASSLIEEAKK	2	1	1	Q9Y490		0	0	3.369e-12	69.19	1.2454e-05	4	3525.89	0.595241	47.9845	2
	High	TAAQKAQEAcGPLEMDSALSVVQNLEKDLQEVK	1	1	1	Q9Y490	C10(Carbamidomethyl)	0	0	5.2e-13	68.91	4.17333e-05	4	3600.79	-0.503065	45.0997	2
	High	MVAAATNNLcEAANAAVQGHASQEKLISSAK	2	1	1	Q9Y490	C10(Carbamidomethyl)	0	0	1.258e-13	68.02	5.4538e-05	4	3155.57	3.37453	27.5758	1
	High	EGISQEALHTQmLTAVQEISHLIEPLANAAR	2	1	1	Q9Y490	M12(Oxidation)	0	0	2.268e-12	66.34	5.90788e-05	4	3386.74	-0.429227	43.5339	0
	High	ASAGPQPLLVQScK	2	1	1	Q9Y490	C13(Carbamidomethyl)	0	0	1.052e-06	65.62	6.4194e-05	2	1455.76	-1.59083	20.8087	0
	High	NLGTALAELR	2	1	1	Q9Y490		0	0	5.129e-07	65.41	6.10872e-05	2	1057.6	2.70572	27.7996	0
	High	LASEAKPAAVAAENEEIGSHIK	4	1	1	Q9Y490		0	0	1.735e-09	62.86	0.000159294	3	2235.16	-1.15407	20.791	0
	High	GLAGAVSELLR	2	1	1	Q9Y490		0	0	4.428e-09	62.78	9.31088e-05	2	1085.63	-0.905103	32.6683	0
	High	EVANSTANLVK	2	4	1	Q9Y490		0	0	0.0001601	62.62	0.000157814	2	1145.62	0.324172	17.2187	0
	High	DGKLKPLPGETmEKcTQDLGNSTK	3	1	1	Q9Y490	M12(Oxidation); C15(Carbamidomethyl)	0	0	4.881e-11	62.58	0.000195629	4	2663.3	-0.631861	17.8408	2
	High	LLSDSLPPSTGTFQEAQSR	4	1	1	Q9Y490		0	0	3.859e-07	62.29	0.000212738	2	2034.02	2.84639	25.9978	0
	High	TmLESAGGLIQTAR	1	1	1	Q9Y490	M2(Oxidation)	0	0	1.154e-06	61.1	0.000227751	2	1463.75	-0.145862	23.3301	0
	High	LNEAAAGLNQAATELVQASRGTPQDLAR	4	1	1	Q9Y490		0	0	1.375e-14	59.49	0.000310616	3	2865.47	-2.27627	34.2162	1
	High	GSQAQPDSPSAQLALIAASQSFLQPGGK	1	1	1	Q9Y490		0	0	1.819e-11	58.02	0.000473914	3	2754.41	3.0894	38.6531	0
	High	AASAAQRELVAQGK	1	1	1	Q9Y490		0	0	6.607e-08	57.87	0.000419939	2	1399.77	1.67487	14.8747	1
	High	ILAQATSDLVNAIKADAEGESDLENSRK	2	1	1	Q9Y490		0	0	8.533e-10	57.87	0.000536294	4	2958.5	-1.40073	34.8764	2
	High	NGNLPEFGDAISTASK	2	1	1	Q9Y490		0	0	8.798e-09	56.74	0.000666225	2	1620.79	0.272419	26.3157	0
	High	TLSHPQQmALLDQTK	2	1	1	Q9Y490	M8(Oxidation)	0	0	7.855e-10	55.33	0.000853623	3	1726.88	-0.924559	18.5266	0
	High	AAmEPIVISAK	2	1	1	Q9Y490	M3(Oxidation)	0	0	1.722e-05	53.26	0.00133145	2	1145.62	0.671142	20.2438	0
	High	EADESLNFEEQILEAAKSIAAATSALVKAASAAQR	2	1	1	Q9Y490		0	0	1.595e-09	53.11	0.00107357	4	3603.86	1.41961	49.5435	2
	High	AVAAGNScRQEDVIATANLSR	1	4	1	Q9Y490	C8(Carbamidomethyl)	0	0	9.768e-11	50.58	0.00328994	3	2203.09	-1.15458	20.9707	1
	High	STVLQQQYNR	2	1	1	Q9Y490		0	0	5.668e-06	49.18	0.00334142	2	1236.63	0.949062	16.5769	0
	High	SIAAATSALVKAASAAQRELVAQGK	2	1	1	Q9Y490		0	0	1.036e-10	47.16	0.00125386	4	2412.36	1.13193	37.2703	2
	High	AVAEQIPLLVQGVRGSQAQPDSPSAQLALIAASQSFLQPGGK	1	1	1	Q9Y490		0	0	7.482e-09	45.65	0.00183238	4	4228.27	0.434297	42.5834	1
	High	ASVPTIQDQASAmQLSQcAKNLGTALAELR	1	1	1	Q9Y490	M13(Oxidation); C18(Carbamidomethyl)	0	0	1.526e-07	45.36	0.00939434	3	3188.61	1.5303	38.8427	1
	High	ASVPTIQDQASAMQLSQcAKNLGTALAELR	1	1	1	Q9Y490	C18(Carbamidomethyl)	0	0	2.868e-06	44.86	0.0100164	3	3172.61	1.02397	40.3533	1
	High	AGFLDLKDFLPKEYVK	2	1	1	Q9Y490		0	0	1.714e-06	43.99	0.00703481	4	1883.03	-0.717618	37.113	2
	High	SKDHFGLEGDEESTmLEDSVSPKK	1	1	1	Q9Y490	M15(Oxidation)	0	0	8.349e-06	41.91	0.0162331	4	2681.23	1.88824	22.7102	2
	High	DVDNALRAVGDASKR	2	1	1	Q9Y490		0	0	1.226e-05	41.46	0.022253	3	1586.83	1.12667	20.7874	2
	High	ALDGAFTEENRAQcR	4	1	1	Q9Y490	C14(Carbamidomethyl)	0	0	4.844e-05	40.68	0.0187388	3	1737.8	-1.05244	18.4986	1
	High	TIKALDGAFTEENRAQcR	3	1	1	Q9Y490	C17(Carbamidomethyl)	0	0	1.123e-08	40.45	0.0329119	3	2080.02	-0.104038	21.24	2
	High	cVScLPGQR	2	1	1	Q9Y490	C1(Carbamidomethyl); C4(Carbamidomethyl)	0	0	0.0006534	40.01	0.0175246	2	1076.5	0.223905	15.9799	0
	High	VGKVEHGSVALPAIMR	2	1	1	Q9Y490		0	0	4.229e-08	38.64	0.013691	3	1663.94	3.33033	23.7734	1
	High	ILADATAKmVEAAKGAAAHPDSEEQQQR	1	1	1	Q9Y490	M9(Oxidation)	0	0	8.989e-05	37.67	0.0621334	4	2952.44	-1.73498	19.6667	2
	High	AAMEPIVISAK	1	1	1	Q9Y490		0	0	0.002804	36.49	0.0646014	2	1129.63	-0.254777	23.673	0
	High	QFVQSAKEVANSTANLVKTIK	1	1	1	Q9Y490		0	0	0.003706	36.42	0.0258021	4	2276.26	-1.32499	30.5166	2
	High	AcKEAAYHPEVAPDVRLR	2	1	1	Q9Y490	C2(Carbamidomethyl)	0	0	3.573e-05	33.88	0.140479	4	2082.05	-0.557904	19.7024	2
	High	cVScLPGQRDVDNALR	3	1	1	Q9Y490	C1(Carbamidomethyl); C4(Carbamidomethyl)	0	0	3.225e-05	32.12	0.174308	2	1859.88	-3.21059	22.3208	1
	High	FLPSELRDEH	2	1	1	Q9Y490		0	0	0.0002029	31.86	0.132574	3	1242.61	-0.678408	20.026	1
	High	EADESLNFEEQILEAAK	1	1	1	Q9Y490		0	0	0.003202	31.74	0.213559	2	1935.92	0.362418	34.7333	0
	High	VmVTNVTSLLK	2	4	1	Q9Y490	M2(Oxidation)	0	0	0.008913	29.98	0.127184	2	1220.69	-0.40342	28.8207	0
	High	EAAYHPEVAPDVR	1	1	1	Q9Y490		0	0	0.0002096	29.15	0.303317	3	1453.7	-3.47478	18.313	0
	High	AcKEAAYHPEVAPDVR	2	1	1	Q9Y490	C2(Carbamidomethyl)	0	0	0.000264	27.87	0.48175	4	1812.87	-1.57829	17.2916	1
	High	LASEAKPAAVAAENEEIGSHIKHRVQELGHGcAALVTK	3	1	1	Q9Y490	C32(Carbamidomethyl)	0	0	3.607e-07	25.74	0.397495	5	3992.09	2.34485	26.729	2
	High	LLAALLEDEGGSGRPLLQAAK	1	1	1	Q9Y490		0	0	3.048e-08	24.78	0.330165	3	2122.19	-0.560871	32.3698	0
	High	HRVQELGHGcAALVTK	2	1	1	Q9Y490	C10(Carbamidomethyl)	0	0	0.003169	24.68	1.01169	4	1775.93	-0.237169	16.6809	1
	High	DVAGGLRSLAQAAR	2	1	1	Q9Y490		0	0	0.001851	20.21	1.96133	3	1384.77	0.688477	26.1252	1
	High	AVTQALNRcVScLPGQR	1	1	1	Q9Y490	C9(Carbamidomethyl); C12(Carbamidomethyl)	0	0	0.006957	20.19	3.14965	3	1929.97	-1.99536	21.8937	1
	High	DGKLKPLPGETmEK	1	1	1	Q9Y490	M12(Oxidation)	0	0	0.008351	12.08	20.5685	3	1558.81	-0.983332	15.9048	1
	High	EAAYHPEVAPDVRLR	1	1	1	Q9Y490		0	0.001	0.04356	22.28	1.67826	4	1722.89	-0.235007	20.9873	1
	High	DVDNALRAVGDASK	1	1	1	Q9Y490		0	0.001	0.01557	17.89	4.95223	2	1430.72	-0.287435	21.443	1
	High	KLEQLKPR	1	4	1	Q9Y490		0	0.002	0.05298	35.88	0.0102645	2	1011.63	1.24398	8.55442	1
	High	AIADmLR	1	1	1	Q9Y490	M5(Oxidation)	0	0.002	0.0492	25.63	0.277356	2	805.425	1.19549	17.1885	0
P16403	Histone H1.2 OS=Homo sapiens GN=HIST1H1C PE=1 SV=2 - [H12_HUMAN]	851.328	39.91	5	2	11	34	213	21.3517	10.9312
	A3	Sequence	# PSMs	# Proteins	# Protein Groups	Protein Group Accessions	Modifications	ΔCn	q-Value	PEP	IonScore	Exp Value	Charge	MH+ [Da]	ΔM [ppm]	RT [min]	# Missed Cleavages
	High	ASGPPVSELITKAVAASKER	7	3	2	P10412;P16403		0	0	2.238e-13	80.57	1.14273e-06	4	2011.12	-1.23109	30.2363	2
	High	SLVSKGTLVQTK	7	5	2	P10412;P16403		0	0	7.775e-06	72.87	2.45298e-06	3	1260.75	0.460004	17.9665	1
	High	sETAPAAPAAAPPAEK	2	1	1	P16403	N-Term(Acetyl)	0	0	4.853e-07	60.38	0.00029516	2	1520.76	0.720169	18.2226	0
	High	SGVSLAALK	2	3	2	P10412;P16403		0	0	0.001445	56.03	0.000318684	2	845.509	0.000635157	22.4336	0
	High	KASGPPVSELITK	7	3	2	P10412;P16403		0	0	2.413e-07	53.22	0.000677723	3	1326.76	0.674368	21.2374	1
	High	ALAAAGYDVEKNNSR	1	5	2	P10412;P16403		0	0	4.219e-07	49.67	0.0032951	3	1578.78	-2.19585	17.073	1
	High	SGVSLAALKK	3	3	2	P10412;P16403		0	0	1.964e-05	49.35	0.000511618	2	973.604	0.314723	19.2301	1
	High	IKLGLKSLVSK	2	5	2	P10412;P16403		0	0	1.363e-07	45.83	2.87338e-05	3	1185.79	0.944713	23.1273	2
	High	ASGPPVSELITK	1	3	2	P10412;P16403		0	0	3.057e-05	44.27	0.00680881	2	1198.67	0.451551	23.7365	0
	High	LGLKSLVSKGTLVQTK	1	5	2	P10412;P16403		0	0	2.615e-05	39.51	0.000901147	3	1672.03	-1.809	24.8122	2
	High	sETAPAAPAAAPPAEKAPVKK	1	1	1	P16403	N-Term(Acetyl)	0	0	4.227e-06	25	0.687795	3	2044.1	-1.46323	17.6687	2
P07437	Tubulin beta chain OS=Homo sapiens GN=TUBB PE=1 SV=2 - [TBB5_HUMAN]	1332.2	39.64	23	3	16	66	444	49.639	4.89404
	A3	Sequence	# PSMs	# Proteins	# Protein Groups	Protein Group Accessions	Modifications	ΔCn	q-Value	PEP	IonScore	Exp Value	Charge	MH+ [Da]	ΔM [ppm]	RT [min]	# Missed Cleavages
	High	KLAVNMVPFPR	4	17	3	P07437;P68371;Q9BUF5		0	0	1.077e-07	74.31	6.44058e-06	2	1271.73	0.340188	27.6483	1
	High	ALTVPELTQQVFDAK	3	3	1	P07437		0	0	6.745e-07	68.29	3.6633e-05	3	1659.89	-0.73148	35.0652	0
	High	AILVDLEPGTMDSVR	4	10	1	P07437		0	0	5.776e-08	67.34	6.51475e-05	2	1615.83	-1.87265	31.2388	0
	High	SGPFGQIFRPDNFVFGQSGAGNNWAK	2	11	2	P68371;P07437		0	0	1.949e-15	66.63	7.62401e-05	3	2798.33	-4.24294	37.3652	0
	High	GHYTEGAELVDSVLDVVR	2	10	2	P07437;P68371		0	0	2.432e-09	60.26	0.00032726	3	1958.98	0.355694	37.7132	0
	High	KLAVNmVPFPR	5	17	3	P07437;P68371;Q9BUF5	M6(Oxidation)	0	0	4.298e-07	59.7	0.000202517	2	1287.73	0.777359	23.905	1
	High	LAVNmVPFPR	4	17	3	P07437;P68371;Q9BUF5	M5(Oxidation)	0	0	7.511e-05	59.4	0.000375504	2	1159.63	0.020489	26.3521	0
	High	TAVcDIPPR	4	11	2	P07437;P68371	C4(Carbamidomethyl)	0	0	6.694e-05	58.92	0.000222548	2	1028.52	-0.65234	16.6553	0
	High	GHYTEGAELVDSVLDVVRK	4	10	2	P07437;P68371		0	0	9.915e-10	57.42	0.00061015	3	2087.07	-2.76571	35.3929	1
	High	LAVNMVPFPR	2	17	3	P07437;P68371;Q9BUF5		0	0	6.931e-07	56.79	0.000628757	2	1143.63	-0.582974	30.3752	0
	High	ISEQFTAmFR	2	10	2	P68371;P07437	M8(Oxidation)	0	0	4.887e-05	55.98	0.000562358	2	1245.59	-0.479558	24.1922	0
	High	YLTVAAVFR	2	5	2	P68371;P07437		0	0	0.0001482	48.93	0.00112713	2	1039.59	-1.74001	30.6658	0
	High	MREIVHIQAGQcGNQIGAK	1	21	2	P68371;P07437	C12(Carbamidomethyl)	0	0	4.435e-09	48.84	0.00432538	3	2110.07	1.73697	20.2061	1
	High	mREIVHIQAGQcGNQIGAK	2	21	2	P07437;P68371	M1(Oxidation); C12(Carbamidomethyl)	0	0	9.136e-08	45.38	0.010006	4	2126.06	0.233733	18.6749	1
	High	FPGQLNADLR	1	19	3	P07437;P68371;Q9BUF5		0	0	6.457e-07	43.35	0.0160955	2	1130.6	0.146191	24.0941	0
	High	AILVDLEPGTmDSVR	8	10	1	P07437	M11(Oxidation)	0	0	0.002761	41.12	0.0278165	2	1631.83	-3.60054	28.1055	0
	High	NSSYFVEWIPNNVK	2	12	3	P68371;P07437;Q9BUF5		0	0	0.0001396	38.94	0.0387591	2	1696.83	-2.2702	33.3913	0
	High	TAVcDIPPRGLK	8	11	2	P07437;P68371	C4(Carbamidomethyl)	0	0	0.0004418	37.51	0.0297532	2	1326.72	1.55732	19.4324	1
	High	mSmKEVDEQmLNVQNK	2	6	2	P07437;P68371	M1(Oxidation); M3(Oxidation); M10(Oxidation)	0	0	2.446e-05	35.52	0.0450693	3	1971.88	-1.83741	16.3236	1
	High	AILVDLEPGTmDSVRSGPFGQIFRPDNFVFGQSGAGNNWAK	2	4	1	P07437	M11(Oxidation)	0	0	3.517e-08	21.97	1.4457	4	4411.2	10.1216	41.3338	1
	High	AILVDLEPGTMDSVRSGPFGQIFRPDNFVFGQSGAGNNWAK	2	4	1	P07437		0	0	4.933e-05	17.9	4.30185	4	4395.16	0.723438	42.9109	1
E5RIP1	40S ribosomal protein S20 OS=Homo sapiens GN=RPS20 PE=1 SV=1 - [E5RIP1_HUMAN]	42.02	39.13	4	1	1	1	46	5.42587	9.61279
	A3	Sequence	# PSMs	# Proteins	# Protein Groups	Protein Group Accessions	Modifications	ΔCn	q-Value	PEP	IonScore	Exp Value	Charge	MH+ [Da]	ΔM [ppm]	RT [min]	# Missed Cleavages
	High	aFKDTGKTPVEPEVAIHR	1	4	1	E5RIP1	N-Term(Acetyl)	0	0	2.16e-06	42.02	0.014527	4	2037.08	1.00419	23.1673	2
P10412	Histone H1.4 OS=Homo sapiens GN=HIST1H1E PE=1 SV=2 - [H14_HUMAN]	877.664	38.81	5	2	11	39	219	21.852	11.0337
	A3	Sequence	# PSMs	# Proteins	# Protein Groups	Protein Group Accessions	Modifications	ΔCn	q-Value	PEP	IonScore	Exp Value	Charge	MH+ [Da]	ΔM [ppm]	RT [min]	# Missed Cleavages
	High	ASGPPVSELITKAVAASKER	7	3	2	P10412;P16403		0	0	2.238e-13	80.57	1.14273e-06	4	2011.12	-1.23109	30.2363	2
	High	SLVSKGTLVQTK	7	5	2	P10412;P16403		0	0	7.775e-06	72.87	2.45298e-06	3	1260.75	0.460004	17.9665	1
	High	SGVSLAALK	2	3	2	P10412;P16403		0	0	0.001445	56.03	0.000318684	2	845.509	0.000635157	22.4336	0
	High	KASGPPVSELITK	7	3	2	P10412;P16403		0	0	2.413e-07	53.22	0.000677723	3	1326.76	0.674368	21.2374	1
	High	ALAAAGYDVEKNNSR	1	5	2	P10412;P16403		0	0	4.219e-07	49.67	0.0032951	3	1578.78	-2.19585	17.073	1
	High	SGVSLAALKK	3	3	2	P10412;P16403		0	0	1.964e-05	49.35	0.000511618	2	973.604	0.314723	19.2301	1
	High	IKLGLKSLVSK	2	5	2	P10412;P16403		0	0	1.363e-07	45.83	2.87338e-05	3	1185.79	0.944713	23.1273	2
	High	ASGPPVSELITK	1	3	2	P10412;P16403		0	0	3.057e-05	44.27	0.00680881	2	1198.67	0.451551	23.7365	0
	High	sETAPAAPAAPAPAEKTPVK	2	1	1	P10412	N-Term(Acetyl)	0	0	5.748e-07	41.82	0.0179837	2	1946.03	2.48369	19.281	1
	High	LGLKSLVSKGTLVQTK	1	5	2	P10412;P16403		0	0	2.615e-05	39.51	0.000901147	3	1672.03	-1.809	24.8122	2
	High	sETAPAAPAAPAPAEKTPVKK	6	1	1	P10412	N-Term(Acetyl)	0	0	9.839e-08	37.14	0.0425226	3	2074.12	-1.14823	17.4992	2
Q4VY20	14-3-3 protein beta/alpha (Fragment) OS=Homo sapiens GN=YWHAB PE=1 SV=1 - [Q4VY20_HUMAN]	69.0986	37.84	4	1	2	9	74	8.42323	7.25439
	A3	Sequence	# PSMs	# Proteins	# Protein Groups	Protein Group Accessions	Modifications	ΔCn	q-Value	PEP	IonScore	Exp Value	Charge	MH+ [Da]	ΔM [ppm]	RT [min]	# Missed Cleavages
	High	tmDKSELVQKAK	1	4	1	Q4VY20	N-Term(Acetyl); M2(Oxidation)	0	0	0.0001749	36.44	0.0636924	3	1435.75	-0.0797027	10.1636	2
	High	tMDKSELVQKAK	2	4	1	Q4VY20	N-Term(Acetyl)	0	0	3.627e-06	30.53	0.261021	3	1419.75	-0.330486	17.4824	2
	High	LAEQAERYDDMAAAMK	2	6	3	Q4VY20;P31946-2;P61981		0	0	7.957e-06	24.76	0.662375	3	1812.82	-1.01316	22.3953	1
	High	LAEQAERYDDmAAAmK	2	6	3	Q4VY20;P31946-2;P61981	M11(Oxidation); M15(Oxidation)	0	0	0.002338	19.59	1.59136	3	1844.82	0.480824	16.1187	1
	High	LAEQAERYDDMAAAmK	2	6	3	Q4VY20;P31946-2;P61981	M15(Oxidation)	0	0	0.001177	18.23	2.58014	3	1828.82	1.14208	18.7299	1
A0A087WVQ9	Elongation factor 1-alpha 1 OS=Homo sapiens GN=EEF1A1 PE=1 SV=1 - [A0A087WVQ9_HUMAN]	1281.92	37.19	8	13	13	69	441	47.8529	9.02686
	A3	Sequence	# PSMs	# Proteins	# Protein Groups	Protein Group Accessions	Modifications	ΔCn	q-Value	PEP	IonScore	Exp Value	Charge	MH+ [Da]	ΔM [ppm]	RT [min]	# Missed Cleavages
	High	QTVAVGVIKAVDKK	14	4	1	A0A087WVQ9		0	0	2.191e-10	73.62	1.22749e-06	2	1455.89	-1.57206	20.0539	2
	High	IGGIGTVPVGR	4	5	1	A0A087WVQ9		0	0	1.266e-06	62.17	3.41289e-05	2	1025.61	1.91	21.6966	0
	High	SGDAAIVDMVPGKPmcVESFSDYPPLGR	1	4	1	A0A087WVQ9	M15(Oxidation); C16(Carbamidomethyl)	0	0	2.971e-08	60.32	0.000250589	3	3011.38	-3.62092	33.3175	0
	High	SGDAAIVDmVPGKPmcVESFSDYPPLGR	2	4	1	A0A087WVQ9	M9(Oxidation); M15(Oxidation); C16(Carbamidomethyl)	0	0	3.764e-11	56.74	0.000492731	3	3027.38	-3.33339	30.3701	0
	High	VETGVLKPGMVVTFAPVNVTTEVK	2	4	1	A0A087WVQ9		0	0	8.275e-08	55.98	0.000261054	3	2515.38	-1.49323	34.2809	0
	High	SGDAAIVDMVPGKPMcVESFSDYPPLGR	2	4	1	A0A087WVQ9	C16(Carbamidomethyl)	0	0	8.264e-09	54.77	0.00093026	3	2995.39	-4.03378	35.4857	0
	High	IGGIGTVPVGRVETGVLKPGmVVTFAPVNVTTEVK	3	4	1	A0A087WVQ9	M21(Oxidation)	0	0	8.084e-09	50.57	0.000333699	4	3537.97	-0.600696	35.134	1
	High	TIEKFEKEAAEmGK	4	8	1	A0A087WVQ9	M12(Oxidation)	0	0	6.964e-07	49.67	0.00304695	3	1626.81	0.844591	17.0442	2
	High	DMRQTVAVGVIK	8	5	1	A0A087WVQ9		0	0	2.148e-07	47.59	0.00396958	2	1316.73	-3.08976	22.0619	1
	High	QTVAVGVIK	6	5	1	A0A087WVQ9		0	0	0.0003448	47.46	0.00211061	2	914.567	0.413393	19.9016	0
	High	IGGIGTVPVGRVETGVLKPGMVVTFAPVNVTTEVK	2	4	1	A0A087WVQ9		0	0	1.106e-08	47.02	0.000532273	4	3521.97	-1.00743	36.8438	1
	High	KLEDGPKFLK	4	5	1	A0A087WVQ9		0	0	0.007305	41.6	0.00759976	2	1174.68	0.667575	18.5371	2
	High	VETGVLKPGmVVTFAPVNVTTEVK	1	4	1	A0A087WVQ9	M10(Oxidation)	0	0	1.992e-09	38.95	0.0187141	3	2531.37	-3.37663	31.9916	0
	High	gKEKTHINIVVIGHVDSGK	1	8	1	A0A087WVQ9	N-Term(Acetyl)	0	0	5.243e-05	37.19	0.0111153	4	2073.18	17.1719	19.9729	2
	High	FAVRDMRQTVAVGVIK	3	5	1	A0A087WVQ9		0	0	0.0003314	33.7	0.0413569	3	1790.01	-1.52715	25.4248	2
	High	FAVRDmRQTVAVGVIK	5	5	1	A0A087WVQ9	M6(Oxidation)	0	0	0.002122	23.4	0.568389	3	1806	-0.759554	21.4467	2
	High	DmRQTVAVGVIK	4	5	1	A0A087WVQ9	M2(Oxidation)	0	0	0.003017	22.99	1.05492	2	1332.73	-0.611109	19.4336	1
	High	DGNASGTTLLEALDcILPPTRPTDKPLRLPLQDVYK	2	5	1	A0A087WVQ9	C15(Carbamidomethyl)	0	0	1.181e-06	12.46	6.17489	4	3978.11	2.36826	43.0445	1
	High	KDGNASGTTLLEALDcILPPTRPTDKPLRLPLQDVYK	1	5	1	A0A087WVQ9	C16(Carbamidomethyl)	0	0	0.0003038	10.98	6.0089	5	4106.2	2.12305	40.8024	2
P10809	60 kDa heat shock protein, mitochondrial OS=Homo sapiens GN=HSPD1 PE=1 SV=2 - [CH60_HUMAN]	3128.87	36.47	8	17	17	76	573	61.0164	5.87158
	A3	Sequence	# PSMs	# Proteins	# Protein Groups	Protein Group Accessions	Modifications	ΔCn	q-Value	PEP	IonScore	Exp Value	Charge	MH+ [Da]	ΔM [ppm]	RT [min]	# Missed Cleavages
	High	LVQDVANNTNEEAGDGTTTATVLAR	6	5	1	P10809		0	0	2.08514e-22	151.52	2.5598e-13	2	2560.25	-0.0267728	23.248	0
	High	ALmLQGVDLLADAVAVTMGPK	4	8	1	P10809	M3(Oxidation)	0	0	3.344e-11	104.26	8.72e-09	3	2129.13	0.172175	46.1367	0
	High	ALMLQGVDLLADAVAVTMGPK	4	8	1	P10809		0	0	1.05e-11	101.92	1.24167e-08	3	2113.14	1.86858	47.6055	0
	High	ALmLQGVDLLADAVAVTMGPKGR	8	7	1	P10809	M3(Oxidation)	0	0	1.342e-12	101.36	1.31568e-08	3	2342.26	2.14958	43.8832	1
	High	ALMLQGVDLLADAVAVTMGPKGR	5	7	1	P10809		0	0	4.638e-14	89.85	1.6878e-07	3	2326.26	-0.861142	46.1242	1
	High	AAVEEGIVLGGGcALLR	6	1	1	P10809	C13(Carbamidomethyl)	0	0	7.412e-12	81.1	1.95459e-06	3	1684.9	-0.754654	31.7695	0
	High	VTDALNATRAAVEEGIVLGGGcALLR	2	1	1	P10809	C22(Carbamidomethyl)	0	0	1.926e-12	78.6	2.6179e-06	3	2626.4	-0.734801	38.9894	1
	High	TVIIEQSWGSPKVTKDGVTVAK	6	7	1	P10809		0	0	3.877e-12	72.06	7.02266e-06	2	2343.29	-0.170613	25.6704	2
	High	ALmLQGVDLLADAVAVTmGPKGR	4	7	1	P10809	M3(Oxidation); M18(Oxidation)	0	0	7.597e-11	67.8	3.59218e-05	4	2358.26	1.95622	40.0225	1
	High	GVmLAVDAVIAELKK	1	3	1	P10809	M3(Oxidation)	0	0	1.098e-08	62.92	4.84724e-05	3	1572.91	2.79579	36.3518	1
	High	TLKIPAMTIAK	4	1	1	P10809		0	0	5.539e-05	61.03	4.23618e-05	3	1186.72	-1.19836	25.9777	1
	High	TVIIEQSWGSPKVTK	2	7	1	P10809		0	0	3.958e-06	59.98	0.000173146	2	1672.93	-0.798955	23.8874	1
	High	cIPALDSLTPANEDQKIGIEIIKR	4	1	1	P10809	C1(Carbamidomethyl)	0	0	8.532e-13	58.46	0.000236865	3	2694.44	-1.74281	32.6351	2
	High	FGADARALMLQGVDLLADAVAVTmGPKGR	1	7	1	P10809	M24(Oxidation)	0	0	3.082e-13	57.26	0.000400952	4	2959.55	-0.807057	46.7666	2
	High	TVIIEQSWGSPK	2	7	1	P10809		0	0	1.588e-05	56.71	0.00066359	2	1344.72	-0.350758	24.3055	0
	High	IQEIIEQLDVTTSEYEKEKLNER	1	1	1	P10809		0	0	1.923e-09	56.57	0.00073027	3	2807.43	-1.32146	31.2124	2
	High	TLKIPAmTIAK	4	1	1	P10809	M7(Oxidation)	0	0	2.227e-05	53.07	0.000308727	3	1202.72	-0.354592	20.5283	1
	High	LAKLSDGVAVLK	2	1	1	P10809		0	0	0.0009966	51.66	0.000256218	3	1213.75	1.38964	23.3905	1
	High	GIIDPTKVVR	4	1	1	P10809		0	0	9.272e-07	51.43	0.000400014	3	1097.67	-0.548775	23.091	1
	High	NAGVEGSLIVEK	2	1	1	P10809		0	0	8.646e-06	40.53	0.0262171	2	1215.66	-0.40554	21.336	0
	High	tVIIEqSWGSPKVTKDGVTVAK	2	7	1	P10809	N-Term(Acetyl); Q6(Deamidated)	0	0	0.00125	31.84	0.106608	3	2386.29	3.42774	27.889	2
	High	LSDGVAVLK	2	1	1	P10809		0	0.001	0.02179	26.14	0.478658	2	901.534	-1.25787	20.6161	0
P06733	Alpha-enolase OS=Homo sapiens GN=ENO1 PE=1 SV=2 - [ENOA_HUMAN]	1188.43	35.02	4	18	18	60	434	47.1393	7.38623
	A3	Sequence	# PSMs	# Proteins	# Protein Groups	Protein Group Accessions	Modifications	ΔCn	q-Value	PEP	IonScore	Exp Value	Charge	MH+ [Da]	ΔM [ppm]	RT [min]	# Missed Cleavages
	High	AVEHINKTIAPALVSK	9	2	1	P06733		0	0	2.775e-12	78.6	7.10208e-07	3	1690.98	-1.13712	20.3265	1
	High	AGAVEKGVPLYR	4	3	1	P06733		0	0	9.06e-08	77.43	3.13906e-06	3	1259.71	0.909225	18.6813	1
	High	AVNEKScNcLLLK	4	2	1	P06733	C7(Carbamidomethyl); C9(Carbamidomethyl)	0	0	3.576e-05	62.9	0.000171552	3	1548.78	-1.53865	19.553	1
	High	GVSKAVEHINKTIAPALVSK	5	2	1	P06733		0	0	2.873e-11	60.1	2.96591e-05	3	2062.2	-0.770405	22.4395	2
	High	YISPDQLADLYK	2	2	1	P06733		0	0	1.287e-06	55.62	0.000665791	2	1425.73	0.299306	30.562	0
	High	SGKYDLDFKSPDDPSR	3	2	1	P06733		0	0	1.519e-05	49.34	0.00288994	3	1826.85	-0.360025	20.4452	2
	High	FGANAILGVSLAVcKAGAVEKGVPLYR	2	3	1	P06733	C14(Carbamidomethyl)	0	0	4.146e-09	48.27	0.00117957	4	2760.53	0.71719	36.2254	2
	High	AVEHINKTIAPALVSKK	6	2	1	P06733		0	0	5.235e-09	47.84	0.000430825	3	1819.08	-0.284946	18.6386	2
	High	sILKIHAR	2	3	1	P06733	N-Term(Acetyl)	0	0	0.0006835	47.41	0.000451156	2	979.605	-0.168924	21.142	1
	High	YNQLLRIEEELGSKAK	3	2	1	P06733		0	0	4.387e-08	45.41	0.00516061	3	1891.03	0.411235	28.8194	2
	High	YNQLLRIEEELGSK	3	2	1	P06733		0	0	1.022e-05	42.52	0.0149567	3	1691.9	0.321201	30.3381	1
	High	LAKYNQLLR	1	2	1	P06733		0	0	0.0002029	39.18	0.0061055	3	1118.67	0.00282039	19.8541	1
	High	AAVPSGASTGIYEALELRDNDKTR	1	2	1	P06733		0	0	3.405e-07	39.15	0.0422625	4	2534.29	0.741206	27.6632	2
	High	nFRNPLAK	1	2	1	P06733	N-Term(Acetyl)	0	0	0.00531	37.79	0.0485051	2	1001.55	0.0456029	21.5399	1
	High	TIAPALVSK	2	2	1	P06733		0	0	0.003735	34.5	0.0449903	2	899.555	-1.71119	19.7438	0
	High	LAKYNQLLRIEEELGSK	4	2	1	P06733		0	0	2.496e-07	32.3	0.0713384	3	2004.11	-0.0506084	29.7443	2
	High	ScNcLLLK	1	2	1	P06733	C2(Carbamidomethyl); C4(Carbamidomethyl)	0	0	0.00968	16.4	5.68135	2	1007.5	-3.41337	20.5787	0
	High	NFRNPLAK	4	2	1	P06733		0	0.001	0.03626	32.33	0.149677	2	959.542	-0.327885	18.9978	1
	High	FAGRNFRNPLAK	3	2	1	P06733		0	0.001	0.01209	26.74	0.389249	2	1390.77	-0.256146	20.0604	2
R4GMP8	Serine/arginine-rich splicing factor 10 isoform 2 OS=Homo sapiens GN=SRSF10 PE=1 SV=1 - [R4GMP8_HUMAN]	31.38	35	9	1	1	2	40	4.62321	5.10986
	A3	Sequence	# PSMs	# Proteins	# Protein Groups	Protein Group Accessions	Modifications	ΔCn	q-Value	PEP	IonScore	Exp Value	Charge	MH+ [Da]	ΔM [ppm]	RT [min]	# Missed Cleavages
	High	sRYLRPPNTSLFVR	2	9	1	R4GMP8	N-Term(Acetyl)	0	0	2.144e-05	26.45	0.321579	3	1747.97	4.5181	29.4671	1
H7BZJ3	Protein disulfide-isomerase A3 (Fragment) OS=Homo sapiens GN=PDIA3 PE=1 SV=1 - [H7BZJ3_HUMAN]	291.573	34.96	1	1	4	9	123	13.5108	7.29834
	A3	Sequence	# PSMs	# Proteins	# Protein Groups	Protein Group Accessions	Modifications	ΔCn	q-Value	PEP	IonScore	Exp Value	Charge	MH+ [Da]	ΔM [ppm]	RT [min]	# Missed Cleavages
	High	SDVLELTDDNFESR	2	1	1	H7BZJ3		0	0	4.624e-11	76.25	4.34317e-06	2	1639.74	-1.7774	28.0012	0
	High	IFRDGEEAGAYDGPR	4	2	2	P30101;H7BZJ3		0	0	1.112e-07	66.97	4.57772e-05	2	1652.76	-4.21373	18.371	1
	High	LAPEYEAAATR	2	2	2	P30101;H7BZJ3		0	0	2.277e-06	43.07	0.0146497	2	1191.6	1.25462	17.3681	0
	High	RLAPEYEAAATRLK	1	2	2	P30101;H7BZJ3		0	0	0.0002545	39.76	0.0192764	3	1588.88	0.811782	19.7188	2
J3KS60	Rho GDP-dissociation inhibitor 1 OS=Homo sapiens GN=ARHGDIA PE=1 SV=1 - [J3KS60_HUMAN]	45.02	34.78	7	1	1	4	92	9.93797	4.32275
	A3	Sequence	# PSMs	# Proteins	# Protein Groups	Protein Group Accessions	Modifications	ΔCn	q-Value	PEP	IonScore	Exp Value	Charge	MH+ [Da]	ΔM [ppm]	RT [min]	# Missed Cleavages
	High	aEQEPTAEQLAQIAAENEEDEHSVNYKPPAQK	4	7	1	J3KS60	N-Term(Acetyl)	0	0	1.338e-09	45.02	0.00945741	4	3606.69	2.65158	29.1886	0
K7EM49	6-phosphogluconate dehydrogenase, decarboxylating (Fragment) OS=Homo sapiens GN=PGD PE=1 SV=1 - [K7EM49_HUMAN]	339.295	34.63	5	6	6	13	205	22.2432	6.39209
	A3	Sequence	# PSMs	# Proteins	# Protein Groups	Protein Group Accessions	Modifications	ΔCn	q-Value	PEP	IonScore	Exp Value	Charge	MH+ [Da]	ΔM [ppm]	RT [min]	# Missed Cleavages
	High	GILFVGSGVSGGEEGAR	2	5	1	K7EM49		0	0	1.074e-08	72.69	1.7736e-05	2	1591.81	-0.318421	27.2875	0
	High	TVSKVDDFLANEAK	4	5	1	K7EM49		0	0	8.221e-09	62.22	0.000166292	2	1536.79	-0.263301	22.9294	1
	High	VGTGEPccDWVGDEGAGHFVK	2	4	1	K7EM49	C7(Carbamidomethyl); C8(Carbamidomethyl)	0	0	1.959e-08	50.16	0.000808171	3	2276.97	-1.01132	24.9062	0
	High	TIFQGIAAK	2	5	1	K7EM49		0	0	0.0001952	40.16	0.00863109	2	948.551	-0.861975	23.2395	0
	High	RIILLVK	2	5	1	K7EM49		0	0.001	0.03416	41.29	9.65925e-05	2	854.618	-0.276771	22.6434	1
	High	TVSKVDDFLANEAKGTK	1	5	1	K7EM49		0	0.003	0.07081	12.39	15.5035	3	1822.95	-2.50415	22.0665	2
H3BTK3	Calcium-regulated heat-stable protein 1 (Fragment) OS=Homo sapiens GN=CARHSP1 PE=1 SV=1 - [H3BTK3_HUMAN]	32.71	33.8	7	1	1	2	71	7.66492	10.77
	A3	Sequence	# PSMs	# Proteins	# Protein Groups	Protein Group Accessions	Modifications	ΔCn	q-Value	PEP	IonScore	Exp Value	Charge	MH+ [Da]	ΔM [ppm]	RT [min]	# Missed Cleavages
	High	sSEPPPPPQPPTHQASVGLLDTPR	2	7	1	H3BTK3	N-Term(Acetyl)	0	0	2.858e-06	29.9	0.354264	3	2547.29	0.743715	26.6133	0
P18206-2	Isoform 1 of Vinculin OS=Homo sapiens GN=VCL - [VINC_HUMAN]	2714.31	33.77	4	32	32	89	1066	116.649	6.0874
	A3	Sequence	# PSMs	# Proteins	# Protein Groups	Protein Group Accessions	Modifications	ΔCn	q-Value	PEP	IonScore	Exp Value	Charge	MH+ [Da]	ΔM [ppm]	RT [min]	# Missed Cleavages
	High	VGKETVQTTEDQILKR	6	2	1	P18206-2		0	0	9.702e-13	111.3	1.42035e-09	3	1845.01	-0.417437	20.3546	2
	High	ALIQcAKDIAKASDEVTR	5	3	1	P18206-2	C5(Carbamidomethyl)	0	0	1.085e-11	90.63	2.50408e-07	2	1989.04	-0.159313	24.0927	2
	High	AAAVGTANKSTVEGIQASVK	1	3	1	P18206-2		0	0	3.213e-09	86.18	5.05116e-07	3	1902.02	-2.36009	19.622	1
	High	ALASQLQDSLKDLKAR	5	3	1	P18206-2		0	0	1.03e-08	85.79	3.06342e-07	4	1756.99	1.21447	27.1167	2
	High	AQQVSQGLDVLTAKVENAAR	2	3	1	P18206-2		0	0	5.977e-12	81.7	1.61381e-06	3	2098.12	-3.5171	29.9651	1
	High	AVAGNISDPGLQKSFLDSGYR	2	3	1	P18206-2		0	0	1.727e-12	80.75	3.04837e-06	3	2195.11	-1.77736	27.539	1
	High	ALASQLQDSLKDLK	4	3	1	P18206-2		0	0	1.88e-08	78.07	2.9187e-06	2	1529.85	-2.93934	28.1357	1
	High	AIPDLTAPVAAVQAAVSNLVR	4	3	1	P18206-2		0	0	6.41e-11	76.66	1.33564e-06	2	2076.18	-0.744734	46.9982	0
	High	mLGQmTDQVADLR	2	2	1	P18206-2	M1(Oxidation); M5(Oxidation)	0	0	3.222e-06	75.83	5.70888e-06	2	1509.71	0.875902	20.4426	0
	High	EILGTcKmLGQmTDQVADLR	2	2	1	P18206-2	C6(Carbamidomethyl); M8(Oxidation); M12(Oxidation)	0	0	1.701e-09	69.84	3.34966e-05	3	2311.1	-5.69117	24.937	1
	High	mTGLVDEAIDTK	1	3	1	P18206-2	M1(Oxidation)	0	0	1.823e-07	69.25	3.02593e-05	2	1308.63	-1.2561	21.6658	0
	High	GWLRDPSASPGDAGEQAIR	3	2	1	P18206-2		0	0	6.277e-10	68.5	4.79133e-05	3	1982.97	0.799967	22.9968	1
	High	ALASIDSKLNQAK	4	2	1	P18206-2		0	0	3.468e-06	66.54	4.22234e-05	2	1358.76	-0.471096	19.1776	1
	High	DmPPAFIKVENAcTK	1	2	1	P18206-2	M2(Oxidation); C13(Carbamidomethyl)	0	0	2.829e-09	65.92	7.65529e-05	2	1736.83	-2.56358	22.4091	1
	High	SLLDASEEAIKK	4	3	1	P18206-2		0	0	9.047e-06	64.58	8.72933e-05	2	1303.71	-1.54918	22.7937	1
	High	AVAGNISDPGLQK	2	3	1	P18206-2		0	0	4.379e-08	62.09	0.000115971	2	1269.68	-1.50216	18.5185	0
	High	AAVHLEGKIEQAQR	5	3	1	P18206-2		0	0	2.893e-06	60.07	0.000192768	4	1549.84	-1.63215	16.9068	1
	High	STVEGIQASVK	2	3	1	P18206-2		0	0	4.203e-05	59.91	0.000250641	2	1118.61	1.23697	18.1874	0
	High	ELTPQVVSAAR	2	3	1	P18206-2		0	0	3.038e-07	58.81	0.000255417	2	1170.65	-0.22446	20.0867	0
	High	TARELTPQVVSAAR	2	3	1	P18206-2		0	0	2.568e-07	55.52	0.000514236	3	1498.84	1.33817	19.0947	1
	High	ALIQcAKDIAK	4	3	1	P18206-2	C5(Carbamidomethyl)	0	0	6.248e-06	54.22	0.000893124	2	1230.69	1.6962	19.3484	1
	High	TIESILEPVAQQISHLVIMHEEGEVDGK	2	3	1	P18206-2		0	0	7.047e-10	53.49	0.00133732	4	3101.58	-1.51916	45.5144	0
	High	MLGQmTDQVADLR	1	2	1	P18206-2	M5(Oxidation)	0	0	0.001821	51.99	0.00160791	2	1493.71	-1.94694	22.4513	0
	High	WIDNPTVDDRGVGQAAIR	4	3	1	P18206-2		0	0	3.166e-05	50.59	0.00290743	2	1983.01	1.32844	23.9367	1
	High	EAVKAASDELSK	2	3	1	P18206-2		0	0	8.233e-05	48.28	0.00459971	2	1247.65	-0.853756	14.7292	1
	High	TIESILEPVAQQISHLVImHEEGEVDGK	2	3	1	P18206-2	M19(Oxidation)	0	0	3.007e-07	38.65	0.0435029	4	3117.57	-1.28989	44.647	0
	High	mLGQmTDQVADLRAR	2	2	1	P18206-2	M1(Oxidation); M5(Oxidation)	0	0	0.0004495	36.94	0.0637757	3	1736.84	-1.98476	19.3131	1
	High	VGKETVQTTEDQILK	3	2	1	P18206-2		0	0	0.0001246	34.68	0.0832128	2	1688.91	1.56668	21.225	1
	High	TISPmVmDAK	2	3	1	P18206-2	M5(Oxidation); M7(Oxidation)	0	0	0.002308	31.89	0.122892	2	1124.53	-1.44757	15.6021	0
	High	AVAGNISDPGLQKSFLDSGYRILGAVAK	2	3	1	P18206-2		0	0	8.253e-07	28.66	0.177328	4	2847.54	0.877893	37.5534	2
	High	SFLDSGYRILGAVAK	1	3	1	P18206-2		0	0	0.002392	22.37	0.988505	3	1596.87	-1.03603	34.8568	1
	High	DMPPAFIKVENAcTK	1	2	1	P18206-2	C13(Carbamidomethyl)	0	0	0.007465	22.28	1.98676	3	1720.84	-0.30087	25.9842	1
	High	TNLLQVcERIPTISTQLK	1	3	1	P18206-2	C7(Carbamidomethyl)	0	0	0.002523	18.65	2.20448	3	2114.16	-2.84474	31.5827	1
	High	AGEVINQPmmmAAR	2	3	1	P18206-2	M9(Oxidation); M10(Oxidation); M11(Oxidation)	0	0.002	0.05483	22.45	0.988098	2	1566.71	-1.14399	15.9825	0
	High	EILGTcK	1	2	1	P18206-2	C6(Carbamidomethyl)	0	0.009	0.221	14.03	4.05251	2	820.422	-1.40252	14.3274	0
P04075	Fructose-bisphosphate aldolase A OS=Homo sapiens GN=ALDOA PE=1 SV=2 - [ALDOA_HUMAN]	2204.58	33.52	16	12	12	55	364	39.3953	8.08936
	A3	Sequence	# PSMs	# Proteins	# Protein Groups	Protein Group Accessions	Modifications	ΔCn	q-Value	PEP	IonScore	Exp Value	Charge	MH+ [Da]	ΔM [ppm]	RT [min]	# Missed Cleavages
	High	IVAPGKGILAADESTGSIAKR	6	6	1	P04075		0	0	6.061e-11	111.07	6.38981e-10	4	2054.16	0.114892	22.6962	2
	High	IVAPGKGILAADESTGSIAK	5	6	1	P04075		0	0	2.094e-12	93.09	6.62726e-08	2	1898.06	0.677135	24.288	1
	High	ALANSLAcQGKYTPSGQAGAAASESLFVSNHAY	6	4	1	P04075	C8(Carbamidomethyl)	0	0	1.719e-12	91.02	2.59817e-07	3	3341.58	-2.26156	29.5607	1
	High	ALANSLAcQGK	2	4	1	P04075	C8(Carbamidomethyl)	0	0	8.362e-09	88.91	3.86293e-07	2	1132.58	-0.903607	16.5657	0
	High	GILAADESTGSIAK	2	6	1	P04075		0	0	1.531e-07	76.19	7.7721e-06	2	1332.7	-1.00919	21.2314	0
	High	PYQYPALTPEQKKELSDIAHR	12	6	1	P04075		0	0	5.738e-11	74.23	1.0876e-05	4	2484.29	0.195507	25.5289	2
	High	IGEHTPSALAIMENANVLAR	3	7	1	P04075		0	0	2.214e-08	68.57	4.0399e-05	3	2107.1	0.275159	34.1412	0
	High	IGEHTPSALAImENANVLAR	3	7	1	P04075	M12(Oxidation)	0	0	1.42e-09	63.2	0.000146557	3	2123.09	0.138332	27.0416	0
	High	cVLKIGEHTPSALAImENANVLAR	2	7	1	P04075	C1(Carbamidomethyl); M16(Oxidation)	0	0	2.778e-08	53.68	0.000980948	4	2623.38	2.2096	29.5112	1
	High	pYqYPALTPEQKKELSDIAHR	4	6	1	P04075	N-Term(Acetyl); Q3(Deamidated)	0	0	6.803e-09	49.53	0.00363149	4	2527.29	3.39899	28.6581	2
	High	RLQSIGTENTEENRR	1	8	1	P04075		0	0	2.226e-05	48	0.00558833	3	1802.91	0.605618	9.66496	2
	High	cVLKIGEHTPSALAIMENANVLAR	2	7	1	P04075	C1(Carbamidomethyl)	0	0	8.359e-09	44.5	0.00741737	4	2607.38	0.647463	34.8031	1
	High	PYQYPALTPEQKK	4	6	1	P04075		0	0	1.56e-08	44.01	0.011167	3	1562.82	0.522393	19.9226	1
	High	pYQYPALTPEQKKELSDIAHR	1	6	1	P04075	N-Term(Acetyl)	0	0	2.992e-07	41.86	0.0201744	4	2526.3	0.648951	27.375	2
	High	DGADFAKWR	1	15	1	P04075		0	0	0.002213	30.74	0.162384	2	1065.51	-0.346729	20.5762	1
	High	LQSIGTENTEENRR	1	8	1	P04075		0	0	0.0001213	24.02	1.26512	3	1646.81	-0.532244	14.3748	1
E9PK54	Heat shock cognate 71 kDa protein (Fragment) OS=Homo sapiens GN=HSPA8 PE=1 SV=8 - [E9PK54_HUMAN]	415.467	33.33	7	2	7	14	183	19.9431	7.32764
	A3	Sequence	# PSMs	# Proteins	# Protein Groups	Protein Group Accessions	Modifications	ΔCn	q-Value	PEP	IonScore	Exp Value	Charge	MH+ [Da]	ΔM [ppm]	RT [min]	# Missed Cleavages
	High	QATKDAGTIAGLNVLR	4	8	2	P11142;E9PK54		0	0	8.78e-08	95.82	4.11709e-08	3	1627.91	-0.105388	25.5866	1
	High	NQVAmNPTNTVFDAK	2	10	2	P11142;E9PK54	M5(Oxidation)	0	0	1.957e-10	95.18	8.79677e-08	2	1665.79	-2.10568	21.3058	0
	High	LIGDAAKNQVAmNPTNTVFDAK	1	10	2	P11142;E9PK54	M12(Oxidation)	0	0	0.0001246	38.31	0.0515612	3	2334.17	-1.80803	24.5747	1
	High	QATKDAGTIAGLNVLRIINEPTAAAIAY	2	1	1	E9PK54		0	0	9.257e-05	33.12	0.0462908	3	2855.56	0.657317	40.02	2
	High	DAGTIAGLNVLRIINEPTAAAIAY	1	1	1	E9PK54		0	0	0.009459	12.92	6.69272	3	2427.33	1.32395	43.788	1
	High	NQVAMNPTNTVFDAKR	2	10	2	P11142;E9PK54		0	0	0.004385	11.74	24.2297	3	1805.89	-2.35745	22.4927	1
	High	VQVEYKGETK	2	10	2	P11142;E9PK54		0	0.001	0.01882	23.8	0.880428	2	1180.62	-0.288241	8.67223	1
P29401	Transketolase OS=Homo sapiens GN=TKT PE=1 SV=3 - [TKT_HUMAN]	853.424	31.94	6	19	19	40	623	67.8347	7.66455
	A3	Sequence	# PSMs	# Proteins	# Protein Groups	Protein Group Accessions	Modifications	ΔCn	q-Value	PEP	IonScore	Exp Value	Charge	MH+ [Da]	ΔM [ppm]	RT [min]	# Missed Cleavages
	High	ILATPPQEDAPSVDIANIR	8	4	1	P29401		0	0	1.597e-08	84.33	9.075e-07	3	2020.07	-1.31568	29.4133	0
	High	KAYGQALAKLGHASDR	1	3	1	P29401		0	0	1.496e-06	72.12	1.54729e-05	4	1685.91	-0.66795	17.3858	2
	High	SVPTSTVFYPSDGVATEKAVELAANTK	2	3	1	P29401		0	0	1.98e-13	61.09	0.000254457	3	2782.41	-1.25227	30.9149	1
	High	LGHASDRIIALDGDTK	2	3	1	P29401		0	0	8.652e-08	60.49	0.00023016	2	1681.88	-5.35478	20.4774	1
	High	KISSDLDGHPVPK	3	4	1	P29401		0	0	3.048e-07	56.97	0.0004419	3	1392.75	-0.714247	16.4849	1
	High	NMAEQIIQEIYSQIQSKKK	1	4	1	P29401		0	0	1.018e-07	50.75	0.00204122	4	2279.2	-2.52738	41.1196	2
	High	KKILATPPQEDAPSVDIANIR	1	4	1	P29401		0	0	6.972e-09	50.07	0.000972203	3	2276.26	1.43395	25.5641	2
	High	SVPTSTVFYPSDGVATEKAVELAANTKGIcFIR	2	3	1	P29401	C30(Carbamidomethyl)	0	0	3.125e-08	48.62	0.00362266	4	3528.79	-3.353	36.1328	2
	High	SVPTSTVFYPSDGVATEK	2	3	1	P29401		0	0	7.956e-08	48.28	0.00458114	2	1884.92	0.341697	25.4022	0
	High	MPSLPSYKVGDKIATR	2	3	1	P29401		0	0	8.956e-10	46.48	0.00453409	3	1762.95	0.600046	23.8461	2
	High	VLDPFTIKPLDR	2	3	1	P29401		0	0	0.0003079	43.37	0.00630321	3	1413.81	0.468827	30.8606	0
	High	ISSDLDGHPVPK	2	4	1	P29401		0	0	5.646e-07	42.23	0.0151398	3	1264.65	1.21574	17.1777	0
	High	KLILDSAR	1	3	1	P29401		0	0	0.005872	41.85	0.00912097	2	915.562	0.267883	17.1821	1
	High	LILDSAR	2	3	1	P29401		0	0	0.004821	34.88	0.0377264	2	787.467	-0.231991	18.6738	0
	High	mESYHKPDQQKLQALKDTANR	2	5	1	P29401	N-Term(Acetyl); M1(Oxidation)	0	0	2.699e-05	28.86	0.474562	4	2559.26	0.283984	17.9712	2
	High	GITGVEDKESWHGKPLPK	3	4	1	P29401		0	0	0.0005018	23.26	1.2191	4	1978.04	-0.814377	19.1339	1
	High	AFGQAKHQPTAIIAK	2	4	1	P29401		0	0	0.002718	17.74	1.93423	3	1580.89	-0.0962417	17.4057	1
	High	HQPTAIIAK	1	4	1	P29401		0	0.004	0.1188	18.8	0.894437	2	978.573	-0.0875299	10.3388	0
	High	mPSLPSYK	1	4	1	P29401	M1(Oxidation)	0	0.009	0.2213	20.37	1.46474	2	938.466	0.499225	18.7102	0
I3L0W5	14-3-3 protein epsilon OS=Homo sapiens GN=YWHAE PE=1 SV=1 - [I3L0W5_HUMAN]	39.9533	31.58	4	1	1	4	38	4.51301	4.04346
	A3	Sequence	# PSMs	# Proteins	# Protein Groups	Protein Group Accessions	Modifications	ΔCn	q-Value	PEP	IonScore	Exp Value	Charge	MH+ [Da]	ΔM [ppm]	RT [min]	# Missed Cleavages
	High	mDDREDLVYQAK	2	4	1	I3L0W5	N-Term(Acetyl)	0	0	0.0005583	33.99	0.0767524	2	1524.7	-1.01295	22.809	1
	High	mDDREDLVYQAK	2	4	1	I3L0W5	N-Term(Acetyl); M1(Oxidation)	0	0.001	0.0426	23.05	0.84177	2	1540.7	0.158797	19.4552	1
J3KSJ8	Protein phosphatase 1 regulatory subunit 1B (Fragment) OS=Homo sapiens GN=PPP1R1B PE=1 SV=8 - [J3KSJ8_HUMAN]	35.04	31.25	4	3	3	5	144	16.6091	4.75439
	A3	Sequence	# PSMs	# Proteins	# Protein Groups	Protein Group Accessions	Modifications	ΔCn	q-Value	PEP	IonScore	Exp Value	Charge	MH+ [Da]	ΔM [ppm]	RT [min]	# Missed Cleavages
	High	SKRPNPcAYTPPSLKAVQR	2	3	1	J3KSJ8	C7(Carbamidomethyl)	0	0	6.604e-06	26.51	0.533824	4	2170.15	-0.958685	19.918	2
	High	RRPTPAMLFR	1	3	1	J3KSJ8		0	0	0.001819	18.11	3.03024	3	1244.71	2.28108	20.9006	1
	High	KIQFSVPAPPSQLDPR	1	3	1	J3KSJ8		0	0.003	0.1002	15.46	4.21122	3	1779.98	1.18474	29.0873	1
	High	RRPTPAmLFR	1	3	1	J3KSJ8	M7(Oxidation)	0	0.009	0.2363	19.65	2.23126	3	1260.7	-0.516508	18.6041	1
P23527	Histone H2B type 1-O OS=Homo sapiens GN=HIST1H2BO PE=1 SV=3 - [H2B1O_HUMAN]	407.845	30.95	17	5	5	27	126	13.8976	10.3159
	A3	Sequence	# PSMs	# Proteins	# Protein Groups	Protein Group Accessions	Modifications	ΔCn	q-Value	PEP	IonScore	Exp Value	Charge	MH+ [Da]	ΔM [ppm]	RT [min]	# Missed Cleavages
	High	HAVSEGTKAVTKYTSSK	5	14	1	P23527		0	0	3.651e-13	77.9	4.39105e-06	3	1793.94	-0.146217	14.9388	2
	High	LLLPGELAKHAVSEGTK	6	17	1	P23527		0	0	4.23e-05	56.36	0.000204965	2	1763	-4.69592	25.7966	1
	High	LLLPGELAK	6	17	1	P23527		0	0	0.008672	36.63	0.00469303	2	953.602	-1.38331	27.0427	0
	High	EIQTAVRLLLPGELAK	7	16	1	P23527		0	0	4.667e-05	35.36	0.0075242	2	1751.05	1.3993	34.22	1
	High	STITSREIQTAVR	3	15	1	P23527		0	0	0.0001615	29.52	0.196903	3	1461.8	1.77096	19.1356	1
D6RC06	Histidine triad nucleotide-binding protein 1 OS=Homo sapiens GN=HINT1 PE=1 SV=1 - [D6RC06_HUMAN]	59.29	30.77	5	1	1	2	65	7.31895	9.40771
	A3	Sequence	# PSMs	# Proteins	# Protein Groups	Protein Group Accessions	Modifications	ΔCn	q-Value	PEP	IonScore	Exp Value	Charge	MH+ [Da]	ΔM [ppm]	RT [min]	# Missed Cleavages
	High	aDEIAKAQVARPGGDTIFGK	2	5	1	D6RC06	N-Term(Acetyl)	0	0	3.967e-07	40.41	0.0272383	3	2086.09	-0.0574017	27.9781	1
P06748-2	Isoform 2 of Nucleophosmin OS=Homo sapiens GN=NPM1 - [NPM_HUMAN]	661.549	30.57	4	6	6	23	265	29.4462	4.61475
	A3	Sequence	# PSMs	# Proteins	# Protein Groups	Protein Group Accessions	Modifications	ΔCn	q-Value	PEP	IonScore	Exp Value	Charge	MH+ [Da]	ΔM [ppm]	RT [min]	# Missed Cleavages
	High	mTDQEAIQDLWQWRK	2	2	1	P06748-2	M1(Oxidation)	0	0	2.046e-10	89.54	3.61591e-07	3	1963.93	-0.0757405	31.7773	1
	High	MTDQEAIQDLWQWRK	2	2	1	P06748-2		0	0	1.801e-06	61	0.000258117	3	1947.94	-0.399491	33.4584	1
	High	TPKGPSSVEDIKAK	4	3	1	P06748-2		0	0	1.862e-07	58.45	0.000332004	3	1456.8	-0.52267	15.6261	2
	High	MTDQEAIQDLWQWRKSL	2	2	1	P06748-2		0	0	5.898e-06	55.82	0.000995564	3	2148.06	1.36581	38.0019	2
	High	FINYVKNcFR	4	2	1	P06748-2	C8(Carbamidomethyl)	0	0	1.719e-07	53.94	0.00140428	3	1360.68	-0.752412	23.5162	1
	High	mTDQEAIQDLWQWRKSL	2	2	1	P06748-2	M1(Oxidation)	0	0	2.277e-08	51.75	0.00254171	3	2164.05	1.47734	35.93	2
	High	FINYVKncFR	1	2	1	P06748-2	N7(Deamidated); C8(Carbamidomethyl)	0	0	4.4e-07	49	0.00397632	3	1361.67	-0.420985	22.7747	1
	High	MQASIEKGGSLPKVEAK	4	2	1	P06748-2		0	0	5.145e-07	48.55	0.00314672	3	1772.96	-0.16456	19.519	2
	High	mQASIEKGGSLPKVEAK	1	2	1	P06748-2	M1(Oxidation)	0	0	1.648e-05	37.61	0.0463966	3	1788.95	0.39848	18.0766	2
	High	MSVQPTVSLGGFEITPPVVLRLK	1	4	1	P06748-2		0	0	0.0008366	25.46	0.145921	3	2468.4	0.801856	41.0044	1
K7EMA7	60S ribosomal protein L23a OS=Homo sapiens GN=RPL23A PE=1 SV=1 - [K7EMA7_HUMAN]	72.3833	30	5	2	2	5	70	7.91839	9.23193
	A3	Sequence	# PSMs	# Proteins	# Protein Groups	Protein Group Accessions	Modifications	ΔCn	q-Value	PEP	IonScore	Exp Value	Charge	MH+ [Da]	ΔM [ppm]	RT [min]	# Missed Cleavages
	High	AYVRLAPDYDALDVANKIGII	1	5	1	K7EMA7		0	0	2.853e-06	49.19	0.00187263	3	2290.25	0.521872	38.8023	2
	High	LAPDYDALDVANKIGII	4	5	1	K7EMA7		0	0	0.000309	33	0.109459	2	1800.98	0.615275	38.78	1
K7EK20	Histone-arginine methyltransferase CARM1 (Fragment) OS=Homo sapiens GN=CARM1 PE=1 SV=1 - [K7EK20_HUMAN]	73.93	29.17	5	1	1	2	120	12.5351	6.75635
	A3	Sequence	# PSMs	# Proteins	# Protein Groups	Protein Group Accessions	Modifications	ΔCn	q-Value	PEP	IonScore	Exp Value	Charge	MH+ [Da]	ΔM [ppm]	RT [min]	# Missed Cleavages
	High	aAAAAAVGPGAGGAGSAVPGGAGPcATVSVFPGAR	2	5	1	K7EK20	N-Term(Acetyl); C25(Carbamidomethyl)	0	0	1.239e-10	53.87	0.00153888	3	2949.45	-3.28726	32.4598	0
C9J9K3	40S ribosomal protein SA (Fragment) OS=Homo sapiens GN=RPSA PE=1 SV=8 - [C9J9K3_HUMAN]	411.174	28.52	4	5	5	10	263	29.386	5.24951
	A3	Sequence	# PSMs	# Proteins	# Protein Groups	Protein Group Accessions	Modifications	ΔCn	q-Value	PEP	IonScore	Exp Value	Charge	MH+ [Da]	ΔM [ppm]	RT [min]	# Missed Cleavages
	High	AIVAIENPADVSVISSR	3	4	1	C9J9K3		0	0	8.543e-13	106.07	4.91255e-09	2	1740.95	1.97073	30.3736	0
	High	LLVVTDPRADHQPLTEASYVNLPTIALcNTDSPLR	2	3	1	C9J9K3	C28(Carbamidomethyl)	0	0	6.992e-11	68.5	2.75869e-05	4	3890	-2.43837	37.7196	1
	High	LLVVTDPR	2	3	1	C9J9K3		0	0	0.0004309	53.52	0.000267668	2	912.55	-1.16352	21.4251	0
	High	FTPGTFTNQIQAAFREPR	2	3	1	C9J9K3		0	0	1.254e-08	40.88	0.0267798	3	2081.05	-1.03694	33.3583	1
	High	AIVAIENPADVSVISSRNTGQR	1	3	1	C9J9K3		0	0	1.918e-05	38.79	0.0257653	3	2297.23	3.80332	28.0506	1
P06576	ATP synthase subunit beta, mitochondrial OS=Homo sapiens GN=ATP5B PE=1 SV=3 - [ATPB_HUMAN]	1372.89	28.36	3	15	15	44	529	56.5246	5.40186
	A3	Sequence	# PSMs	# Proteins	# Protein Groups	Protein Group Accessions	Modifications	ΔCn	q-Value	PEP	IonScore	Exp Value	Charge	MH+ [Da]	ΔM [ppm]	RT [min]	# Missed Cleavages
	High	ImDPNIVGSEHYDVAR	3	2	1	P06576	M2(Oxidation)	0	0	4.093e-13	104.48	9.62953e-09	3	1831.86	-1.02866	21.7732	0
	High	IMDPNIVGSEHYDVAR	2	2	1	P06576		0	0	4.726e-12	99.16	3.32226e-08	2	1815.87	-2.45253	23.9463	0
	High	AIAELGIYPAVDPLDSTSR	4	2	1	P06576		0	0	8.121e-12	94	1.18815e-07	2	1988.04	2.03917	34.5289	0
	High	TIAMDGTEGLVR	2	3	1	P06576		0	0	1.419e-05	81.94	1.99565e-06	2	1262.64	-3.73285	23.4891	0
	High	VLDSGAPIKIPVGPETLGR	4	3	1	P06576		0	0	8.79e-11	77.28	1.18414e-06	3	1919.1	0.197715	30.365	1
	High	LVLEVAQHLGESTVR	4	1	1	P06576		0	0	2.3e-07	65.17	3.65818e-05	2	1650.92	0.80408	27.6432	0
	High	ILQDYKSLQDIIAILGMDELSEEDKLTVSR	1	1	1	P06576		0	0	1.779e-10	58.15	0.000293892	4	3435.79	-1.00177	45.4564	2
	High	GQKVLDSGAPIKIPVGPETLGR	4	3	1	P06576		0	0	2.501e-09	56.47	0.000114741	4	2232.27	0.0948409	28.7097	2
	High	IMNVIGEPIDERGPIK	2	3	1	P06576		0	0	1.319e-08	50.8	0.00155914	3	1780.96	-1.85662	26.974	1
	High	IMNVIGEPIDERGPIKTK	5	3	1	P06576		0	0	4.915e-06	49.53	0.00155946	2	2010.11	0.633639	24.867	2
	High	ETRLVLEVAQHLGESTVR	4	1	1	P06576		0	0	9.027e-08	48.81	0.00210173	3	2037.11	-0.310661	29.8739	1
	High	SLQDIIAILGmDELSEEDKLTVSR	1	2	1	P06576	M11(Oxidation)	0	0	6.016e-07	48.1	0.00518157	3	2691.37	-3.79419	43.5754	1
	High	ImNVIGEPIDER	2	3	1	P06576	M2(Oxidation)	0	0	7.099e-05	43.92	0.0120456	2	1401.7	0.0478003	22.7772	0
	High	ImDPNIVGSEHYDVARGVQK	1	1	1	P06576	M2(Oxidation)	0	0	0.0001416	43.14	0.0177349	4	2244.11	-0.778258	21.8142	1
	High	TIAmDGTEGLVRGQK	1	3	1	P06576	M4(Oxidation)	0	0	1.833e-05	40.78	0.0265471	3	1591.81	0.0898402	17.9937	1
	High	IGLFGGAGVGK	2	3	1	P06576		0	0	3.353e-06	37.91	0.0198862	2	975.563	1.23193	25.7996	0
	High	TIAmDGTEGLVR	1	3	1	P06576	M4(Oxidation)	0	0	0.003823	30.51	0.244219	2	1278.64	0.768098	19.9979	0
	High	ImNVIGEPIDERGPIKTK	1	3	1	P06576	M2(Oxidation)	0	0.003	0.09188	16.82	3.79545	4	2026.1	0.413911	22.6105	2
P07900	Heat shock protein HSP 90-alpha OS=Homo sapiens GN=HSP90AA1 PE=1 SV=5 - [HS90A_HUMAN]	2545.74	28.28	15	10	23	84	732	84.6067	5.021
	A3	Sequence	# PSMs	# Proteins	# Protein Groups	Protein Group Accessions	Modifications	ΔCn	q-Value	PEP	IonScore	Exp Value	Charge	MH+ [Da]	ΔM [ppm]	RT [min]	# Missed Cleavages
	High	TLTIVDTGIGMTKADLINNLGTIAK	5	3	2	P07900;P08238		0	0	2.432e-15	114.27	2.45978e-10	2	2573.44	5.47185	38.963	1
	High	HLEINPDHSIIETLR	6	2	1	P07900		0	0	6.334e-12	105.94	6.77712e-09	2	1786.95	4.26805	27.1823	0
	High	YIDQEELNKTKPIWTR	4	5	2	P07900;P08238		0	0	1.132e-10	83.46	1.1843e-06	3	2034.07	2.15239	23.9288	1
	High	VILHLKEDQTEYLEER	11	6	2	P07900;P08238		0	0	4.139e-12	82.67	1.68823e-06	3	2015.05	0.755479	23.8041	1
	High	GVVDSEDLPLNISR	3	7	2	P07900;P08238		0	0	1.177e-07	81.23	2.07135e-06	2	1513.78	-1.48399	28.3726	0
	High	YYTSASGDEMVSLKDYcTR	1	2	1	P07900	C17(Carbamidomethyl)	0	0	6.865e-11	76.06	2.43159e-06	3	2245.96	-4.09508	24.2049	1
	High	TLTIVDTGIGMTKADLINNLGTIAKSGTK	2	3	2	P08238;P07900		0	0	1.165e-09	69.45	7.02572e-06	4	2946.63	3.94693	37.9261	2
	High	TLTIVDTGIGmTK	3	5	2	P08238;P07900	M11(Oxidation)	0	0	1.429e-05	69.24	2.70948e-05	2	1365.73	-3.07454	25.7535	0
	High	YYTSASGDEmVSLKDYcTR	2	2	1	P07900	M10(Oxidation); C17(Carbamidomethyl)	0	0	4.629e-10	69.01	1.12729e-05	3	2261.97	-1.1165	21.3258	1
	High	GTKVILHLKEDQTEYLEER	6	5	2	P07900;P08238		0	0	1.611e-09	68.78	3.2698e-05	3	2301.21	2.51968	22.6812	2
	High	ADLINNLGTIAK	4	5	2	P07900;P08238		0	0	6.708e-08	66.66	4.20221e-05	2	1242.71	0.849056	28.0583	0
	High	TLTIVDTGIGmTKADLINNLGTIAK	7	3	2	P08238;P07900	M11(Oxidation)	0	0	1.894e-10	63.99	4.3773e-05	3	2589.42	-0.00464601	36.8865	1
	High	NPDDITNEEYGEFYK	2	2	1	P07900		0	0	4.86e-10	59.09	0.000102039	2	1833.78	-0.200592	24.8105	0
	High	YIDQEELNK	4	5	2	P07900;P08238		0	0	0.0002005	51.99	0.00139478	2	1151.56	-0.443447	16.5382	0
	High	ELHINLIPNKQDR	3	3	1	P07900		0	0	1.595e-06	51.66	0.00128041	3	1589.88	0.426908	23.4935	1
	High	TLVSVTK	2	3	1	P07900		0	0	0.0005875	49.11	9.08305e-05	2	747.461	-0.0871833	16.3348	0
	High	TLTIVDTGIGmTKADLINNLGTIAKSGTK	2	3	2	P07900;P08238	M11(Oxidation)	0	0	6.363e-08	44.79	0.00337869	4	2962.61	0.61519	36.0098	2
	High	GVVDSEDLPLNISREMLQQSK	2	3	2	P07900;P08238		0	0	7.117e-07	43	0.0174213	3	2358.2	0.278061	34.2099	1
	High	IKEKYIDQEELNK	2	4	2	P07900;P08238		0	0	5.419e-07	41.86	0.016522	3	1649.88	2.44436	17.3481	2
	High	YESLTDPSKLDSGK	2	6	2	P07900;P08238		0	0	4.315e-05	41.53	0.0188916	3	1539.76	2.65974	19.5607	1
	High	ALLFVPR	1	7	1	P07900		0	0	0.004352	40.75	0.0062137	2	815.514	0.237089	27.5192	0
	High	NIKLGIHEDSQNR	1	2	1	P07900		0	0	1.032e-05	40.26	0.0237733	3	1523.79	0.0425739	17.0316	1
	High	GVVDSEDLPLNISREmLQQSK	3	3	2	P07900;P08238	M16(Oxidation)	0	0	2.896e-05	32.03	0.221101	3	2374.19	-1.00116	28.4939	1
	High	VILHLKEDQTEYLEERR	1	5	2	P07900;P08238		0	0	0.0007142	26.49	0.596536	4	2171.15	0.0273076	22.2865	2
	High	FYEQFSK	2	2	1	P07900		0	0.001	0.01064	30.85	0.157295	2	948.447	0.48557	18.5935	0
	High	FYEQFSKNIK	1	2	1	P07900		0	0.001	0.01477	30.52	0.296443	3	1303.67	-0.207467	20.4723	1
	High	KLSELLR	1	2	1	P07900		0	0.001	0.02765	29.19	0.101103	2	858.541	-0.299803	19.1414	1
	High	TLTIVDTGIGMTK	1	5	2	P08238;P07900		0	0.006	0.1526	30.59	0.105368	2	1349.76	17.5402	28.206	0
F8WEB6	14-3-3 protein eta OS=Homo sapiens GN=YWHAH PE=1 SV=1 - [F8WEB6_HUMAN]	46.1423	28.21	3	2	2	3	39	4.50325	8.23584
	A3	Sequence	# PSMs	# Proteins	# Protein Groups	Protein Group Accessions	Modifications	ΔCn	q-Value	PEP	IonScore	Exp Value	Charge	MH+ [Da]	ΔM [ppm]	RT [min]	# Missed Cleavages
	High	gDREQLLQR	2	3	1	F8WEB6	N-Term(Acetyl)	0	0	0.0001373	38.98	0.0227083	2	1156.61	0.857209	17.8415	1
	High	gDREQLLQRAR	1	3	1	F8WEB6	N-Term(Acetyl)	0	0	2.971e-05	34.45	0.0682849	3	1383.75	-0.127936	17.6898	2
P52272-2	Isoform 2 of Heterogeneous nuclear ribonucleoprotein M OS=Homo sapiens GN=HNRNPM - [HNRPM_HUMAN]	660.4	27.79	8	16	16	37	691	73.5724	8.82178
	A3	Sequence	# PSMs	# Proteins	# Protein Groups	Protein Group Accessions	Modifications	ΔCn	q-Value	PEP	IonScore	Exp Value	Charge	MH+ [Da]	ΔM [ppm]	RT [min]	# Missed Cleavages
	High	QGGGGGGGSVPGIER	2	5	1	P52272-2		0	0	1.396e-11	100.61	1.92257e-08	2	1284.63	0.100231	16.4976	0
	High	mGPAmGPALGAGIER	2	6	1	P52272-2	M1(Oxidation); M5(Oxidation)	0	0	1.143e-11	76.51	5.7883e-06	2	1459.7	-1.01492	20.5058	0
	High	mGPAMGPALGAGIER	3	6	1	P52272-2	M1(Oxidation)	0	0	7.419e-07	73.05	1.25919e-05	2	1443.71	-2.2654	23.7396	0
	High	MGPAMGPALGAGIER	1	6	1	P52272-2		0	0	7.734e-09	55.65	0.000730092	2	1427.71	-2.0904	25.8197	0
	High	mGAGmGFGLER	2	5	1	P52272-2	M1(Oxidation); M5(Oxidation)	0	0	4.363e-07	48.81	0.000912766	2	1157.51	0.7199	19.3622	0
	High	mVPAGMGAGLER	4	5	1	P52272-2	M1(Oxidation)	0	0	0.002724	45.95	0.0068746	2	1204.58	0.676267	19.8342	0
	High	MGAGMGFGLER	2	5	1	P52272-2		0	0	0.0001796	40.22	0.0135128	2	1125.52	0.381083	25.2142	0
	High	KAcQIFVR	2	5	1	P52272-2	C3(Carbamidomethyl)	0	0	0.0007731	39.99	0.0192944	2	1021.56	-0.169917	16.9423	1
	High	mVPAGmGAGLER	1	5	1	P52272-2	M1(Oxidation); M6(Oxidation)	0	0	9.553e-05	35.7	0.0615554	2	1220.58	-0.167049	15.6188	0
	High	MAAPIDRVGQTIER	3	5	1	P52272-2		0	0	0.006039	33.64	0.111697	2	1556.82	1.97787	22.4925	1
	High	mGLAmGGGGGASFDR	1	5	1	P52272-2	M1(Oxidation); M5(Oxidation)	0	0	0.003221	33.48	0.0359894	2	1415.61	1.44782	17.7286	0
	High	MGLSMER	1	5	1	P52272-2		0	0	0.006317	32.97	0.030204	2	823.379	-1.43002	18.7127	0
	High	MGANSLERmGLER	2	5	1	P52272-2	M9(Oxidation)	0	0	0.004085	29.9	0.269842	3	1479.7	-1.84025	18.3659	1
	High	IGSGVERmGAGmGFGLER	1	4	1	P52272-2	M8(Oxidation); M12(Oxidation)	0	0	5.583e-05	29.7	0.295257	3	1855.88	-1.51219	20.8244	1
	High	mGPGIDRLGGAGmER	2	5	1	P52272-2	M1(Oxidation); M13(Oxidation)	0	0	0.007787	18.67	3.25656	3	1548.73	-0.497523	17.6107	1
	High	MGLERmGANSLER	1	6	1	P52272-2	M6(Oxidation)	0	0	0.006275	18.64	3.84879	3	1479.7	-0.850294	17.636	1
	High	MGPGIDRLGGAGmER	1	5	1	P52272-2	M13(Oxidation)	0	0.001	0.02446	19.78	2.95917	3	1532.73	1.23697	19.3495	1
	High	INEILSNALKRGEIIAK	1	4	1	P52272-2		0	0.001	0.01604	17.72	0.532489	3	1882.11	-1.05186	28.8873	2
	High	MGPAIERmGLSmER	2	5	1	P52272-2	M8(Oxidation); M12(Oxidation)	0	0.001	0.04427	11.86	15.4534	3	1609.75	-0.268141	18.5362	1
	High	mAAPIDRVGQTIER	1	5	1	P52272-2	M1(Oxidation)	0	0.003	0.09987	21.37	2.29305	3	1572.81	-4.82978	20.3645	1
	High	mGPLGLDHmASSIER	1	4	1	P52272-2	M1(Oxidation); M9(Oxidation)	0	0.004	0.1184	20.46	2.17948	3	1645.77	1.53076	20.4553	0
	High	MGANNLERmGLER	1	5	1	P52272-2	M9(Oxidation)	0	0.006	0.1413	18.63	3.7144	3	1506.71	-0.230886	17.9839	1
E9PKT8	Nucleosome assembly protein 1-like 4 (Fragment) OS=Homo sapiens GN=NAP1L4 PE=1 SV=1 - [E9PKT8_HUMAN]	68.41	26.63	13	3	3	4	169	19.1445	5.03369
	A3	Sequence	# PSMs	# Proteins	# Protein Groups	Protein Group Accessions	Modifications	ΔCn	q-Value	PEP	IonScore	Exp Value	Charge	MH+ [Da]	ΔM [ppm]	RT [min]	# Missed Cleavages
	High	NASNTEKLTDQVmQNPR	1	12	1	E9PKT8	M13(Oxidation)	0	0	9.212e-06	49.35	0.00372709	3	1961.94	0.740599	17.0843	1
	High	RINALKQLQVR	2	12	1	E9PKT8		0	0	0.002028	31.73	0.01504	3	1338.83	-0.252172	19.6583	2
	High	VVVTEKAAATAEEPDPK	1	6	1	E9PKT8		0	0.001	0.02485	26.7	0.579067	3	1754.92	0.334752	17.4256	1
E9PPC3	Transcription factor BTF3 homolog 4 OS=Homo sapiens GN=BTF3L4 PE=1 SV=1 - [E9PPC3_HUMAN]	123.37	25.93	4	1	1	4	54	6.35832	8.45557
	A3	Sequence	# PSMs	# Proteins	# Protein Groups	Protein Group Accessions	Modifications	ΔCn	q-Value	PEP	IonScore	Exp Value	Charge	MH+ [Da]	ΔM [ppm]	RT [min]	# Missed Cleavages
	High	mNQEKLAKLQAQVR	2	4	1	E9PPC3	N-Term(Acetyl)	0	0	9.306e-08	57.48	0.000350062	3	1698.93	-0.464273	23.6814	2
	High	mNQEKLAKLQAQVR	2	4	1	E9PPC3	N-Term(Acetyl); M1(Oxidation)	0	0	7.143e-10	47.89	0.00422968	3	1714.93	0.227404	20.1893	2
P05204	Non-histone chromosomal protein HMG-17 OS=Homo sapiens GN=HMGN2 PE=1 SV=3 - [HMGN2_HUMAN]	333.98	25.56	1	3	3	28	90	9.38706	9.99365
	A3	Sequence	# PSMs	# Proteins	# Protein Groups	Protein Group Accessions	Modifications	ΔCn	q-Value	PEP	IonScore	Exp Value	Charge	MH+ [Da]	ΔM [ppm]	RT [min]	# Missed Cleavages
	High	LSAKPAPPKPEPKPK	13	1	1	P05204		0	0	2.74e-05	47.06	0.000675969	2	1584.95	-0.44197	8.03114	0
	High	SARLSAKPAPPKPEPKPK	9	1	1	P05204		0	0	2.011e-07	44.01	0.00136634	3	1899.12	-0.591383	8.1541	1
	High	lSAKPAPPKPEPKPK	2	1	1	P05204	N-Term(Acetyl)	0	0	5.482e-06	34.43	0.0195073	4	1626.96	-0.488239	15.1684	0
	High	LSAKPAPPKPEPKPKKAPAK	4	1	1	P05204		0	0	1.523e-05	21.65	0.0759142	5	2080.26	-0.1334	14.3936	2
P48643-2	Isoform 2 of T-complex protein 1 subunit epsilon OS=Homo sapiens GN=CCT5 - [TCPE_HUMAN]	403.021	25	5	8	8	20	448	49.4948	6.18896
	A3	Sequence	# PSMs	# Proteins	# Protein Groups	Protein Group Accessions	Modifications	ΔCn	q-Value	PEP	IonScore	Exp Value	Charge	MH+ [Da]	ΔM [ppm]	RT [min]	# Missed Cleavages
	High	WVGGPEIELIAIATGGR	2	5	1	P48643-2		0	0	4.08e-10	83.02	7.92977e-07	2	1738.95	-0.335596	41.8083	0
	High	VAIEHLDKISDSVLVDIKDTEPLIQTAK	2	5	1	P48643-2		0	0	3.659e-11	82.65	3.55014e-07	4	3090.7	3.42281	36.6123	2
	High	WVGGPEIELIAIATGGRIVPR	2	5	1	P48643-2		0	0	2.502e-12	55.23	0.000172152	3	2204.25	-0.678721	42.6565	1
	High	mILKIDDIRKPGESEE	2	5	1	P48643-2	M1(Oxidation)	0	0	1.598e-05	51.66	0.00235919	2	1888.97	-0.911517	21.9543	2
	High	KVEDAKIAILTcPFEPPKPK	1	5	1	P48643-2	C12(Carbamidomethyl)	0	0	5.855e-06	49.85	0.00112468	4	2281.27	1.61347	27.5617	2
	High	DVDFELIKVEGK	1	5	1	P48643-2		0	0	0.0004157	32.54	0.144506	3	1391.74	-0.824205	28.7373	1
	High	GVIVDKDFSHPQmPK	3	5	1	P48643-2	M13(Oxidation)	0	0	0.001445	31.15	0.239762	3	1713.86	-2.46142	18.6512	1
	High	MILKIDDIRKPGESEE	2	5	1	P48643-2		0	0	0.0002186	28.92	0.420604	3	1872.97	0.431998	24.0693	2
	High	GVIVDKDFSHPQMPK	2	5	1	P48643-2		0	0	3.064e-06	27.25	0.522901	3	1697.87	2.64473	22.0842	1
	High	IAILTcPFEPPKPK	3	5	1	P48643-2	C6(Carbamidomethyl)	0	0	0.002775	22.88	0.653052	3	1610.9	2.88627	28.6496	0
Q60FE5	Filamin A OS=Homo sapiens GN=FLNA PE=1 SV=1 - [Q60FE5_HUMAN]	3348.46	25	8	58	58	126	2620	278.053	6.06201
	A3	Sequence	# PSMs	# Proteins	# Protein Groups	Protein Group Accessions	Modifications	ΔCn	q-Value	PEP	IonScore	Exp Value	Charge	MH+ [Da]	ΔM [ppm]	RT [min]	# Missed Cleavages
	High	LVSNHSLHETSSVFVDSLTK	2	5	1	Q60FE5		0	0	2.167e-12	105.41	9.31845e-09	3	2200.12	-0.455896	25.8769	0
	High	TGVAVNKPAEFTVDAK	4	5	1	Q60FE5		0	0	3.057e-11	93.84	1.21023e-07	2	1646.87	-2.13484	21.0618	0
	High	GAGTGGLGLAVEGPSEAK	2	5	1	Q60FE5		0	0	1.308e-12	87.59	5.16533e-07	2	1570.8	-3.06565	23.2428	0
	High	IANLQTDLSDGLR	2	6	1	Q60FE5		0	0	1.029e-07	87.09	5.86497e-07	2	1415.75	0.601913	27.1741	0
	High	mPSGKVAQPTITDNKDGTVTVR	2	6	1	Q60FE5	M1(Oxidation)	0	0	4.461e-13	83.49	1.46895e-06	4	2331.2	0.105629	18.6799	2
	High	AGNNMLLVGVHGPR	1	5	1	Q60FE5		0	0	5.471e-10	82.9	1.35216e-06	3	1434.76	-1.8424	23.1405	0
	High	VASKIVGPSGAAVPcKVEPGLGADNSVVR	1	5	1	Q60FE5	C15(Carbamidomethyl)	0	0	1.478e-09	82.76	7.93436e-07	4	2834.52	-0.698016	24.5652	2
	High	IVGPSGAAVPcKVEPGLGADNSVVR	4	5	1	Q60FE5	C11(Carbamidomethyl)	0	0	2.504e-09	82.03	1.60538e-06	2	2449.28	-3.19072	25.179	1
	High	ARGPGLEKTGVAVNKPAEFTVDAK	4	5	1	Q60FE5		0	0	2.056e-14	78.49	2.49958e-06	3	2455.32	-3.60967	21.2832	2
	High	VAQPTITDNKDGTVTVR	3	6	1	Q60FE5		0	0	4.058e-10	77.19	5.66558e-06	3	1814.96	-1.89633	19.2954	1
	High	ALTQTGGPHVKAR	3	5	1	Q60FE5		0	0	8.793e-08	76.91	2.84982e-06	2	1335.75	1.07554	7.71865	1
	High	ALGALVDScAPGLcPDWDSWDASKPVTNAR	4	6	1	Q60FE5	C9(Carbamidomethyl); C14(Carbamidomethyl)	0	0	2.059e-10	71.81	2.02993e-05	3	3229.51	3.20242	34.4948	0
	High	AGVAPLQVKVQGPK	2	5	1	Q60FE5		0	0	2.494e-08	69.89	3.07696e-06	3	1391.83	-1.69734	21.1127	1
	High	AFGPGLQGGSAGSPAR	2	5	1	Q60FE5		0	0	1.247e-09	68.65	4.05622e-05	2	1429.72	-1.64461	19.2053	0
	High	SPYTVTVGQAcNPSAcR	5	6	1	Q60FE5	C11(Carbamidomethyl); C16(Carbamidomethyl)	0	0	3.02e-07	68.05	3.22829e-05	2	1867.85	2.33538	20.3164	0
	High	FGGEHVPNSPFQVTALAGDQPSVQPPLR	2	5	1	Q60FE5		0	0	4.54e-12	67.76	5.20405e-05	3	2945.49	0.435968	32.7031	0
	High	SPFSVAVSPSLDLSK	1	5	1	Q60FE5		0	0	3.401e-08	67.12	5.08997e-05	2	1533.81	-1.19753	31.3228	0
	High	AWGPGLEGGVVGK	3	5	1	Q60FE5		0	0	3.425e-06	64.69	6.58533e-05	2	1226.65	-1.89215	24.5041	0
	High	ATcAPQHGAPGPGPADASKVVAK	3	5	1	Q60FE5	C3(Carbamidomethyl)	0	0	6.727e-12	64.55	0.000127411	3	2187.1	-0.449224	16.9501	1
	High	cSGPGLSPGmVR	2	5	1	Q60FE5	C1(Carbamidomethyl); M10(Oxidation)	0	0	1.332e-05	59.33	0.000227995	2	1233.57	-1.83924	17.4053	0
	High	PATEKDLAEDAPWK	2	2	1	Q60FE5		0	0	5.514e-06	59.28	0.000333205	3	1570.78	3.00734	22.2954	1
	High	VSGLGEKVDVGKDQEFTVK	4	5	1	Q60FE5		0	0	2.011e-07	57.41	0.000477571	4	2035.07	1.78874	22.5091	2
	High	ATcAPQHGAPGPGPADASK	1	5	1	Q60FE5	C3(Carbamidomethyl)	0	0	2.199e-10	57.34	0.000448708	3	1789.83	0.683792	8.79392	0
	High	ALTQTGGPHVK	3	5	1	Q60FE5		0	0	2.155e-05	57.17	0.000292693	2	1108.61	-0.525107	9.03549	0
	High	PATEKDLAEDAPWKK	2	2	1	Q60FE5		0	0	9.532e-09	55.77	0.000788061	4	1698.87	-0.963307	19.9958	2
	High	GPGLEKTGVAVNKPAEFTVDAK	2	5	1	Q60FE5		0	0	1.432e-07	54.43	0.000830953	4	2228.19	-0.863022	22.492	1
	High	AYGPGIEPTGNMVK	2	6	1	Q60FE5		0	0	1.099e-07	54.19	0.00121979	2	1433.71	-1.44961	21.8535	0
	High	VTAQGPGLEPSGNIANK	2	6	1	Q60FE5		0	0	1.899e-06	54.09	0.00101697	2	1652.87	3.30272	19.2886	0
	High	VRAWGPGLEGGVVGK	3	5	1	Q60FE5		0	0	1.845e-07	51.45	0.00102695	3	1481.82	-0.720443	23.4878	1
	High	GTVEPQLEAR	2	6	1	Q60FE5		0	0	0.000159	49.97	0.00181248	2	1099.57	-1.78076	17.4177	0
	High	AYGPGIEPTGNmVK	2	6	1	Q60FE5	M12(Oxidation)	0	0	1.761e-05	49.88	0.00295041	2	1449.7	-0.704717	18.8154	0
	High	SPFEVKVGTEcGNQKVR	1	5	1	Q60FE5	C11(Carbamidomethyl)	0	0	2.839e-09	49.81	0.00362309	4	1934.97	-0.443049	19.2154	2
	High	ANLPQSFQVDTSKAGVAPLQVKVQGPK	2	5	1	Q60FE5		0	0	5.718e-06	48.3	0.00137113	4	2807.54	-1.44077	28.4737	2
	High	RAEFTVETR	2	6	1	Q60FE5		0	0	0.0001952	46.89	0.00409903	2	1108.58	0.578771	16.3824	1
	High	VYGPGVAKTGLK	4	5	1	Q60FE5		0	0	0.0001482	43.12	0.00406355	2	1189.69	-0.593764	17.5128	1
	High	FNEEHIPDSPFVVPVASPSGDAR	1	6	1	Q60FE5		0	0	1.235e-07	39.47	0.0403846	3	2467.19	0.6378	31.4448	0
	High	TPcEEILVKHVGSR	1	5	1	Q60FE5	C3(Carbamidomethyl)	0	0	0.0001896	39.05	0.0322703	4	1624.85	0.557682	19.1879	1
	High	ANLPQSFQVDTSKAGVAPLQVK	2	5	1	Q60FE5		0	0	6.922e-08	37.69	0.0251324	3	2298.25	0.00136857	28.7806	1
	High	SPYTVTVGQAcNPSAcRAVGR	1	6	1	Q60FE5	C11(Carbamidomethyl); C16(Carbamidomethyl)	0	0	4.361e-06	34.8	0.108975	3	2251.07	0.747443	20.6677	1
	High	NGHVGISFVPKETGEHLVHVK	1	4	1	Q60FE5		0	0	0.0002905	34.21	0.0810027	4	2284.22	-1.0259	22.841	1
	High	AYGPGIEPTGNmVKK	3	6	1	Q60FE5	M12(Oxidation)	0	0	0.002847	33.39	0.15389	3	1577.8	-1.15847	17.2094	1
	High	LKPGAPLRPK	1	6	1	Q60FE5		0	0	6.271e-06	32.99	0.00208472	3	1076.69	-0.196973	10.0896	0
	High	IANLQTDLSDGLRLIALLEVLSQKK	1	6	1	Q60FE5		0	0	6.011e-05	31.68	0.0106295	4	2751.6	-0.424785	47.1414	2
	High	TPcEEILVK	2	5	1	Q60FE5	C3(Carbamidomethyl)	0	0	0.001595	30.68	0.312997	2	1088.57	-0.406181	20.5833	0
	High	LKPGAPLRPKLNPK	3	6	1	Q60FE5		0	0	0.003662	30.21	0.00357299	2	1528.97	0.634931	16.8874	1
	High	AKLKPGAPLRPK	3	6	1	Q60FE5		0	0	2.729e-05	29.36	0.00538831	3	1275.83	-0.484964	8.99914	1
	High	FVPAEmGTHTVSVK	1	5	1	Q60FE5	M6(Oxidation)	0	0	0.007538	28.79	0.422815	3	1518.76	-1.33716	17.9468	0
	High	FLPREEGPYEVEVTYDGVPVPGSPFPLEAVAPTKPSKVK	2	5	1	Q60FE5		0	0	5.345e-08	28.53	0.189801	5	4226.21	0.142697	35.1303	2
	High	GTVEPQLEARGDSTYR	2	6	1	Q60FE5		0	0	1.161e-05	27.09	0.661446	3	1778.87	0.522618	18.132	1
	High	AYGPGIEPTGNMVKK	2	6	1	Q60FE5		0	0	2.59e-05	26.26	0.753664	3	1561.81	0.536964	19.4587	1
	High	KRAEFTVETR	2	6	1	Q60FE5		0	0	0.001662	26.23	0.461455	3	1236.67	-1.83582	15.6699	2
	High	AHVVPcFDASKVK	1	5	1	Q60FE5	C6(Carbamidomethyl)	0	0	1.071e-05	25.36	0.83654	3	1457.76	0.863379	19.4361	1
	High	AVGRGLQPKGVR	1	6	1	Q60FE5		0	0	0.0006589	24.72	0.150767	3	1237.75	1.16097	9.79527	2
	High	VYGPGVAK	1	5	1	Q60FE5		0	0	0.0005428	23.26	0.419664	2	790.446	-0.326519	9.37401	0
	High	NGHVGISFVPKETGEHLVHVKK	1	4	1	Q60FE5		0	0	0.001163	23.06	0.710819	5	2412.32	1.45224	20.9482	2
	High	HGGKAPLRVQVQDNEGcPVEALVK	1	5	1	Q60FE5	C17(Carbamidomethyl)	0	0	0.0008633	23	1.39931	4	2601.35	-2.30134	23.8921	2
	High	ANLPQSFQVDTSK	1	5	1	Q60FE5		0	0	0.002446	22.75	1.70281	2	1434.72	1.06867	22.5498	0
	High	AKLKPGAPLRPKLNPK	2	6	1	Q60FE5		0	0	0.001207	15.47	0.0525015	4	1728.11	2.65961	16.3158	2
	High	VLPTHDASKVK	1	5	1	Q60FE5		0	0.001	0.01072	31.03	0.0767561	2	1194.68	-2.16388	7.99429	1
	High	LKPGAPLRPKLNPKK	2	6	1	Q60FE5		0	0.001	0.0307	22.07	0.0108652	4	1657.07	0.864711	15.802	2
	High	aWGPGLEGGVVGK	1	5	1	Q60FE5	N-Term(Acetyl)	0	0.009	0.2509	19.3	2.45084	2	1268.66	-1.30495	27.0801	0
P25705-2	Isoform 2 of ATP synthase subunit alpha, mitochondrial OS=Homo sapiens GN=ATP5A1 - [ATPA_HUMAN]	772.55	24.85	8	13	13	37	503	54.4597	8.23584
	A3	Sequence	# PSMs	# Proteins	# Protein Groups	Protein Group Accessions	Modifications	ΔCn	q-Value	PEP	IonScore	Exp Value	Charge	MH+ [Da]	ΔM [ppm]	RT [min]	# Missed Cleavages
	High	VGLKAPGIIPR	5	7	1	P25705-2		0	0	5.362e-07	75.89	1.66173e-07	2	1120.72	-0.672202	23.2908	1
	High	VVDALGNAIDGKGPIGSK	4	6	1	P25705-2		0	0	1.403e-07	65.19	5.32131e-05	2	1710.94	0.608726	24.5807	1
	High	ISVREPMQTGIK	4	7	1	P25705-2		0	0	3.762e-07	54.32	0.000902566	2	1358.75	-0.344606	20.0553	1
	High	ISVREPmQTGIKAVDSLVPIGR	1	6	1	P25705-2	M7(Oxidation)	0	0	1.393e-06	53.45	0.000476256	4	2382.32	0.0206894	29.8069	2
	High	ISVREPmQTGIK	4	7	1	P25705-2	M7(Oxidation)	0	0	9.264e-06	51.39	0.00192164	2	1374.74	-1.08148	17.508	1
	High	ISVREPMQTGIKAVDSLVPIGR	1	6	1	P25705-2		0	0	1.387e-07	50.92	0.000686518	4	2366.32	-1.92173	33.8611	2
	High	VVDALGNAIDGKGPIGSKTR	2	6	1	P25705-2		0	0	1.443e-07	46.64	0.00309657	4	1968.08	-2.08764	22.9019	2
	High	TGAIVDVPVGEELLGRVVDALGNAIDGKGPIGSK	4	5	1	P25705-2		0	0	1.208e-07	44.24	0.0035316	4	3316.8	-4.89528	47.4526	2
	High	VLSIGDGIAR	2	7	1	P25705-2		0	0	0.001775	43.5	0.00912351	2	1000.58	-0.336436	23.285	0
	High	RVGLKAPGIIPR	3	7	1	P25705-2		0	0	7.562e-07	40.13	0.000325121	3	1276.82	0.391346	21.0581	2
	High	AVDSLVPIGR	1	6	1	P25705-2		0	0	0.0003476	36.13	0.0215137	2	1026.59	0.00446135	24.6105	0
	High	ISEQSDAKLKEIVTNFLAGFEA	2	3	1	P25705-2		0	0	0.001568	34.54	0.101777	3	2410.25	-1.79591	44.9485	2
	High	AVDSLVPIGRGQR	2	5	1	P25705-2		0	0	0.0007035	29	0.143455	3	1367.78	-0.0417029	21.5852	1
	High	ELIIGDRQTGK	1	5	1	P25705-2		0	0.004	0.121	22.62	1.29014	2	1229.69	2.65649	17.5482	1
	High	GVRLTELLK	1	3	1	P25705-2		0	0.006	0.1404	20.96	0.406852	2	1028.65	0.926552	25.4539	1
J3QQV5	Serine/arginine-rich-splicing factor 1 OS=Homo sapiens GN=SRSF1 PE=1 SV=1 - [J3QQV5_HUMAN]	63.08	24.62	6	1	1	2	65	7.25265	6.63916
	A3	Sequence	# PSMs	# Proteins	# Protein Groups	Protein Group Accessions	Modifications	ΔCn	q-Value	PEP	IonScore	Exp Value	Charge	MH+ [Da]	ΔM [ppm]	RT [min]	# Missed Cleavages
	High	sGGGVIRGPAGNNDcR	2	6	1	J3QQV5	N-Term(Acetyl); C15(Carbamidomethyl)	0	0	1.146e-05	54.38	0.000792793	2	1628.76	-0.202325	16.692	1
P04080	Cystatin-B OS=Homo sapiens GN=CSTB PE=1 SV=2 - [CYTB_HUMAN]	69.36	24.49	1	1	1	1	98	11.1326	7.56201
	A3	Sequence	# PSMs	# Proteins	# Protein Groups	Protein Group Accessions	Modifications	ΔCn	q-Value	PEP	IonScore	Exp Value	Charge	MH+ [Da]	ΔM [ppm]	RT [min]	# Missed Cleavages
	High	mmcGAPSATQPATAETQHIADQVR	1	1	1	P04080	N-Term(Acetyl); M1(Oxidation); M2(Oxidation); C3(Carbamidomethyl)	0	0	1.04e-09	69.36	1.86447e-05	3	2645.17	-1.77027	23.9645	0
Q5T3N0	Annexin (Fragment) OS=Homo sapiens GN=ANXA1 PE=1 SV=1 - [Q5T3N0_HUMAN]	190.917	24.35	2	2	2	3	115	12.6346	6.55127
	A3	Sequence	# PSMs	# Proteins	# Protein Groups	Protein Group Accessions	Modifications	ΔCn	q-Value	PEP	IonScore	Exp Value	Charge	MH+ [Da]	ΔM [ppm]	RT [min]	# Missed Cleavages
	High	amVSEFLKQAWFIENEEQEYVQTVK	2	2	1	Q5T3N0	N-Term(Acetyl); M2(Oxidation)	0	0	1.453e-14	96.32	8.38878e-08	3	3104.48	-3.72858	45.8617	1
	High	aMVSEFLKQAWFIENEEQEYVQTVKSSK	1	2	1	Q5T3N0	N-Term(Acetyl)	0	0	5.21e-09	51.58	0.00241208	4	3390.64	-4.3874	47.1839	2
H3BQT1	Golgi apparatus protein 1 (Fragment) OS=Homo sapiens GN=GLG1 PE=1 SV=1 - [H3BQT1_HUMAN]	52.7167	24.32	5	1	1	3	74	8.35398	6.25244
	A3	Sequence	# PSMs	# Proteins	# Protein Groups	Protein Group Accessions	Modifications	ΔCn	q-Value	PEP	IonScore	Exp Value	Charge	MH+ [Da]	ΔM [ppm]	RT [min]	# Missed Cleavages
	High	LGEKDAHSQGEVVScLEK	3	5	1	H3BQT1	C15(Carbamidomethyl)	0	0	1.6e-09	45.57	0.00891345	3	1985.96	-0.688395	18.4235	1
P25398	40S ribosomal protein S12 OS=Homo sapiens GN=RPS12 PE=1 SV=3 - [RS12_HUMAN]	275.743	24.24	1	1	1	6	132	14.5055	7.21045
	A3	Sequence	# PSMs	# Proteins	# Protein Groups	Protein Group Accessions	Modifications	ΔCn	q-Value	PEP	IonScore	Exp Value	Charge	MH+ [Da]	ΔM [ppm]	RT [min]	# Missed Cleavages
	High	aEEGIAAGGVmDVNTALQEVLKTALIHDGLAR	4	1	1	P25398	N-Term(Acetyl); M11(Oxidation)	0	0	7.4e-16	93.3	1.16302e-07	3	3320.71	-1.838	46.9477	1
	High	aEEGIAAGGVMDVNTALQEVLKTALIHDGLAR	2	1	1	P25398	N-Term(Acetyl)	0	0	9.223e-15	72.22	1.26166e-05	3	3304.72	-0.319731	47.5472	1
P10599-2	Isoform 2 of Thioredoxin OS=Homo sapiens GN=TXN - [THIO_HUMAN]	36.6	23.53	2	1	1	2	85	9.44569	6.03662
[truncated: 2,153 more rows]

## Sheet: SKOV3ipLPA
Accession	Description	Score	Coverage	# Proteins	# Unique Peptides	# Peptides	# PSMs	# AAs	MW [kDa]	calc. pI
[truncated: 2,128 more rows]
